# Supplementary material for: Blood stem cell-forming haemogenic endothelium in zebrafish derives from arterial endothelium
Source: Nat Commun. 2019 Aug 8;10:3577. doi: 10.1038/s41467-019-11423-2 (PMC6687740; doi:10.1038/s41467-019-11423-2)
Supplement: Supplementary file 4 — Dataset 1 [file 41467_2019_11423_MOESM4_ESM.xlsx]

## Sheet: Cluster associated genes
Supplementary Data 1: Gene clusters (related to Supplementary Fog. 4)
Cluster 1	Cluster 2	Cluster 3	Cluster 4	Cluster 5	Cluster 6	Cluster 7	Cluster 8
2570 genes	1305 genes	14 genes	242 genes	812 genes	109 genes	41 genes	120 genes
egfl6	blf	sst2	aqp8a.1	slc29a1a	myl13	si:ch211-251b21.1	pvalb5
pmp22a	tmod4	hyi	apoeb	lyve1a	tnnc1b	zgc:113413	rad23ab
ms4a17a.9	ch25hl2	clic5b	cabp1b	gfi1ab	wbp4	mustn1	phlda2
dcn	zgc:92880	tbl3	apoc1l	parp1	dmtn	zgc:65894	ak3
ccl34a.3	myb	ahcyl1	hoxd12a	stmn1a	dazap1	cplx2	tk1
dkk1b	mir144	fut7	ccdc3	shdb	smyhc1	gnao1b	f2r
hmox1a	ptger4b	adcy7	hoxc12b	helt	tmem229b	hist1h4l	slc25a39
twist1b	zgc:101000	aldh16a1	cx30.3	ankrd10a	agr2	dhrs11a	atp1b3b
lrrc17	si:ch211-214p16.2	abca1a	ins	oclna	slc25a25b	spc24	tgm2b
mafbb	gfi1aa	ier2	col8a2	apex1	neurl1b	asf1ba	si:ch211-68a17.7
zgc:173915	zgc:171686	parp12a	hoxd10a	angpt1	tp53inp1	rpa3	egln1b
crabp1b	MGC173646	txnipa	slc22a7b.1	fth1b	parvb	tfdp2	bcas2
ccl34a.4	aqp12	echdc2	hoxd13a	tmem41aa	hprt1l	cenph	zgc:114041
ch25h	si:ch211-5k11.12	nr4a1	nr5a2	ppan	snx3	pold3	zgc:110249
cthrc1a	si:ch211-214p16.1		hoxc13a	bmi1a	si:ch211-157c3.4	cenpk	lman2la
rcn3	nt5c2l1		hoxc12a	alpl	rbm24a	arl4ab	aldh4a1
hapln1a	tnni1al		hipk2	lbh	tmem256	hirip3	rab3aa
snai2	hbae3		hoxc13b	tmem237b	ube2r2	wrb	ldah
fabp7b	hbbe3		hoxd9a	ppa1b	sepw2b	nusap1	gabrr3a
sftpbb	hbbe2		lhx6	ngrn	cldnh	hmmr	si:dkey-7n6.2
alcama	si:ch211-5k11.6		pald1b	rrs1	cnstb	nsl1	tspan2a
twist1a	tspo		ets2	ptgdsb	soul2	zgc:55943	ankrd39
matn4	hbae1		bloc1s4	zgc:194224	keap1a	zgc:171223	mastl
cd248a	tfr1a		dnm2b	hells	zgc:158257	ube2c	ldhd
lgals2a	cabp2a		fam84a	nck2b	add1	cdc20	sass6
tnw	znfl2a		hoxa9a	nfil3	cdkn3	wdr76	mpv17
anxa2a	npy8br		dll4	tmem231	zgc:66433	dek	mtfr2
col1a1a	garnl3		apoa1a	zgc:113162	zgc:56095	cdca8	maf1
cdh11	epor		msrb2	carm1	manba	aspm	st3gal3b
six1b	zgc:194990		slc26a1	glulb	fam222ba	mibp	tmem120a
cldn1	gfi1b		psen2	atic	wdr41	kif20a	gins4
nr2f2	epb41b		hoxa11a	zgc:153953	tfe3a	cdca5	slc43a1a
si:ch211-139a5.9	gata1a		btg2	rcn2	rgl2	zgc:110216	sar1ab
vgll4l	slc10a4		rrad	enpp6	anxa13l	mki67	shcbp1
id1	rbm38		mycla	polr1c	dfna5b	esco2	kiaa0368
havcr1	hbbe1.1		hbp1	rnf44	atp6v0a1a	cdc7	ska3
lygl1	ankhb		cldn8	dkc1	tpra1	elovl4a	xpo7
nr2f1a	klf17		oxsr1b	creg2	flcn	ccnb1	obfc1
angptl7	rell2		tmem11	paics	ap2m1a	rad1	dck
sfrp5	rfesd		hoxa13a	eif4a2	ccdc149b	pola2	vdac2
serpine1	nmt1b		gata2a	smfn	zar1	kif2c	mrps15
c1qb	blvrb		hlx1	dnmt3bb.2	si:ch211-89f7.1		tmem136a
hamp	cahz		capn2l	zgc:110783	dcaf11		cdc45
ctgfa	ucp3		mpped2a	smn1	ppl		nploc4
si:ch211-154o6.6	rhd		hoxb7a	pvalb6	rnf144b		lbr
mdka	mych		hoxa13b	rpp30	me2		ubac2
wls	klf1		b4galt1l	rrp9	arl4aa		anp32b
col1a2	mir142a		ahcyl2	tmem238	rdh8a		sacm1lb
fzd8a	ppox		ta	nptna	vac14		hdac10
cd82a	lpar5a		eepd1	rab1bb	snap29		eif2s1b
vwde	hif1al2		chmp1a	ppp1r1c	coq10b		ppm1ab
ccl34b.1	nfe2		hnrnpaba	gadd45ga	adm2a		tyms
gpd1a	si:dkey-261j4.3		aqp1a.1	reep2	ubald1a		prc1b
tbx1	mir451a		ndrg1a	impa2	itfg2		rpl37
fkbp7	hdr		hey2	cdc42ep4a	pir		suv39h1b
bmp2b	slc4a1a		rab5c	diexf	zgc:91860		rad52
cxcl12b	zgc:163057		spata2	c19h1orf109	lamtor2		skp2
gbx2	cpox		tuba4l	impdh1b	atp2b1a		zgc:110540
id2b	alas2		clta	xpc	agfg1a		acrc
ptgs2a	sptb		ptprma	lyrm7	cap2		ccnd1
isl1	slc43a3a		pxk	b2m	iba57		tonsl
mpeg1.1	hmbsb		hhex	wdr55	ndor1		prc1a
aldh1a2	fam46c		txndc15	nip7	tollip		minos1
ctsk	hbaa1		cldn5a	dimt1l	ufd1l		fam188a
cldn7b	phyhiplb		ppp1r21	wu:fc55g01	ndufa4		usp20
hoxb1a	tmem14ca		ndel1b	nme3	gig2d		cdk1
fkbp14	adssl1		ptrfb	hmgb3b	ano5b		morc3a
pdgfaa	cyp46a1.2		irf2bp2a	msh6	lss		bmp3
tgfbi	urod		mtdha	adh5	map1lc3a		lcmt1
foxi1	dnajb2		rasgrp3	dio1	rnf34a		slirp
atoh8	fam65c		si:ch211-251j10.3	psmg3	reep5		vps9d1
prrx1a	clgn		abhd12	si:dkeyp-94h10.5	flot1a		cks2
her9	fech		psen1	mrpl12	bcl2l1		calm1a
stoml3b	fbxo32		dusp7	nudt1	tspan14		nsmce4a
klf2a	tbx6l		il10rb	ptcd2	cyb5b		rnaseh2c
serpinf1	alad		pdcd6ip	eif4ebp1	zgc:163080		ska1
col1a1b	ela2		mfsd7	rhbdl3	primpol		acp1
smad6	pigq		thap11	fam136a	strada		fdps
vcanb	trim35-7		atp6v1c1b	mbip	si:dkey-42i9.6		setd8b
irx7	rap1gap2a		psph	nifk	dgkaa		cep57l1
abcg2a	cyp46a1.1		spg11	pdcd2l	commd4		atp5e
arl4cb	cldng		scamp3	naa40	cdc25b		xrcc5
fzd7a	mllt3		si:ch211-191i18.2	timm10	klf3		sfr1
foxd1l	smtnl1		mcm7	irf1b	gab1		gtse1
irf8	slc14a2		zgc:158270	prmt5	mycbp2		bcl2l10
sepp1a	rhag		galk2	metap1	ubtd1b		ifrd1
zgc:77517	sgk2a		arhgap29b	utp11l	slc31a2		nelfb
rarga	si:dkeyp-120h9.1		pura	wu:fc47e11	stk26		idh3b
tnfb	slc25a37		abi3a	tsn	hsd17b7		sun1
sgce	nt5e		ammecr1	prmt6	rab9a		ccsapb
ctssb.2	slc20a1a		glmp	nr2c2ap	alg9		tmem135
cd9b	uros		spag1a	thop1	cyth1b		csnk2a2a
fkbp10b	rmdn3		uap1l1	lysmd2	ap2s1		hax1
si:dkey-238c7.16	hmbsa		prkar2aa	dachb	psmd4a		memo1
wnt11r	zgc:158225		timp2b	wbscr22	zgc:86764		sod1
gpx7	psme1		syncripl	asmtl	nek2		nr3c1
foxa2	adrb3a		xpot	utp15	pdap1b		slc30a9
crtap	tnfaip8l2a		kcnj2a	zgc:195081	asb8		ube2s
s100a1	si:dkey-261j4.5		kcmf1	ppm1g	pop7		kbtbd8
lgals9l1	tfr2		rbpms2b	nsun4	gpd1b		nsfl1c
s100a10b	zgc:153722		kalrnb	prmt3	rpz4		aurka
epcam	ela2l		cltca	si:dkey-191g15.12	ift20		si:ch211-244o22.2
ebf2	cox6a2		klc1b	zgc:103499	pane1		tacc3
fzd7b	ncs1a		snx25	pygo2	ccdc51		selt1a
nid1b	gbp		grapa	mphosph6	dcun1d2a		nt5c3a
cd151l	adora2aa		atf7a	rpe	poc1a		tmem106ba
pax1a	fermt3b		tmem55bb	smyd5	coq3		ptpn2b
pax9	si:dkey-98f17.5		trim8a	aasdhppt	rpz5		ppp2r3c
fam49a	eif3hb		sox6	rcc2	ciapin1		cenpa
zgc:85866	gpr55a		mrpl38	rrp36			haus5
tek	phospho2		snx5	zgc:92791			zc3hc1
grem2b	blvra		otud5b	heatr3			psmd9
shisa2	fth1a		gdf6a	ttc4			melk
zgc:136870	glrx5		reps1	gpatch4			orc6
gstt1b	znf296		si:ch211-114l13.7	ruvbl1			zgc:110425
hand2	fam102ba		si:ch211-39i2.2	uck2b			ccne2
flrt3	si:dkey-261j4.4		sap30l	hspe1			mynn
lfng	mtrf1		cox15	dnmt3bb.1			ncapg2
loxl2b	agap2		optn	ebna1bp2			atp5ib
hs3st3b1b	b3gnt2b		spi1a	peo1			atg13
foxi2	zbtb2b		acsbg2	srfbp1
sdc4	klhl6		snx27a	twistnb
zgc:174904	ncaldb		emc6	ppie
lin28a	abhd3		stambpa	prrg4
hoxb3a	hebp2		gpd1c	znf800b
nkx2.7	s1pr5b		slc17a5	tut1
bmper	fam210b		ciao1	hsd17b10
ccr12a	pabpc4		babam1	npm1a
efna1b	skap1		commd1	mthfr
fgl2a	ampd3b		gnb1a	trmt5
fam26f	prdx3		glb1	zgc:56556
pecam1	prdx2		ehd1a	hcfc2
cdh6	tal1		abcc5	aatf
nr2f6b	sh3bp5b		ubald2	orc5
fxyd1	itprip		oaz2a	nhp2
ms4a17a.8	fam84b		nudt4a	ppil1
mfap4	si:ch211-215c18.4		psmd3	zgc:113019
six1a	zgc:77816		fes	sfxn4
igf2b	prkab1a		ripk2	casp7
entpd2a.1	zgc:152774		ccdc115	eif1ad
rab13	pip5k1ba		nbr1	mettl18
fkbp9	zgc:73185		zgc:66427	ssbp1
slc7a7	zgc:154055		pink1	rpl7l1
ednraa	dub		zgc:64072	cmss1
cxcl20	slc11a2		gopc	fam73a
rdh10a	urb2		hoxd11a	polr2k
ms4a17a.6	atp5s		smap1	diabloa
gas1b	alox5a		rnf11a	dus3l
fxyd6l	si:ch211-132b12.7		hoxa10b	zgc:158604
cdkn1ca	wipf1a		arhgdia	grwd1
col2a1b	gmds		pacsin2	imp4
nr2f5	sod2		maff	gpn3
ppap2d	tnfsf18		cdx4	nop56
tnc	impdh2		ubiad1	zgc:153215
tp63	nf2a		ddrgk1	si:dkeyp-38g8.5
cmklr1	atf5a		mvp	prmt1
nrp2b	ef1		atp6v0e1	spryd4
p4ha2	mob2b		rp2	aldh3b1
ca2	mir223		nelfa	gcnt4a
cdh1	igfbp5a		rab1ab	ppat
slc43a2b	acap1		wdr91	atpaf2
tspan4a	pde7a		cxcr3.2	utp3
pdlim4	rap1gap2b		itsn2b	znf346
pdgfab	slc1a5		socs3b	znhit3
si:dkey-7o6.3	mt2		pgam1a	mettl1
lmo4b	txn		capn7	si:ch211-262h13.3
cxcl12a	klhl24a		klf11b	eci1
pcdh18b	tdh		rab14	trmt112
mex3b	cebpb		rnft1	timm10b
sema3aa	scgn		ncl1	nolc1
nrp2a	zgc:92749		usp12a	lig3
mir126a	celf2		vimp	pam16
serpinh1b	krcp		gpia	ccdc12
cpn1	pacsin3		cpsf6	si:ch211-217k17.7
bcam	zgc:173729		mef2aa	mrpl9
zgc:158343	zgc:103510		hoxc8a	itm2cb
bmp4	si:ch73-208g10.1		fam126a	ecsit
csf1ra	f13a1b		dlat	ankrd10b
tmem176	chchd6a		pigc	smyd2a
ms4a17a.11	fancl		lasp1	rpp21
atp1a1a.4	galnt6		fosl2	dmap1
boc	adkb		nudt8	ranbp1
gpc4	pabpc1b		vps18	fam172a
plaua	gys1		snx30	pop5
adh8b	irf2		hcls1	id2a
fam212aa	ell2		wdr1	mocs3
fermt2	fam78ab		fcer1gl	mettl20
rspo3	adgrg1		plekhb2	chchd4
myl6	zgc:113333		hps4	cyp2p6
cx32.2	pkn1b		serpinb1l3	timm9
nog1	mmp9		tob1b	tyw3
lgmn	gtpbp1		pitpnaa	rcor2
nkx2.3	mthfd2		rab3gap1	nhp2l1b
zgc:194125	bnip3lb		prkacab	slc35f2
anxa13	nprl3		dlst	wdr43
fam46ba	zgc:162171		dctn2	exosc9
ccdc28b	pik3cd		far1	fgf12b
fmoda	kng1		arf6a	gpn1
s1pr1	ssuh2.2		zgc:172106	rpf1
rhoj	camk2b1		hexa	dhodh
trpv1	chchd10		galns	zgc:92664
si:dkey-7j14.6	si:ch211-226m16.2		tmem189	mrps17
ftr82	bcl2l13		elovl1b	mphosph10
dcbld2	ampd1		yrk	nop2
sostdc1a	c1qbp		zgc:110091	si:dkey-67c22.2
sdc2	eif2ak1		fam43a	dnmt3ba
tuba8l3	abcb6a		adipor2	nfe2l3
edn1	nrbp2b		mtmr12	gnai2b
sgk2b	dera		fahd2a	exosc5
lima1a	men1		zgc:153012	mgmt
gata5	rprmb		alas1	mettl8
kirrel3l	si:dkey-281i8.1		tmem127	dnaja2l
tbx2b	timm50		sft2d3	zgc:174928
acvr2b	cdkal1		stx12	rdh14a
her6	gde1		arpc5b	lcmt2
rbms2b	wwox		cyb5r3	mrps25
rac1a	cbfb		2018-03-06	tmx2b
cdon	dars		cybb	matr3l
arl5c	zgc:101663		fmo5	qtrt1
prickle1b	adcy8		pigm	hnrnpul1
twist2	atp1a3a		zgc:56064	nop58
mfap2	acy3.2		kdm6al	nup37
fgfr4	mir142b		ipmkb	thumpd3
pcolcea	deptor		cotl1	pinx1
2018-09-10	pdk2b		noxo1a	trit1
tcf12	tnnt2d		efhd2	ccdc101
zgc:64106	psme2		rap2b	polr2gl
tgfb3	atpif1b		hoxa11b	phf6
gstp1	itgb1bp1		chic2	ppp1r3b
chrna4b	epn1		edem1	rbbp9
sort1a	si:dkeyp-92c9.3		actb2	nap1l1
erg	ube2h		man2b1	nol8
nfkbiaa	exosc6		pdlim5b	tapbp
rab11bb	mfsd2aa		dync1h1	nsun5
fstl1b	syk		si:ch211-264f5.2	znrd1
tram2	acot11a		LOC795545	dctpp1
pdzrn3b	stx3a		socs7	ruvbl2
hoxb2a	ddx54		mbd2	kremen1
col11a1b	pycr1b		si:ch211-214j24.10	esf1
zgc:174888	macrod2		zgc:153073	prim2
zgc:110340	guk1a		creb3l3l	zgc:173726
gas6	zgc:195282		zgc:66430	elmod2
rab34a	park2			mat2ab
sox3	narf			orc3
cxcl18b	zgc:55262			c1d
krt18	crp4			pars2
fam129ba	msra			nop16
dlx5a	dhps			ercc4
krt8	ncoa4			med28
etv4	mhc1uba			setb
tubb5	iars			exo1
optc	shmt2			si:dkey-22a1.3
edn2	pigrl2.4			ppwd1
csf3a	adck3			pes
ctsl.1	si:ch211-225b11.1			pold1
cntfr	zgc:103759			uspl1
hoxa3a	acss1			prp19
mafba	desi1b			si:dkey-183n20.15
foxc1a	rhof			mybbp1a
pmela	dnase1l3l			zgc:101748
si:ch211-106a19.1	slc25a28			slmapb
aplnra	jak2a			pbrm1l
yap1	faxdc2			pcgf1
lpar1	wdsub1			coro1b
zfp36l1a	zgc:123172			atad5b
smad9	nhp2l1a			fam167ab
krt94	mbnl1			hgh1
eya1	rassf2b			crls1
six2a	zgc:153521			skiv2l2
abhd17c	hephl1a			pomt1
tspan36	pdik1l			srpk1b
clic4	selj			mre11a
parvaa	xbp1			ccdc137
fabp2	mgll			seta
s100u	ncf4			lancl1
cldni	tbc1d16			suz12a
pawr	pi4k2b			ctu2
pparg	ablim1a			grap2a
nog3	tmem205			pop4
porcnl	pacs1a			henmt1
il13ra2	arhgef3l			ncl
msxd	stat5a			sephs1
zgc:113531	engase			zmym4
tfec	rspry1			pdcd2
nova2	sox32			tfb2m
sox11b	amacr			mif4gda
selm	eral1			grsf1
cldnb	pip5k1bb			smarca5
ogn	sf3a2			zcchc7
klf18	cited4b			kri1
emp2	cxcr4b			slc6a13
hsp90aa1.1	stim1a			bcs1l
calua	exosc3			dscc1
bmpr1ab	rrm2b			eef2a.1
sulf1	cox5b2			btf3l4
rbp7b	sssca1			cwf19l1
tagapa	cox8b			prpf4ba
irg1	lpcat2			pcgf6
col5a2a	sytl1			hmces
cyp26c1	cog8			hccsb
ryk	pcyt1aa			snrpa1
rasl11a	gata2b			cfdp1
metrnl	trim2a			gemin2
fzd10	usp37			sf3b3
yes1	brms1			tra2b
gpm6bb	mtr			nmt2
efemp2a	parvg			pus3
bambia	tagapb			mboat2b
akap12b	si:ch211-63o20.7			znf511
pls3	ptpn22			mrpl44
tpm4b	gpr132b			pmp22b
bhmt	arg2			hmga1a
zgc:162612	nrros			ppid
zgc:171687	ikzf1			dnmt3bb.3
col11a1a	lmo2			gltscr2
ssuh2rs1	pmvk			kdm6bb
krtt1c19e	stk10			gins2
si:dkey-9i23.16	lrwd1			qtrtd1
upb1	tfr1b			snrpa
rnd1l	rgs14a			coil
si:ch211-133n4.4	ssbp3a			polr2h
dab2	anxa11a			zdhhc4
cxcl14	crip1			wdr5
marcksl1b	hk2			trip13
dkk2	kctd12.2			tox2
rap2c	nr4a3			ccnb2
nrarpa	mdm1			e2f5
zgc:153184	agpat9l			snrpd2
postnb	dus1l			tma16
ralaa	cap1			adnpa
rhoub	msrb1a			dido1
zgc:92326	zyg11			xrcc1
slc3a2a	fbxo9			snrpd3l
lrrc1	rgs13			ddb2
spint2	avpr1b			rbm28
ctsz	ugp2a			ice1
rbfox1	hagh			apex2
axin2	c6ast1			orc1
h1f0	chp1			nek8
LOC100149618	ttll12			ddx49
plod1a	mlx			zgc:161969
amotl2a	tacr1a			gtpbp10
si:ch211-66e2.3	irf3			pus1
pax2a	snx9a			mrpl48
grb10a	pik3cg			lrrc40
gulp1a	sycp1			gemin4
thbs4b	sat1a.1			ddx20
irx5a	pgd			itpa
ripply3	cry2b			mthfd1l
glula	il10			si:dkey-86e18.1
irx3a	ctps1b			dhx16
ebf3a	wbp2nl			nat10
pgm5	acsl1b			tp53
isl2a	slc7a5			taf2
ece1	tpm1			zgc:171566
si:ch73-199e17.1	cyfip2			rcc1
angptl4	hhla2a.1			polr2d
ccl25b	abce1			surf6
snx22	tor3a			znf593
pdgfra	arhgap4a			fam206a
epha7	psmb12			zgc:86811
etv5b	zfyve27			mak16
serpinh2	isca1			rsl24d1
hn1b	mid1ip1l			ddx56
si:dkey-207j16.2	prkacbb			toe1
zgc:66479	zfpm1			szrd1
aoc2	actr3			zgc:162967
ext1a	gyg1b			mtmr10
zgc:198419	sc5d			phf20b
her2	zgc:77112			alkbh1
ctsla	gp1bb			zgc:136858
irx5b	slc3a2b			fbl
meis2a	myg1			homezb
si:ch211-158d24.4	ube2j1			ftsj1
ephb4b	yrdc			hspd1
slc37a2	tbc1d7			dcp2
tnfsf12	nipsnap3a			ttc27
slc30a1a	samhd1			supt16h
zic1	mrpl39			eapp
slc7a8a	mlycd			dph5
ephb3a	boka			ercc3
atp2b4	zgc:86609			dnmt3ab
foxd1	plcg2			wdr12
tax1bp3	acsl4b			mlh1
acvrl1	acot8			polr1d
icn	asns			wdr18
slc40a1	fam117ab			usp44
hoxa4a	endou2			ndc1
si:zfos-1011f11.1	rln3a			mrps22
ifi30	cnnm2a			sumo3b
rab30	cyp4f3			rpz2
wasla	pgk1			strap
tuba1a	baiap2l1b			rprd2a
serpinh1a	pex26			trmt6
slc35f6	tmbim1			cdk8
capn1a	si:dkey-10p5.7			nol11
gnb2	ezra			gtf2f1
ctsba	usp3			exosc8
emilin1a	iars2			gtpbp4
sfrp1a	fbxo3			rybpb
sh3rf1	cbl			slc25a10
cilp	b3gntl1			mrto4
sema6dl	pan3			mcm6
fzd2	wdtc1			esr1
nckap1	rnpep			LOC797092
klhl4	glcci1			utp23
crabp2a	slco3a1			mettl2a
lmo4a	hars			terf2ip
zgc:92630	adrm1			srsf11
npl	si:ch211-204d2.4			fam207a
aplp2	fam49bb			gtf2f2a
zgc:77158	ctssa			cnbpa
dzip1	dnaja3a			timm8b
spsb4a	pus7			nasp
tuba8l2	arl6ip6			tcf3b
pfn2l	isl1l			mapk7
rbp5	tbk1			mrpl3
zbtb16a	zgc:112083			atpaf1
timp2a	ano1			bms1
irf9	slc5a6a			uhrf1
dlx2a	trmt10b			rbm34
tspan7	tob1a			sox4b
pdgfrl	inpp5l			fcf1
rgcc	arpc1b			l2hgdh
tspan9b	erp44			trnau1apa
mmp2	txnrd1			minal
rgs2	fpgs			cdc40
meox1	dachd			wdr4
tcf15	dhtkd1			pwp2h
afap1l1a	zgc:136564			rbbp4
grn1	nucb2b			zgc:66448
agrn	camk1db			timm23a
itga5	derl3			rcl1
dld	pou5f3			cirbpb
ackr3b	pitrm1			ubap2b
cttnbp2nlb	akt3a			ddx18
her15.1	slc35e4			nabp1a
tcirg1b	asah1a			usp1
si:ch73-46j18.5	ccnf			akt2l
fgf20b	b3galt2			prpf4
phactr4b	grap2b			rbm19
lypd6	nars2			rab3da
notch1a	dgat1b			pogza
bmpr1ba	tbck			abcf2a
clec14a	b4galt4			emg1
jam3b	l3mbtl3			zfand5a
grna	nfil3-6			drg1
kazald2	msh3			nop14
cdh17	nfkbie			adsl
fn1a	snx14			zgc:92139
trip10a	sox17			mier1a
cnn3a	nrd1b			zgc:101819
dennd2db	brat1			ppih
sepn1	cers5			polr1e
tead3b	tamm41			elp3
ociad2	bnipl			slc1a3a
cebpd	actn4			zgc:174945
icn2	pigrl2.3			trub1
ttyh2	gclc			ckbb
cyp1a	si:ch211-125a15.1			noc3l
mdkb	ddx21			gar1
gamt	herpud1			mrpl37
dock1	fam63a			ccdc59
chodl	lect2l			dnttip2
zgc:152830	pa2g4a			rpp38
pttg1ipb	tbccd1			si:dkey-253d23.9
cox4i2	ssuh2.3			ccnl1b
ctsc	cbwd			exosc7
nfkbib	tph1b			rp9
stxbp6	tmem160			cpm
ptbp1b	ssh2b			uprt
tnfsf10	sqrdl			magoh
plk3	lcp1			wrap73
neo1a	tmed7			riok2
smo	atg16l1			gtf3c2
si:dkey-103i16.1	znf277			scg3
tpbgl	dtd1			naa50
si:dkey-9i23.15	eif2s2			nup85
aspn	tyw5			mrpl18
six4b	stk38a			haus4
znf503	serpine2			trmt61a
angptl2a	me1			ppp5c
amotl2b	xpnpep2			bag4
appa	zgc:172079			bcl6a
ascl1b	b3gnt3			pole2
egfl7	ccdc43			atf7ip
slc25a4	mars			unga
ghra	ssx2ipa			abcc2
p3h4	uck1			wdr75
tead1a	fam65b			cse1l
fhl2a	casp3b			tat
mmp14b	tmem30aa			supt3h
pim3	slc6a16b			wdr36
lrrn1	scinlb			tigarb
si:dkeyp-93d12.1	dhrsx			adar
ramp2	eif2b1			pnn
gpr182	rtn4ip1			fam210a
exoc3l1	fam69aa			med7
foxc1b	arpc5lb			mtf2
gng7	sult5a1			zgc:194665
slc16a9a	samsn1b			uqcc1
arvcfb	spns3			tmed4
tmem88a	eml2			rnaseh2b
spry1	ap5m1			polr3gla
npr1a	elp4			adck5
sdprb	napaa			polr3c
foxa	zgc:91890			gstcd
lgals3bpb	mdm2			park7
fgfrl1a	fdx1l			zgc:110269
zgc:154093	ttc13			kpna2
lmcd1	stk17b			utp6
stab2	dgat1a			mcmbp
phgdh	stim1b			chek1
marcksl1a	agla			rps6kb1b
ephb4a	zgc:194312			cirh1a
tpte	slc16a3			pde12
loxl2a	tomm40l			telo2
rftn2	abhd4			dhx15
il1fma	crhbp			abt1
ier5l	scamp2			zc3h7a
ctnna1	slc25a40			coasy
nrarpb	gse1			exosc10
epb41l3b	slc25a47a			ppig
ckba	rtcb			prpf38b
neurod1	espn			cstf3
cx43.4	asb6			brms1la
tpm4a	myh11a			nle1
sept9a	ints10			snapc4
fuca1.1	bcl11aa			zgc:174263
gpt2l	acaa1			prps1a
ptpra	tmppe			nop10
hoxb1b	pxna			ints7
ddah2	scpp8			surf2
onecut1	cited4a			trnau1apb
amer2	lcp2a			dnph1
irx3b	gnptab			zgc:101715
grinab	zgc:162082			crnkl1
anxa5b	sult2st2			setd6
kmo	rel			wdhd1
pcdh18a	aass			zgc:174690
sparc	st7			poc1b
tmem55a	si:dkeyp-69e1.8			mllt1b
dct	adck1			wdr74
lect1	hnrnph3			ngdn
dhrs3a	cyth4b			ddx55
myct1a	ccdc77			zgc:113184
s100t	nme4			tmem209
pard6gb	gfm1			znf330
crispld1b	tm9sf1			trmt2a
zgc:193505	ndrg3b			tsr1
mgst2	nsfb			dusp22b
hpda	mcoln2			slu7
fabp3	odc1			exosc2
sele	sh3bgrl			ehmt1b
rnd3b	smc5			ctps1a
nenf	agbl5			ipo7
lmbr1l	mgat1a			hsp90ab1
gas1a	lyn			exosc4
nkain1	pgap2			eif6
eya2	mios			fitm2
aldh9a1b	aamp			gnl3
foxp1b	tmub1			cdkn2aipnl
kitlga	si:rp71-1g18.13			fdxacb1
hoxb4a	spice1			top2a
tnfa	prkcda			akt1
gxylt1b	pstpip1a			ash2l
gnpda1	asb12a			ercc2
tmeff1b	cat			dtl
dse	mettl25			wrap53
gna12a	abcb9			npm3
hrsp12	dph2			slc15a2
slc43a3b	acsl4a			sdad1
stra6l	slc25a26			heatr1
appb	prr5			llph
hmga2	exoc5			riok1
cald1a	eif2b4			ccne1
tuba1c	nap1l4a			noc4l
ppap2cb	eif2b5			tomm70a
limk2	enah			rexo1
skib	elp6			polr3h
grb2a	stt3b			rrnad1
mink1	slc35b3			ddx27
meis2b	vwf			cox6b1
ngfrb	hlfa			nom1
gstr	xrcc3			b2ml
ddit3	rabggta			osgep
tsku	dtnba			dip2ba
epha2a	slc25a42			rnmt
tyrp1b	foxred1			tfb1m
cpvl	slc27a6			pfas
si:dkey-103i16.2	acy1			psme3
lpl	si:ch211-235e9.8			ntmt1
smad1	si:dkey-97m3.1			tyw1
srpx	rdh12l			nt5c2a
zgc:153916	stub1			zdhhc18b
msxc	fam98b			cebpz
dab2ipb	cpa5			umps
slc39a1	pald1a			nol12
zfyve21	tsr2			zgc:64051
gng10	zgc:173570			dram1
pitpnbl	ticam1			nup107
si:ch73-138e16.2	vamp8			zgc:56178
fnbp1l	smc4			dph6
sgcd	prkcbb			trnt1
rgmd	def6a			mrps2
gadd45gb.1	pxmp2			wbscr16
prcp	mibp2			rrp15
slc43a2a	tec			mrps18b
hoxa2b	cep70			gnl3l
dlx3b	fam49ba			si:dkey-3h3.3
cmlc1	ago2			selp
npnt	zgc:158666			si:dkey-48p11.3
si:dkey-204f11.64	samm50			si:dkey-251i10.3
crygn2	gart			rpp14
cd81a	phb			canx
dpysl2b	ucp2			mrpl28
fgfrl1b	st3gal3a			n6amt2
mfng	il4			serpina10a
si:ch1073-340i21.3	srprb			klf11a
zgc:91909	ip6k2b			zgc:110741
tspan13b	rangap1a			chrna1
frs2a	heatr6			slx4ip
cmbl	romo1			nmd3
stxbp1a	camk1da			zgc:66443
cldn11b	tmem192			rnmtl1b
b3gnt7	mettl13			rpia
cyp2ad3	f5			elmo1
rgs4	hsd3b7			cerkl
st14a	amd1			aqr
tjp2b	foxj1b			psmc3ip
hvcn1	gfm2			hbegfa
lamc1	tbc1d23			si:dkey-44g23.5
cldn11a	adam8a			agpat3
emx3	wacb			ssb
rbfox2	ankle2			tubg1
shha	itchb			wdr3
sh3d21	il6r			scd
wnt5b	ptprja			qrsl1
akap2	eno3			dcaf13
zgc:163030	pdk4			dhfr
parvab	arhgap25			dohh
gsna	mcl1a			smyd3
cnn2	ncf2			sap130a
lhfpl2b	socs1a			brf1a
rxrga	zgc:165582			fzd8b
adoa	mpl			slc39a10
tmem59l	tubd1			aldh18a1
pglyrp5	leng9			timm44
slc39a13	atp2a2a			msto1
tle2	sybl1			acsl1a
ccbe1	LOC100151049			eftud2
raraa	tnrc5			tm9sf4
bmp16	dok1b			snapc3
elavl3	rrp12			noc2l
stox1	slc5a6b			ube2g1b
zgc:154125	bin2b			nup205
tmeff2a	dnm2a			pygma
dact2	aldh1l1			slc4a11
krt97	slc7a3			caprin1b
snai1a	slc12a9			mrpl43
crlf1a	olfm2a			ezh2
tgfb1a	chid1			zgc:91897
barx1	pno1			nfil3-5
lamb1a	lnpep			taf1b
rgl1	nvl			bccip
stom	skap2			eef1b2
zgc:92161	eif5			uba1
cd276	apbb1ip			oplah
tspan37	ap1m3			vps36
hic1	ncaph			lyar
rhoae	rffl			zgc:110046
nxn	kctd9b			krr1
si:ch211-191a24.4	slc27a4			ftsj3
hoga1	ldb1b			zgc:103678
gstm.3	ficd			prkcha
jag2b	aprt			supv3l1
cxcl19	nadka			ubap2l
rbms3	s100z			dnlz
etv5a	metap2b			mrps35
and1	hk1			jmjd7
ascl1a	adam10a			oxa1l
efna1a	dnajc3b			zcchc9
hes2.2	litaf			trmt11
foxa3	tmem214			etaa1
fgf24	immt			haus6
ap1m2	acp6			tnfrsf1a
cndp2	vrk3			mcat
cmtm3	tango2			pcid2
hoxb10a	oxr1a			ipo9
pdia5	mgat5			eif4a1b
kdr	pim2			hadhaa
palm2	ncapg			aldoaa
arpc5la	slc33a1			tomm34
olfml3b	hmgcs1			ddx52
apela	nagpa			polr1b
otpb	crfb15			mst1
atp6v0ca	mtch2			imp3
nat8l	si:ch211-121a2.2			zgc:63882
bcl9	ap1b1			cd83
mab21l1	elp5			alg6
sox19a	rasgrp4			fam177a1
tmem173	eif2b2			klhdc10
tll1	tysnd1			trap1
krt91	mvk			stk35
rgs5b	rabep1			arid4b
sh3gl3b	rad51c			lrrc47
homer3	ipcef1			mus81
slco2b1	slc17a9b			dnajc21
isl2b	bcl6ab			gtf2h4
fbn2b	pms1			zgc:198241
zgc:175128	rab11ba			elac2
birc7	tcp1			ptpn1
tcf7l1a	letmd1			cct5
cmtm8b	rnf114			pwp1
kdelr3	pigw			suds3
mab21l2	rab3ab			phf23a
vash2	pcyt1ab			shq1
pitx2	pa2g4b			pak1ip1
zgc:153426	mfn2			si:dkeyp-55f12.3
cd81b	rhogb			rpap2
sox7	lrrc15			lsg1
s100v2	cib1			nol6
draxin	zdhhc6			aldh6a1
zgc:86896	zgc:136336			tufm
cbx6a	rap1ab			mycb
lmna	si:ch211-195h23.3			yars
smad3a	apoa1bp			minpp1b
si:dkey-28b4.7	tmem180			dusp12
col18a1	cyb561d2			dap3
chp2	sat1a.2			wdr46
cyp26b1	strn			fam175a
myca	hbs1l			taco1
zfp36l2	si:dkey-193c22.1			xab2
gna11b	cgrrf1			tmem126a
her15.2	slmo2			dhx37
apc	gpr160			eif3ba
tspan4b	slc35b1			cct6a
zgc:110158	pdxdc1			gnl2
atp6v0cb	klf9			kif22
psat1	tmem63a			eif5a2
stab1	nipal3			ltv1
snap23.2	gsto2			dcaf17
colec12	dgcr14			foxk1
zgc:92140	armc8			fam107b
vox	galnt7			ogfod1
cyt1	dusp2			gbp1
pleca	map4k5			pcmtd1
zgc:154058	mpx			pdcd11
tfa	mgst1.2			rps20
tshz3b	ppp1r12a			akap1b
rtn1a	kcnk6			slc25a16
LOC100500728	dapp1			cluha
fut11	klf13			neil3
mafga	ngly1			pmpca
rbfox1l	si:dkeyp-104h9.5			got2b
wu:fc13c02	zgc:113314			hprt1
extl2	dnajc11			tuba8l
gsta.1	pfn1			nudcd1
meis3	mcu			zpr1
scinla	ezrb			c10h21orf59
pskh1	hyal3			hspa9
psap	2018-03-02			armc1l
pcdh17	zgc:92249			acaa2
picalmb	map4k6			dpf1
s1pr5a	acin1b			hspa8
LOC100148329	sort1b			cad
cdh5	gfer			adipor1b
lsr	arrb2a			eef1a1l1
fndc3ba	si:dkey-6n6.2			thg1l
cdh2	ikbke			mat2b
il13ra1	hspa13			sdr42e1
evla	slc25a22			pik3r1
fstl1a	mapk11			cdc5l
zgc:153372	hemk1			nsun2
efnb3b	ubap1			glsa
wnt7aa	slc35a1			polr3a
tnfsf10l	kcnip3b			dbf4
ctdspla	rhbdd1			uck2a
foxp4	ogfrl2			ddx51
csf1a	cog5			dus4l
pnp4a	cebpa			si:dkey-188i13.11
enpp1	klhl24b			rangap1b
spred1	psma6l			lrpprc
gb:eh507706	git2a			eaf2
adam9	fhl1b			kansl2
tgfbr2	zgc:153952			rnasen
tnika	sh3bp4			prdx6
wnt9a	itm2bb			usp16
slc38a7	mettl16			gstk1
fgf17	klhl18			adat3
prickle2b	timm8a			setd1ba
cyr61	atp2a2b			wdr89
bag2	trappc11			zgc:113305
cttn	pigrl2.1			eif2s3
irf2bp2b	uhrf1bp1l			zgc:153115
snx8	ap1s1			ttk
slit3	tpd52l2b			rtn4a
dlx1a	pde10a			rfc2
dag1	dnajc2			sik1
rab20	prepl			eif2a
hoxd4a	tmem263			kif4
mmp14a	hyal6			nt5dc2
csf2rb	abhd16a			thrap3b
tnnt2a	selplg			crsp7
ccdc80	slc30a7			wee1
hnrnpa0a	zdhhc18a			rps5
sema3fa	pigk			fntb
syngr1a	slc38a2			mdm4
glb1l	fam212ab			naprt
scrt1a	tpst1l			haus1
lipg	prkaa1			tomm40
tmem88b	mfsd10			rufy2
timd4	dhrs7
id4	ecd
cdc42bpb	p4hb
cyp26a1	myo1f
pvalb3	LOC567472
pi15a	rhogd
lzts2a	zgc:162200
arl4d	ldha
si:ch211-107n13.1	stxbp2
cxadr	mrpl16
bcar1	lin54
lgals1l1	mkl1b
plod3	rpf2
rorb	sms
il4r.1	higd2a
si:ch211-216l23.1	sps2
calub	papss2b
rnd1	clint1a
ptk2bb	vaspa
cyfip1	mboat7
gadd45ba	arl8ba
tspan18b	iqgap1
slc2a10	coro1a
hs1bp3	pgap3
add3a	srgn
sfpq	si:ch211-239j19.3
mmrn2a	znf598
wasf3b	mmp13a
cln3	slc25a14
frem1b	jak2b
zgc:162183	zbtb2a
gnav1	cnksr1
rnf144ab	s1pr4
rpe65b	mpi
dhrs13b	slc10a7
zgc:123068	mogs
marcksb	apaf1
qki2	pnp5a
tnfrsfa	sec22ba
wif1	itgb3a
zgc:85975	dnmt3aa
pvrl2l	mvb12a
chl1a	zyx
hoxa9b	sardh
alcamb	zgc:92335
ctbs	osgn1
smtnl	pdss1
hoxd3a	impa1
gsnb	lyz
ism1	st6galnac5b
ppp1r3cb	pkma
zgc:101540	gsr
pcdh10b	mtif2
zgc:110239	irgq2
bzw2	ube3a
dvl2	st8sia4
tmem119b	edem2
galk1	slc6a6b
dhrs3b	histh1l
klf2b	hspa5
rcan1a	tmed1b
ccdc85b	elp2
ldlrap1a	itln1
frmd6	gpr183a
irf2bpl	rrp7a
sfxn1	sypl2b
foxf1	selenbp1
cst3	stk24b
spryd7b	ugt8
hspb1	chchd3a
aldob	gmpr2
col9a2	ncf1
slc43a1b	fastk
gnsa	srd5a2a
tnnt1	si:ch1073-443f11.2
znf703	svila
scpep1	dusp4
cabp5b	polm
sema3ab	uqcrc2a
zgc:158689	surf4l
sesn3	tkfc
rassf4	ndufaf1
st6gal2a	ptpn6
lrpap1	arhgdig
zfp36l1b	kars
stmn1b	ankrd13a
ap1s3b	si:dkey-114g7.4
nrp1a	npsn
ctssb.1	setd3
cryba1l1	lmbrd2a
fgfr1b	2018-03-07
flt4	ccm2
lamp2	bhlhe40
agxt2	ap1g1
efnb1	atad1b
vps26a	gpr183b
lipia	il2rga
tlr18	si:ch211-105d11.2
fgfr3	atg5
ehd2b	slc16a9b
robo3	ppdpfa
alpi.1	tnpo2
dap1b	ptpn18
hs6st1b	vps37b
lama5	gmppaa
dbx1a	cfh
dpysl3	rad17
akr1b1	fryl
foxj1a	tktb
smad7	cct4
amh	osr1
elovl1a	nbas
inhbb	rab3gap2
plekha1a	bik
il10ra	tmc6b
pitx3	lonrf1l
nr2f6a	chac1
npdc1a	zgc:91940
cyt1l	pdcd4a
ext2	anapc5
hoxc11a	pdia6
lhfp	arhgap15
ctsh	sars2
foxa1	ppp1r14aa
dennd5b	mrps36
lmx1bb	eef2k
sox11a	zgc:175248
gpr137ba	pfkfb4a
rassf7b	sft2d1
mef2cb	st3gal8
ahi1	rnf145b
ugt1b5	preb
gpr125	eif2b3
plod2	antxr2a
galnt2	kiaa0040
sesn1	cep55l
vsg1	c2cd2l
ppp1r14ba	si:dkey-11p10.10
spint1b	xpo6
ppp1r3ca	ptpmt1
epha4a	zgc:153788
hoxc10a	b3gnt5b
nkd1	gmps
fgfr2	idh1
dynll1	mob3a
ttyh3b	ccdc22
cyp27c1	acadl
si:ch211-156j16.1	trim33
smad5	rps6ka1
abca1b	mrps27
sept7b	hsp90b1
kif7	slc9a3r1
eva1a	xrcc6bp1
pltp	tdrkh
chchd3b	rnaset2
metrn	mrpl11
plk2b	bop1
shisa3	bola1
rcan2	uggt1
rras2	ptgs1
gpm6ab	rhot1b
st5	atg4c
si:dkey-165n16.1	swap70a
jund	nup93
map7d1b	pdpk1a
myo7aa	zgc:63831
prss16	farsa
snx10b	tbc1d10b
arxa	rab11fip4b
stra6	fam162a
zc4h2	sacm1la
klf6a	alox5ap
myl10	rab7
zgc:110182	agpat5
cav1	atp10d
gdi1	nup50
def8	prkacba
msxb	zgc:112255
arpc1a	gltpa
ust	pisd
gpx8	calm1b
dnajc5aa	letm1
pou3f3b	plagl2
hs6st2	spata5l1
zgc:195173	usp33
cbx1b	ccr9a
rxraa	necap2
zic3	aldocb
btbd6b	si:dkey-110k5.6
dicp2.1	pccb
2018-09-02	trpm2
tjp3	aifm1
wdfy2	thy1
aplnrb	cd63
blk	gpd2
cd2ap	zgc:55781
entpd1	bdh1
vasnb	zgc:100846
etv2	alg2
b4galt1	asna1
rbm47	entpd4
irf6	gcat
prkcq	narfl
zgc:162858	tram1
tcf7l2	tssc1
ccdc79	eif4bb
schip1	atl2
tsc22d3	opa1
slc48a1b	thraa
cplx2l	eif3s10
igfbp2a	bcas3
rasgef1bb	eef2b
srgap2a	epc2
mapk4	rom1b
btbd6a	csf3r
dcbld1	mapk12b
prdm8	sec23ip
gng12a	ptplad2
igfbp7	id3
gsx2	hm13
dynll2a	sh3glb1b
bmpr1aa	cux1b
mao	ano10a
zgc:158766	ndufaf7
hey1	triqk
zgc:153595	spty2d1
sh3gl1b	glrx
gnsb	synj1
adcy2b	trpm5
spry4	crlf3
spon1b	usp36
tp53bp2a	ip6k2a
clul1	plek
vat1	slc16a10
dvl3a	tars
tfpia	pdxka
nrn1a	ar
dlg1	rmnd1
bnc2	lrrc8a
arhgap6	riok3
slc4a2a	ppp1r14bb
arhgap28	ccdc126
trim35-39	rnf175
ccdc85ca	irf4a
pld1a	dph7
dpp7	coq2
cx43	hps5
pcbd1	vcp
pon3	pygb
trove2	aco1
loxl3b	slc44a4
marcksa	atxn10
tmem54a	cab39l1
LOC553228	gyg1a
rbpjb	actr2a
mafa	scyl3
zgc:171298	slc25a15a
phlda3	fastkd1
notch3	mfsd6a
mtmr2	zgc:175264
snrkb	tnfaip8l2b
meis1a	zgc:163107
eva1ba	sec23b
hoxb5a	runx3
itga6b	zdhhc13
col2a1a	h1fx
jam2b	syngr2a
zgc:174356	mybl2a
otx1b	nif3l1
nhlh2	cog4
gadd45bb	saraf
cdc42ep3	cebp1
bmp6	pgm1
homeza	sfxn2
ccdc102a	manf
lama4	oaz1b
p4ha1b	naa10
hoxa1a	pank1b
galcb	cox17
svopl	trim35-28
batf3	slc35e1
hmp19	tbc1d15
rock2b	sel1l
gfap	wasb
ubash3bb	slc25a12
fosb	zgc:77650
efemp2b	ufsp2
meis1b	zgc:158403
atp1b3a	cdk5rap3
ctsd	ltb4r
atp1a1a.3	gnmt
spry2	dnajc3a
agpat4	znf143b
ttl	dhrs13a.3
rab11fip3	sec61al2
hmgb3a	hspa4a
unc5b	bcat1
nupr1	ptpn11b
flrt2	coa7
pepd	ufl1
otx2	eif3c
nfatc1	ndufa6
dcdc2b	per2
epb41l4a	zgc:113363
jun	zgc:194981
kifap3b	hacd3
tmem45a	aspscr1
fibinb	tpst1
gyltl1b	march5l
cdc42ep1b	tmx1
mfsd1	xkr9
sp5a	zcchc4
heg	elovl5
nck2a	fkbp11
capns1a	crata
zgc:101810	glod4
dock4b	zgc:158446
acp5a	tmem161a
golim4b	hiat1a
mapre2	ppm1db
gsx1	eif4ebp3
plcd1a	acot7
foxf2a	lxn
plxnd1	cecr1a
atf3	mtmr6
rgmb	erap2
rgma	si:ch211-165d12.4
p4ha1a	spi1b
esama	mtmr3
sqstm1	slc35c2
pvalb9	gkup
arid3b	pgp
rgn	sepw1
slc2a13b	zgc:91976
c1qtnf5	naa15b
pon2	psme4b
otx1a	pdia2
zgc:171534	nol10
ehhadh	nufip1
hoxb6b	actr2b
ripply1	calr3b
pvrl3b	eef1da
rybpa	clptm1l
tmem132e	prdx5
palm1a	wwp2
hoxc6a	ctu1
ggctb	aar2
ubl7a	arfip1
ppp2r2d	flii
tpp1	wars
cacnb2a	pnp5b
smad6a	mknk2b
flot2a	cct7
arl3	wdr92
cmtm4	elovl2
arhgap12a	eprs
tagln	agps
pfn2	casp8
pgrmc1	anapc15
reep3a	rpp40
kank3	med19b
slc20a2	chchd2
atp6v1e1b	gmppab
st6galnac3	naa15a
lamb2	actn1
rabep2	slc25a46
tcf7l1b	uqcc2
itgb5	arhgap11a
zgc:92242	hspa14
sc:d189	itpkcb
unc119.1	ufm1
sgk3	sult2st1
fosl1a	prmt7
kera	ctage5
zgc:152863	cnpy1
zcchc24	cry-dash
gli3	zgc:101016
dcxr	pafah1b1a
creb3l1	cyba
net1	aars
mbnl2	aldh2.2
ttyh2l	ifrd2
entpd6	vps13a
sema3d	fanci
zgc:100829	myh9a
rac1b	fam91a1
syt11a	aqp3a
adgrl4	foxn2b
zgc:110626	gss
fam102ab	atf6
vangl1	osbpl9
fuca2	fbp1a
cryba2b	mbd1b
asah1b	gtf3aa
vdac3	rpl4
tmem204	tp53i11a
dram2b	chchd6b
scn4bb	trip4
zgc:92066	hectd3
ghrb	flad1
cyhr1	emc8
lrp5	apeh
fam26e.1	syvn1
znf516	papss2a
mtfr1	rab5b
zeb1b	mrrf
mtmr8	ahcy
zgc:100920	tpmt.1
zgc:158328	lypla2
gmfb	polr3e
slc18a2	eif4g1a
ccdc187	dhrs9
pard3	pmpcb
tmem47	crfb17
plxnb2b	nubp2
cldn5b	rpusd4
hs6st1a	si:dkey-20d21.12
ppp1r13ba	uba5
fabp11a	immp2l
afap1l1b	kpnb3
zgc:92313	nccrp1
arhgef7b	mtpn
zgc:112332	ssr3
gnai3	cbsa
LOC567180	hyou1
zgc:109934	ethe1
rassf6	sptlc3
rai14	dnajb9b
tbx20	serbp1a
cldnf	zgc:162396
il17rd	ptdss1a
bmp5	zgc:114045
tmem198b	zgc:85858
cyyr1	tpd52
nucks1a	ptgis
chrna5	fhit
zgc:113149	sdf2l1
pfkfb3	aimp1
capns1b	nadkb
fgf10a	tp53rk
nfia	xpnpep3
tm4sf18	neu4
gli2a	gbas
crabp2b	lta4h
six6b	hccsa.1
cd99	selk
rhbdl2	akirin2
anxa11b	ostf1
rbpms2a	atp5d
vamp2	apol1
arhgap17a	tprg1
ptgr1	ube2kb
msi1	aldh8a1
gata3	cutc
hoxc6b	xkrx
zic2b	cbx7a
ttc26	alox12
hoxc9a	sept9b
nagk	gra
cyp2aa1	rab3db
rgs12b	mogat3b
rras	sla1
olig4	ccdc125
fsta	zgc:171579
chst11	ero1b
bag3	prdm9
zgc:171775	exosc1
lifrb	prokr1a
foxd3	polh
asap1a	abhd17aa
padi2	uap1
pknox2	nme2b.2
cadm3	pabpc1a
gkap1	gnl1
si:ch211-220f12.1	akt2
palm1b	zgc:158868
caska	rrbp1b
zgc:110796	dph1
col4a5	mat2aa
fcer1g	cpt2
actr6	gapdh
cnn3b	wdr6
gata6	hadhb
lppr1	mrps18a
fgfr1a	si:ch211-238n5.4
lpar6a	birc2
zgc:110191	rpsa
si:dkey-15j16.2	si:rp71-81e14.2
spns1	txn2
ablim3	clic3
ptp4a3	qars
limch1b	ptp4a2b
dpys	tpd52l2a
csrnp1b
ppdpfb
serpinb1
ak4
tpi1a
myog
itgb1b.1
esrp2
ugt1b1
capn2a
col15a1b
glmna
sh3pxd2aa
hoxb5b
igfbp1a
usp54a
dixdc1a
mapkapk3
dirc2
lrig3
anxa3b
vegfab
pts
myoc
dmd
zgc:172295
wdfy1
abi2a
kaznb
sema4c
phc2a
hoxb9a
ripk4
zgc:174906
tbx2a
grm6a
rnf128a
h3f3d
khdrbs1b
fev
efnb2b
tspan7b
igfbp5b
tenm3
ppp1r14ab
egr3
esrp1
pgrmc2
gfod2
si:ch211-39k3.2
ppp1r15a
b3glcta
gng2
ywhabl
slco1d1
tmem144a
pxylp1
ntn1a
srsf1b
tnfsf10l3
micall2a
vangl2
angptl2b
ctdsp2
emilin1b
anxa1b
arhgap42a
pcdh19
plcd1b
zgc:114130
slc45a3
fezf2
fzd6
zgc:92480
mylipb
si:dkey-22o12.2
cuedc1b
fam65a
clstn1
aldh2.1
six4a
srebf2
phox2bb
mpp1
slit1a
ube2e2
mmd2a
gldc
aph1b
mmp23bb
fscn1a
slc16a1
ctnnb2
sypl2a
atp6v1d
gbgt1l4
nedd9
tsc22d1
marveld1
gpm6aa
ptpro
tmem234
psip1
twist3
foxn3
sptlc2a
sipa1l1
bmpr2a
zgc:92107
pros1
cfp
stmn2b
camk2d1
cyp1d1
ckmt1
krt5
hoxc5a
il21
rasip1
tox
rab3c
LOC796180
zic5
pcsk5b
scube3
fbxl7
hpca
adhfe1
lbx1b
prg4b
ift22
tle3b
glt8d2
kdrl
bsg
commd3
slc22a16
zgc:113443
slc30a4
scrt2
pou2f1b
disc1
gstz1
flt1
prkrip1
usp2a
ano10b
sgms1
tmem134
rbm4.1
zgc:110339
hoxb8a
fam46ab
dtx1
zgc:136929
fat1a
arpin
kcnip1b
ccdc120
LOC100149863
prox1b
hmgb1b
kdelc1
tdgf1
bbs7
carhsp1
snx4
LOC797202
plxnb2a
iah1
lats2
dstyk
pcdh10a
magi1b
zgc:153253
fam168a
smarcd1
col8a1a
waslb
calcrla
lmbrd2b
iscub
klf7b
sox2
zgc:64002
pigr
zgc:123010
mdh1aa
lamb1b
zgc:174637
lef1
lbx2
hhip
zic2a
fkbp1b
rgrb
elavl4
ldb2a
ephx1
sufu
lpar2a
zic4
cbx1a
creb3l2
skilb
strumpellin
h2afy2
epha4b
pacsin1b
stk38l
snap23.1
mtss1
agfg1b
six3a
fam174b
tnfrsf19
unc45b
znf609
txnipb
pou3f3a
f11r.1
hspa12a
zfpm2a
celf5a
pnkp
atp6v1ba
peli2
anxa1c
bloc1s6
rasgef1ba
spred2b
maf
glrx2
ptprfb
efna3b
lipf
efnb2a
irx1b
pbx3b
nfkbiab
dclre1a
mbd3b
foxl1
tmem51b
zgc:92818
golt1b
abcg2c
frem2a
rufy3
tmem184ba
slc22a23
prss35
mgst1.1
ldb2b
ywhah
dhrs11b
ptk2aa
pah
bmpr2b
tyro3
f3a
si:ch211-222k6.3
p2rx1
dbx1b
grinaa
atp1b2a
mfsd12a
efna2a
sncb
pbx4
aif1l
hbegfb
sox19b
cast
lnx2b
si:dkey-206d17.12
tmprss4a
nr2e1
cyp2aa7
prrg2
chst2a
aida
renbp
zgc:153702
plp1a
sav1
zgc:101846
entpd8
ptmaa
zgc:174862
trim105
hsbp1a
ptk7a
cldne
wnt11
usp6nl
aamdc
pou3f1
golga7ba
glud1b
lin7c
adam17a
prnprs3
znf281b
rasl11b
tlr5b
msh2
ece2b
smarcb1b
dtnbp1a
agtr2
kank2
nol4lb
parp12b
zgc:101840
ston2
zgc:113208
tfap2c
tcea2
cdc42l
arl13b
arhgap12b
sept8a
six5
sptssa
glud1a
pik3r2
rnd3a
dyrk1b
sipa1l2
fyna
cd9a
pak1
ewsr1a
ppib
enc3
dlb
zdhhc9
thyn1
rcan3
si:dkey-42i9.4
prox1a
insm1a
trabd2b
atxn7l2a
rnf13
fam169aa
gng3
hrasb
pora
erbb2
sestd1
lum
si:ch73-141c7.1
ntn1b
zc2hc1a
snx2
gcsha
fras1
ctnnal1
chka
prkra
cmn
mid1ip1a
coro1ca
tmsb
synj2bp
aldh9a1a.1
ptk2ab
tmem51a
aebp2
hoxc4a
akr1a1b
her4.2
sgta
cbx2
bloc1s3
sh3glb2b
rac3b
dtx2
si:ch73-281f12.4
chga
cx39.4
her12
si:ch211-51e12.7
myl7
sash1a
ctnnbip1
zgc:175214
bloc1s1
sumo3a
zic6
si:dkey-56i24.1
lppr3a
lhx1a
podxl
hnrnpc
cadm4
lama1
myo6a
serinc5
ssbp4
hexb
acsm3
map2k1
slc25a24
slc2a12
me3
celf4
chmp1b
rtca
gemin7
fabp7a
prrx1b
jade3
scrt1b
cd99l2
myclb
mif
ildr1b
tpbgb
foxo1a
itga11a
dpf3
samd7
sema3ga
trim13
ptf1a
atp6ap1b
stm
actl6a
ppp1r13bb
gpx1a
pycard
ankrd46b
cdca4
eif4e2
mpnd
fam53c
mesdc2
siah1
dlx4a
garem
fkbp4
map1lc3b
cysltr1
ek1
jazf1b
klf7a
acot9.1
fam168b
poglut1
cmtm6
nkap
mmd
dact1
trim71
crybb1
bcar3
mapre3b
gm2a
si:dkey-91m11.5
hibadha
nf2b
zgc:158423
notch2
gpr84
ift57
atp6v0a1b
cabp5a
si:dkey-172m14.1
cbx3a
mkrn4
si:ch211-240l14.1
ankrd13c
snx9b
si:ch211-241b2.1
slit2
nav3
cldn15b
grhl2b
vhl
ndfip1l
sall4
si:ch211-105j21.7
s1pr2
snx11
igf2a
tpgs2
zgc:173720
crip2
cnpy4
cyp2x7
epas1b
slka
camsap2a
arhgef1a
ppm1la
slc15a4
cdr2l
plxna1b
foxl2
fundc1
rhpn2
hoxb6a
clic2
fez1
si:ch211-191j22.3
jupa
dla
col9a3
kifap3a
naga
atp6v1h
sox5
aqp7
commd7
mafk
LOC556326
magi2a
cpsf5
atp1b1a
ctsa
cited2
got1
ccdc6b
qkia
jag1b
foxg1a
zgc:173594
slc26a11
map4k2
hp1bp3
zgc:153240
sulf2b
rtkn2a
mcamb
hnrnpa1a
tmpob
arhgef7a
ankrd13b
pkp3a
zgc:110319
rhogc
strn3
si:dkey-206d17.5
midn
pdcd6
raph1b
skor1a
vasna
arid3c
sp8a
ppt1
hip1
clcn7
stmn4l
tnfaip2a
epb41l5
csdc2a
insig1
pcdh1g1
si:ch211-199g17.1
limch1a
rabl2
dapk1
hacd2
bloc1s2
tes
mllt11
zgc:172122
hdac1
lepr
dacha
spag9a
ier3ip1
mgst3
clybl
fbxl14a
tmem35
has2
zgc:174268
mknk2a
mon1a
ier5
ada
tbx3a
tspan3a
rac3a
mapk15
cryba1b
snx12
LOC100149066
ptch2
tdg.1
rhoac
hist2h2l
vcam1
rx1
chst14
zgc:77086
rx2
rnf168
ccng2
arrdc2
zgc:174938
cryl1
ttpa
capn12
fam110b
LOC557028
sgpl1
asap2a
stard8
zgc:136971
zgc:85932
arhgap17b
slc12a2
cyp1b1
snx7
kif1b
hoxc3a
robo1
kirrela
mthfd1b
psenen
klhl32
sdr16c5a
ccnd2a
furinb
adcyap1b
zgc:56530
scube1
her4.3
si:dkeyp-53d3.3
rtf1
mgrn1a
serinc1
ncoa2
akirin1
si:dkey-29d8.3
cdip1
gpc1b
tmem2
foxn4
eif1b
vti1b
trim3b
mbpb
mxd3
tmtc2
tgif1
six3b
hnrnpub
wwc3
amph
vamp5
ptbp2b
fzd3a
cyp51
LOC560084
ergic3
npm1b
zgc:158409
pfkfb1
lmnb1
eng2b
exoc6
pkp2
mettl6
oip5
lman2lb
wasf2
shisa4
inppl1a
bcl11ab
ralgapa1
prdm5
scly
gpc1a
lhx1b
lzic
aqp1a.2
bbc3
znf609a
twsg1a
pofut1
dysf
hapln3
kazald3
rgs3a
ccl19b
[truncated: 573 more rows]
