# Supplementary material for: Blood stem cell-forming haemogenic endothelium in zebrafish derives from arterial endothelium
Source: Nat Commun. 2019 Aug 8;10:3577. doi: 10.1038/s41467-019-11423-2 (PMC6687740; doi:10.1038/s41467-019-11423-2)
Supplement: Supplementary file 5 — Dataset 2 [file 41467_2019_11423_MOESM5_ESM.xlsx]

## Sheet: DP-R1hi vs DP-R1lo
Supplementary Data 2: Differentially expressed genes between DP-R1lo and DP-R1hi (related ti Fig. 3)
geneSymbol	DP-R1hi_1	DP-R1hi_2	DP-R1hi_3	DP-R1lo_1	DP-R1lo_2	DP-R1lo_3	logFC	logCPM	LR	PValue	FDR
gfi1ab	32.6239	49.6039	38.5334	1.01782	0.361134	1.23381	5.51177	3.68267	97.3257	5.88135e-23	2.74362e-21
gfi1aa	205.135	135.755	242.284	4.21669	2.82888	8.51332	5.28683	5.79515	248.658	5.09336e-56	5.05447e-53
prkcha	12.79	15.8546	15.0715	1.01782	0.120378	0.555217	4.36887	2.17571	15.4493	8.47497e-05	0.000533215
vwf	38.1848	36.0226	34.5972	2.98077	0.782457	2.6527	4.15694	3.62348	67.6616	1.94106e-16	5.3372e-15
dnmt3ba	631.779	708.211	661.956	37.5867	37.1968	40.4691	4.12725	7.70204	175.27	5.22622e-40	1.14099e-37
dachb	93.0522	97.7506	91.6204	7.48827	4.87531	6.53922	3.89468	4.95801	157.131	4.79241e-36	7.16629e-34
zgc:198241	7.72345	11.2498	8.96005	0.0727016	0.782457	1.04874	3.8334	1.67826	11.0416	0.000890908	0.00431271
cox8b	54.4349	48.205	45.2664	2.83536	5.29663	2.96116	3.80734	3.95748	105.538	9.30868e-25	5.08068e-23
rom1b	8.15597	8.56848	7.35449	1.74484	0.902835	0.0616907	3.71733	1.56357	20.1088	7.31596e-06	5.79543e-05
pmp22b	1119.28	1079.45	1190.86	89.7138	70.7221	98.8286	3.71504	8.51281	152.123	5.95667e-35	7.30596e-33
irf1b	87.9238	75.834	75.9791	13.0136	5.23644	4.56511	3.55735	4.64315	122.032	2.27099e-28	1.60975e-26
si:ch211-214p16.2	2224.17	2131.92	1862.91	210.544	190.137	167.059	3.45193	9.40755	155.384	1.15398e-35	1.55341e-33
zgc:171686	184.807	146.655	147.659	12.6501	18.9595	13.572	3.41137	5.76313	165.775	6.19359e-38	1.09047e-35
si:dkey-253d23.9	12.0486	11.3081	15.8484	1.23593	1.80567	0.678598	3.40564	2.30576	33.3293	7.78013e-09	9.60723e-08
kng1	9.76245	4.89627	9.42618	0.290806	1.92605	0.740289	3.36162	1.7569	11.9116	0.000557859	0.0028258
mpl	8.71206	24.4814	12.2747	2.25375	1.0834	0.555217	3.32992	2.26095	18.6707	1.55352e-05	0.000115127
blf	1213.94	1161.23	1242.6	131.081	142.708	117.274	3.2059	8.81444	151.467	8.2847e-35	9.82998e-33
zgc:194665	3.89262	5.01285	5.48997	0.145403	0.361134	1.60396	3.17504	1.11353	7.83894	0.00511325	0.0196152
mst1	38.123	66.566	54.3818	3.19887	7.52363	8.6367	3.08829	4.23885	95.2368	1.68921e-22	7.46536e-21
pygma	43.066	44.9991	61.7881	6.47044	7.82457	3.76314	3.04318	4.15391	51.5329	7.0409e-13	1.37987e-11
b2m	13.964	12.4738	12.5337	1.01782	1.0834	2.77608	2.9869	2.49841	28.6326	8.74983e-08	9.34571e-07
klhl24b	6.05519	4.7797	6.88836	0.872419	0.300945	1.48058	2.91746	1.3344	15.5985	7.83173e-05	0.000497096
skap1	41.0888	51.8772	51.8958	8.21528	5.77815	4.81188	2.91373	4.05268	59.8716	1.01254e-14	2.36172e-13
si:ch211-214p16.1	443.512	426.967	281.594	61.4329	54.1099	44.1706	2.84707	7.04655	90.32	2.02593e-21	8.34529e-20
esr1	21.2549	30.7183	17.7647	2.47185	2.82888	6.29246	2.81661	3.29632	24.9998	5.73374e-07	5.40031e-06
tnni1al	32.006	17.8947	31.3861	3.70778	1.26397	8.08149	2.77816	3.39318	17.4179	2.99987e-05	0.000209511
zgc:175248	6.36413	11.891	4.6095	1.01782	0.902835	1.17212	2.76841	1.4496	17.4797	2.90388e-05	0.000203458
lcmt2	5.56089	6.70323	11.4461	0.363508	1.02321	2.6527	2.75574	1.79089	12.8406	0.000339173	0.00181402
zgc:136858	35.219	37.7713	36.6171	5.59802	6.62079	5.3054	2.64378	3.94265	67.569	2.03442e-16	5.57982e-15
psme2	20.946	19.9348	18.5934	2.47185	3.3104	3.63975	2.63818	2.93479	39.2668	3.69676e-10	5.37335e-09
zgc:92880	7.72345	8.56848	1.45018	1.96294	0.361134	0.431835	2.61688	1.40576	11.6128	0.000655004	0.00326783
zgc:195081	5.80804	4.54654	3.988	1.09052	0.60189	0.678598	2.61276	1.26978	14.1987	0.000164485	0.000954554
sox17	9.63887	6.00376	12.5337	1.16323	1.0834	2.34425	2.60768	2.04553	9.19916	0.00242126	0.0103043
dnmt3bb.1	230.221	269.237	241.196	39.1135	35.6921	52.1904	2.60022	6.60941	79.6503	4.46909e-19	1.54872e-17
qrsl1	35.8986	30.3103	39.3621	3.70778	6.44023	8.82178	2.44424	3.89975	35.8226	2.16131e-09	2.89384e-08
cbsa	13.9022	14.3974	15.7966	1.45403	3.97248	3.14623	2.41655	2.5534	25.4919	4.44234e-07	4.25e-06
gata2b	7.16737	4.48825	4.81667	0.872419	0.963024	1.48058	2.3804	0.937845	8.2837	0.00400026	0.01585
alpl	14.3347	13.3482	25.8443	2.83536	3.43077	3.70144	2.37822	3.28049	38.2095	6.35417e-10	9.0433e-09
polr3gla	11.4925	11.2498	16.0556	2.68996	2.88907	1.9741	2.3487	2.29224	21.3044	3.91836e-06	3.25764e-05
myb	744.356	792.089	881.969	171.939	161.427	141.457	2.33637	8.2951	75.6129	3.45105e-18	1.10151e-16
zgc:103678	7.35273	5.59574	5.64535	1.74484	1.68529	0.616907	2.31009	1.36596	9.11705	0.00253238	0.0106855
ngrn	26.6305	21.2755	15.8484	7.05206	2.46775	3.88652	2.29338	3.44003	30.1364	4.02709e-08	4.51331e-07
zgc:153521	8.77384	7.63586	9.06363	2.54456	1.6251	0.925361	2.25677	2.12747	6.6923	0.00968303	0.0337604
tnnt2d	9.63887	8.85992	4.97205	1.81754	2.58813	0.86367	2.24034	2.06002	13.3705	0.000255615	0.00141424
zcchc4	11.4307	10.0257	14.3982	5.16181	0.722268	4.07159	2.22582	2.42293	16.1329	5.90483e-05	0.000386665
si:dkey-188i13.10	4.32513	2.68129	4.09158	0.508911	1.50473	0.678598	2.21912	0.643504	6.54295	0.0105301	0.0361125
fam212ab	413.854	286.898	326.601	82.0801	57.7815	85.3183	2.1959	7.17474	70.8907	3.77566e-17	1.10496e-15
pax5	2.03899	3.96365	9.21901	1.89024	1.56491	0.370144	2.1929	1.52036	6.77104	0.00926488	0.0325403
fam167ab	10.0714	11.5995	9.37438	1.09052	3.3104	2.83777	2.18665	2.50952	18.782	1.46547e-05	0.000109121
fzd8b	5.31374	6.3535	5.43818	0.508911	1.26397	2.52932	2.18655	1.57115	8.52529	0.00350245	0.0141603
si:dkey-22a1.3	5.9934	7.05297	10.462	2.90806	0.842646	1.54227	2.17683	2.00712	12.3357	0.000444387	0.00231217
polr1b	61.1698	56.6569	74.1146	13.0136	15.1676	13.2635	2.16805	4.82209	46.8855	7.52584e-12	1.3229e-10
hemk1	36.7636	42.3178	34.4418	7.63367	12.2184	5.3054	2.16749	4.01914	28.1034	1.15003e-07	1.20247e-06
msto1	78.0996	73.2692	82.1942	12.2866	20.8856	17.5202	2.16692	5.05487	26.7053	2.36974e-07	2.36023e-06
pus3	17.7331	25.9969	31.4896	5.52532	6.13928	5.3054	2.15393	3.62488	30.431	3.45949e-08	3.92555e-07
pvalb6	3.08938	3.96365	6.47402	0.581613	1.98624	0.370144	2.14541	1.20128	6.94532	0.00840386	0.0300283
shdb	5.74625	4.83798	8.90825	2.32645	0.722268	1.41889	2.13638	2.23046	13.7887	0.000204562	0.00116302
si:dkey-191g15.12	2.47151	5.36259	5.74893	1.09052	1.02321	0.80198	2.1284	1.15269	8.49234	0.00356646	0.0143818
ampd1	2.59508	3.73049	3.41828	0.218105	1.02321	1.11043	2.11747	0.892101	7.09084	0.00774791	0.0279961
mybbp1a	209.893	266.381	270.977	47.5469	61.3928	64.5285	2.10744	6.81668	73.9741	7.91485e-18	2.4615e-16
selp	8.52669	12.9984	10.3584	2.61726	2.70851	1.48058	2.10273	2.02164	7.32079	0.00681613	0.0251453
ptgdsb	51.0984	28.7365	59.302	22.6829	4.15304	5.67555	2.09512	4.31336	7.48383	0.00622554	0.0232733
shq1	21.2549	28.0953	33.6649	4.79831	7.58382	6.90936	2.09238	3.64025	31.7465	1.75662e-08	2.0888e-07
itm2cb	74.207	65.4585	72.6126	12.9409	20.4041	16.6565	2.09026	4.9345	61.6901	4.02001e-15	9.68706e-14
zgc:101000	2747.88	2115.95	2578.68	545.844	448.228	793.22	2.08382	9.97334	71.6957	2.51083e-17	7.46817e-16
zgc:113162	5.4991	5.36259	5.59355	0.581613	1.32416	2.52932	2.0745	1.97916	10.9839	0.000919083	0.00443337
sardh	11.9868	13.5813	16.0038	3.78048	3.97248	2.28256	2.07236	2.7029	19.2744	1.13217e-05	8.66673e-05
thop1	5.43731	4.72141	2.17527	0.945121	1.56491	0.370144	2.0634	1.2781	5.95517	0.0146742	0.0474618
c10h21orf59	89.0978	82.1875	65.3617	22.9737	18.478	15.9162	2.04404	5.10611	60.4515	7.54146e-15	1.78187e-13
cyp46a1.2	6.36413	7.51928	10.5138	1.45403	3.06964	1.54227	2.04336	2.01462	11.4419	0.000718053	0.00354833
klf9	8.27954	14.4557	18.3344	3.41698	1.74548	4.99695	2.03268	2.50529	13.7675	0.000206888	0.00117441
si:ch73-208g10.1	139.702	158.837	142.739	35.9146	38.9423	33.1279	2.02929	5.91587	81.9074	1.42618e-19	5.12111e-18
gstcd	30.4613	24.3065	23.8762	5.59802	10.4127	3.82483	2.01708	3.71157	25.7557	3.87489e-07	3.73331e-06
garnl3	23.6029	29.9605	46.095	6.97935	8.7876	8.08149	1.99813	4.0187	16.5212	4.81092e-05	0.000320415
ppp1r1c	5.68446	4.54654	3.21111	1.96294	0.60189	0.987052	1.99699	1.39837	9.31688	0.00227052	0.00975404
eif4a2	77.976	84.6939	77.8954	21.0108	18.478	20.8515	1.99591	5.38402	59.1063	1.49381e-14	3.41226e-13
fgf12b	4.5105	4.31338	4.29875	1.96294	0.60189	1.11043	1.98962	1.46511	8.85017	0.00293062	0.0121453
mcoln2	37.4433	25.4723	42.4178	8.14258	9.93119	8.0198	1.9811	3.83307	29.8354	4.70318e-08	5.20689e-07
akt3a	3.64547	6.99468	5.12743	1.59944	1.56491	0.86367	1.97607	1.68073	8.27407	0.00402153	0.0159058
mettl8	9.82423	8.21875	10.6692	1.96294	2.28718	3.08454	1.96151	2.34175	15.9882	6.37385e-05	0.00041341
ugp2a	21.1932	23.6653	20.2507	4.2894	6.25966	6.97105	1.96025	3.2445	15.4967	8.26476e-05	0.000520589
akap1b	109.117	142.458	144.759	31.0436	37.1366	33.1279	1.95982	5.92858	47.8293	4.64989e-12	8.34839e-11
rab3da	6.24055	6.23692	5.2828	2.03565	1.6251	1.11043	1.95685	1.67385	7.11385	0.00764907	0.0276939
znhit3	31.5735	19.2354	22.0117	8.14258	4.03266	6.6626	1.95532	3.49547	20.9826	4.63477e-06	3.80685e-05
c19h1orf109	30.7085	26.0552	22.3742	6.54315	8.00514	6.29246	1.94699	3.65601	25.234	5.07797e-07	4.8201e-06
bcat1	14.4583	10.9	10.721	2.98077	3.73172	2.71439	1.94159	2.41385	16.3621	5.23203e-05	0.000346348
diexf	77.2345	102.297	101.668	20.5019	30.877	21.8385	1.94032	5.61668	49.9698	1.56132e-12	2.96407e-11
pfas	18.907	29.0279	17.8165	9.1604	4.21323	4.81188	1.9356	3.41071	19.7735	8.71847e-06	6.81252e-05
fam210a	23.2322	27.221	27.9678	5.16181	5.89852	10.4874	1.91022	3.64294	23.6207	1.17319e-06	1.05057e-05
gart	69.4493	96.7597	90.3256	22.7556	20.6448	27.2673	1.90864	5.2315	15.1623	9.86526e-05	0.000609446
cox6b1	69.6347	57.0066	70.8517	27.1177	13.2416	14.6824	1.8936	4.98575	47.0647	6.86833e-12	1.21122e-10
lyve1a	46.7115	40.2194	50.3938	15.7763	8.12552	13.0167	1.89037	5.49069	27.1179	1.91418e-07	1.94536e-06
hgh1	86.997	80.7885	90.4809	24.0642	21.7884	24.0594	1.88606	5.39453	61.719	3.96133e-15	9.588e-14
pwp2h	95.4001	95.8854	105.76	21.0108	29.4926	29.8583	1.88484	5.68434	57.5347	3.32064e-14	7.27874e-13
trmt5	45.0432	47.0392	52.0511	14.4676	10.8942	13.9421	1.88024	4.57799	45.153	1.82229e-11	3.05093e-10
smyd3	21.9346	15.9129	18.3344	5.88883	3.37059	6.10738	1.87033	3.2759	17.7487	2.52095e-05	0.000179626
npy8br	5.31374	4.83798	8.02779	1.67214	1.6251	1.60396	1.85913	2.02178	10.6449	0.00110373	0.00520673
prr5	19.5867	27.9787	24.3941	8.9423	5.35682	5.67555	1.85019	3.3795	18.9695	1.32823e-05	9.99239e-05
hbaa1	4.88122	2.27327	6.05968	0.945121	1.0834	1.60396	1.84942	1.55607	7.35417	0.00669074	0.0247329
enpp6	5.80804	5.65403	10.3584	0.43621	3.79191	2.15918	1.84695	1.94113	6.13734	0.0132356	0.0434919
nle1	74.8248	72.1035	79.9153	16.4306	21.1263	26.8972	1.84377	5.24905	57.8114	2.88488e-14	6.4268e-13
scg3	7.16737	14.2808	19.4739	3.48968	5.11607	1.48058	1.8408	2.70055	6.56964	0.0103733	0.0356871
nars2	11.2453	8.68506	10.5138	1.67214	2.28718	5.12033	1.83715	2.56229	10.4043	0.0012572	0.00585227
mettl20	13.8404	12.5321	8.07958	2.54456	4.9355	2.40594	1.83418	2.67886	13.4079	0.000250561	0.0013898
helt	12.1104	8.80163	8.70109	3.12617	1.56491	3.57806	1.83153	2.50801	14.2774	0.000157744	0.000920821
ttc27	85.0198	88.5992	101.875	21.9559	30.6964	25.1081	1.8291	5.51345	48.503	3.29789e-12	5.98998e-11
tyw3	20.2046	13.8145	17.5575	4.87101	4.75493	5.05864	1.81505	3.19001	19.0472	1.27527e-05	9.62713e-05
si:dkey-281i8.1	7.78524	8.62677	9.73693	1.45403	3.06964	3.14623	1.80567	2.02693	11.1633	0.000834313	0.00405673
elp2	52.3341	65.5168	60.9076	8.8696	24.4969	19.3709	1.80564	4.92483	30.2454	3.80684e-08	4.27966e-07
amacr	3.5219	2.79787	4.92026	1.09052	1.86586	0.493526	1.80164	1.2577	6.29592	0.0121016	0.0404349
pex11b	3.33653	5.01285	5.59355	2.03565	0.963024	1.29551	1.7982	1.38536	6.08642	0.0136225	0.0446287
trmt61a	59.6869	60.912	63.2382	10.7598	22.4505	20.6047	1.79627	4.99166	36.9177	1.23225e-09	1.69625e-08
slc5a6b	10.9364	14.1059	13.207	2.39915	4.33361	4.75019	1.79513	2.50718	14.6225	0.000131339	0.000787313
creg2	35.6515	26.8129	27.6052	7.41556	7.52363	10.6725	1.79384	3.93446	26.8229	2.22974e-07	2.23301e-06
prepl	9.08278	11.8327	9.68514	6.03423	3.73172	1.04874	1.78804	2.41457	11.202	0.000817085	0.0039765
znf296	78.7792	92.3297	79.2938	23.8461	27.1452	21.6535	1.78329	5.14112	23.833	1.05065e-06	9.49412e-06
fth1b	20.2663	18.8856	17.2986	5.23452	6.19947	4.93526	1.777	3.38037	22.9656	1.64931e-06	1.44146e-05
slc6a6b	6.42591	8.85992	4.6613	2.03565	3.00945	0.987052	1.77235	1.73773	7.98434	0.00471836	0.0182838
zgc:194224	21.2549	20.576	17.0914	6.39774	5.17626	5.73724	1.76055	3.40778	25.2711	4.98117e-07	4.73233e-06
mocs3	14.5201	17.1952	19.0077	6.17964	3.00945	6.04569	1.76023	3.19459	15.4122	8.64305e-05	0.000541294
taf1b	18.1038	16.2626	18.3862	8.36069	3.19002	4.44173	1.75664	3.23191	11.3335	0.000761217	0.00373123
oclna	44.1164	41.0354	53.1388	30.8255	7.22268	11.2277	1.75613	4.48226	18.0648	2.13509e-05	0.000154349
prmt3	72.6623	76.8249	77.3257	23.3372	20.5245	23.8743	1.74425	5.32924	30.4809	3.37168e-08	3.82989e-07
apex2	19.4013	16.4958	18.0237	7.27016	4.33361	4.56511	1.74016	3.55247	19.9228	8.0634e-06	6.34213e-05
tfb1m	9.20636	12.5321	13.6731	2.68996	5.77815	2.52932	1.73086	2.66172	14.6898	0.00012673	0.000762195
wbscr22	60.1194	36.314	45.1628	14.4676	12.8805	14.9292	1.71857	4.58342	40.3602	2.11198e-10	3.1633e-09
dcaf17	5.0048	9.61768	8.85646	2.10835	1.02321	4.13328	1.71394	1.98093	8.7365	0.00311902	0.0128432
pdcd2l	16.7444	13.9894	16.9878	3.41698	6.07909	5.49048	1.71342	3.30455	15.0568	0.000104324	0.000639777
tyw5	59.6251	52.4018	52.3101	19.484	16.0705	14.6824	1.71296	4.86464	30.74	2.95025e-08	3.38999e-07
rtn4ip1	48.2561	50.9446	44.9038	17.0122	14.2648	13.2635	1.7031	4.46019	42.2897	7.87054e-11	1.22857e-09
rbm38	41.8302	25.9969	37.2904	10.9052	9.3293	10.7959	1.69633	4.24783	7.1438	0.00752235	0.0273167
sdr42e1	24.8386	17.7781	26.414	7.27016	7.28287	6.29246	1.6869	3.51655	21.4512	3.62944e-06	3.03156e-05
alkbh1	10.6275	9.38452	11.3425	5.01641	3.00945	2.22087	1.68662	2.59832	14.3899	0.0001486	0.000876348
rad23ab	7.84703	7.9273	8.07958	2.98077	1.80567	2.89946	1.67849	2.42747	8.18407	0.00422597	0.0166177
adat1	7.53809	6.41179	4.81667	2.83536	1.0834	2.09749	1.6768	1.82955	7.03386	0.00799828	0.0287959
znfl2a	951.653	779.965	980.167	308.255	326.405	225.973	1.66937	9.06233	43.3427	4.59454e-11	7.4523e-10
si:dkey-183n20.15	7.35273	5.8289	3.67724	1.52673	2.04643	1.60396	1.66704	1.67816	6.78392	0.00919826	0.032348
pop5	38.123	24.8311	29.6769	13.7406	5.77815	10.179	1.66576	4.19547	20.9265	4.77245e-06	3.917e-05
nip7	81.189	73.6773	75.4094	25.7364	23.3533	23.6276	1.66295	5.40818	49.2007	2.31073e-12	4.2825e-11
ftsj1	64.2591	58.5221	65.051	22.5375	14.1444	23.3191	1.65867	5.10679	40.5703	1.89667e-10	2.86363e-09
b3galt2	57.6479	57.0649	59.561	14.1768	17.6956	23.8743	1.65588	5.00805	39.8763	2.70562e-10	4.01284e-09
pycrl	4.20156	4.95456	5.12743	1.16323	2.22699	1.11043	1.65387	1.56836	7.03473	0.00799438	0.0287914
ddx56	212.364	228.318	259.686	68.1214	78.8476	75.2627	1.65193	6.84869	50.3328	1.29765e-12	2.48075e-11
wdr89	8.34133	5.94548	6.00789	2.10835	2.70851	1.85072	1.64839	1.87864	7.72429	0.00544828	0.0207152
nol6	136.736	152.601	155.791	41.8761	47.9707	52.4988	1.64735	6.17939	45.7686	1.33082e-11	2.26281e-10
qtrtd1	41.7067	34.7402	40.9158	8.9423	14.325	14.8058	1.64619	4.35768	30.3973	3.52018e-08	3.98611e-07
zgc:113333	10.6893	15.738	14.6054	2.83536	7.58382	3.70144	1.62449	3.07764	15.087	0.000102668	0.000631748
eif4ebp3	65.6185	40.2777	45.0074	20.9381	13.7231	14.4973	1.61201	4.70251	41.2965	1.30802e-10	1.99141e-09
wdr55	51.778	43.2504	48.4775	16.4306	17.6956	13.2635	1.60209	4.77955	35.3816	2.71037e-09	3.55605e-08
heatr1	90.4571	120.775	105.967	31.6979	39.9655	32.511	1.60139	5.70467	32.9269	9.56882e-09	1.16969e-07
tfr1b	79.3353	86.0928	82.7121	28.7171	22.3301	31.709	1.59894	5.33165	38.0299	6.96692e-10	9.87673e-09
rrp12	231.024	319.016	332.765	84.3339	95.219	112.524	1.59856	7.30238	35.3489	2.75629e-09	3.60764e-08
lpar5a	296.457	272.967	320.853	99.7466	103.224	91.1172	1.59657	7.08754	34.2908	4.74626e-09	6.05259e-08
gtpbp10	39.853	29.9022	42.8321	10.6144	14.6259	11.5362	1.59578	4.42741	29.9165	4.51052e-08	5.01904e-07
rbm19	59.1926	73.7938	74.3218	21.9559	24.2562	22.3937	1.59159	5.26688	42.4893	7.10716e-11	1.11951e-09
agap2	142.112	153.475	144.189	47.0379	56.7582	42.7517	1.58715	6.13976	39.2778	3.67593e-10	5.35019e-09
setd6	43.1278	37.1301	41.3819	9.74202	16.4316	15.0525	1.58642	4.48423	21.0731	4.42096e-06	3.65047e-05
mir142a	12.8518	8.16046	11.8086	3.56238	2.94926	4.44173	1.58428	2.46118	12.5307	0.000400319	0.00210597
ctu2	15.0144	19.8765	18.9559	4.94371	5.17626	8.20487	1.58237	3.41055	16.9383	3.86144e-05	0.000263447
si:ch211-5k11.6	9.45351	3.96365	2.07169	2.61726	1.56491	0.678598	1.58203	1.86278	7.26548	0.00702925	0.0257833
slc29a1a	16.2501	16.9621	20.0954	7.12476	5.71796	4.81188	1.58188	3.75082	21.622	3.32026e-06	2.788e-05
tmem41aa	14.5201	16.4958	16.4181	5.67073	5.83834	4.75019	1.581	3.21435	14.4994	0.000140206	0.000833602
abcc2	4.63407	11.7744	8.54571	2.03565	2.70851	3.26961	1.57695	2.42365	11.4115	0.000729896	0.00359709
lyrm7	15.5705	18.5942	13.7249	5.16181	6.25966	4.6885	1.56943	3.22655	19.1329	1.21927e-05	9.23635e-05
zgc:113305	8.65027	5.47916	12.1712	2.61726	3.49096	3.14623	1.56909	2.22427	6.74726	0.00938916	0.0328817
zgc:92791	42.4481	28.7365	29.8841	9.45121	10.6535	13.0784	1.56891	4.20926	25.7243	3.93847e-07	3.79113e-06
fdxacb1	5.93161	7.75243	8.96005	2.76266	2.28718	2.46763	1.55644	2.1472	9.9733	0.00158826	0.00715242
nolc1	251.043	336.036	340.948	93.7851	118.693	102.9	1.55197	7.36023	31.179	2.35298e-08	2.74414e-07
wdr36	133.647	158.313	181.376	53.5811	50.1375	57.249	1.54934	6.4545	44.67	2.33203e-11	3.86877e-10
noc2l	153.295	164.375	191.838	52.7814	67.3515	54.5963	1.54524	6.50754	41.9557	9.33634e-11	1.43543e-09
znf800b	17.9802	22.2081	20.8205	8.06988	5.77815	7.09444	1.53679	3.58429	20.3031	6.60945e-06	5.2895e-05
si:dkey-261j4.3	62.4055	61.3783	63.7562	20.1383	23.7747	21.345	1.536	5.15384	29.6351	5.21531e-08	5.7159e-07
zgc:86811	81.189	69.4805	67.1227	26.8996	20.705	27.329	1.53486	5.3696	35.3032	2.82162e-09	3.68872e-08
trnt1	30.3377	35.7311	26.673	8.14258	13.7231	10.364	1.53089	4.16157	24.0523	9.37526e-07	8.54974e-06
zgc:174928	12.1722	8.33532	8.02779	3.70778	3.00945	3.02285	1.53031	2.77733	13.4401	0.000246308	0.00137039
fam207a	44.8578	45.0574	37.5493	15.2673	14.9269	13.9421	1.52966	4.59796	30.801	2.85888e-08	3.29194e-07
zfpm1	48.8122	56.3654	55.8838	12.8682	17.9363	26.9589	1.52922	5.03652	27.6348	1.46515e-07	1.50883e-06
polr1d	54.7438	59.2216	49.8241	18.1027	19.4411	19.0624	1.52917	5.03706	39.7212	2.92924e-10	4.30938e-09
rpp30	11.3689	11.4829	7.2509	2.68996	4.45399	3.20792	1.52466	2.67937	12.0094	0.000529336	0.00269885
si:dkey-261j4.5	16.1884	14.514	19.0077	4.14399	7.34306	5.984	1.52345	3.22453	15.0777	0.000103177	0.000634164
tkfc	49.1212	58.9884	57.1786	18.6843	23.1728	15.7928	1.52267	4.73195	32.7629	1.04114e-08	1.26702e-07
rnmtl1b	14.5201	19.1188	19.681	3.48968	6.0189	9.50037	1.51439	3.20318	12.2838	0.000456908	0.00236604
peo1	32.3767	36.6638	32.7327	14.3222	10.7738	10.9193	1.51431	4.32038	27.7118	1.408e-07	1.45409e-06
pes	224.783	231.349	226.643	76.4821	73.3102	90.0685	1.513	6.94978	43.326	4.63395e-11	7.50507e-10
ppan	105.286	108.767	101.098	40.1313	32.0206	38.6801	1.5111	5.89182	42.0077	9.09149e-11	1.40173e-09
smfn	88.8506	77.6992	88.3575	32.1341	28.4092	28.9946	1.50927	5.62744	39.7776	2.84596e-10	4.20955e-09
mgmt	11.6161	11.1332	10.1513	3.78048	3.55115	4.25666	1.50445	2.62561	12.3733	0.000435518	0.00226927
tapbp	7.35273	7.86901	6.6294	3.12617	3.00945	1.72734	1.50064	1.98189	8.66337	0.0032467	0.0132738
kdm6bb	144.83	184.659	121.712	59.9061	49.8365	50.463	1.49297	6.43482	35.403	2.68071e-09	3.52138e-08
nmd3	142.173	147.063	158.122	47.9831	52.3043	58.9147	1.49151	6.3641	40.0421	2.48543e-10	3.70135e-09
supv3l1	39.7912	45.6403	46.2504	10.8325	17.0937	19.3092	1.48982	4.58505	27.7944	1.34918e-07	1.39599e-06
zgc:152774	24.2825	36.9552	32.5255	11.3415	8.06533	13.2018	1.48624	3.9226	13.488	0.000240096	0.00134129
adck5	5.06659	6.8781	9.01184	2.83536	1.92605	2.71439	1.48519	2.44246	10.7227	0.00105831	0.00501021
aatf	44.8578	48.4964	52.3619	15.6308	18.1169	18.3222	1.48385	4.86978	34.6575	3.93115e-09	5.04852e-08
bms1	169.669	215.553	219.651	78.954	71.5046	65.8857	1.47965	6.80306	33.7899	6.13955e-09	7.6857e-08
crp4	31.6971	34.5654	43.609	12.6501	14.2648	11.9063	1.47956	4.33369	25.0361	5.62675e-07	5.3087e-06
ssb	257.593	309.748	244.304	100.256	101.118	89.6366	1.47808	7.18433	34.5573	4.13889e-09	5.30284e-08
tmem237b	18.6599	18.2444	18.438	10.9779	4.03266	5.55217	1.4779	3.40678	13.1288	0.000290788	0.00158001
pik3cd	87.4295	86.6174	83.0229	37.1505	31.84	24.5529	1.47661	5.41723	42.0902	8.71598e-11	1.34956e-09
qtrt1	32.3149	24.1899	29.8323	11.6323	9.14873	10.2407	1.47284	4.13336	12.4691	0.00041375	0.00216724
dusp12	18.907	23.0824	20.5097	5.96153	9.63024	7.27951	1.47115	3.47402	17.6199	2.69756e-05	0.000190593
ldah	5.06659	8.68506	6.21506	2.76266	2.34737	1.9741	1.47061	2.27548	8.90728	0.00284037	0.0117997
zgc:153953	13.0372	19.4102	19.5257	6.54315	3.97248	8.45163	1.46466	3.35961	12.5845	0.000388957	0.00204916
dpf1	6.85843	5.18772	5.2828	3.27157	1.80567	1.23381	1.46436	1.67587	5.92797	0.0149024	0.0480817
zgc:153722	14.3965	19.1188	15.0715	6.76125	6.0189	5.05864	1.4628	3.08182	14.11	0.000172424	0.000995338
pcgf6	10.9364	12.6487	14.9679	8.43339	3.97248	2.83777	1.45944	2.9945	10.3314	0.00130789	0.006047
adgrg1	40.2855	36.2557	47.856	16.576	15.6491	12.77	1.45822	4.75126	24.4597	7.58792e-07	7.02542e-06
zgc:113227	5.93161	8.56848	8.44212	3.12617	2.34737	2.96116	1.45817	2.19389	6.4159	0.0113103	0.0382002
rhbdl3	2.84223	6.23692	4.71309	1.16323	1.6251	2.22087	1.4506	2.33666	6.30184	0.0120613	0.040325
ssbp3a	17.3005	14.9803	22.7886	7.05206	5.89852	6.84767	1.44967	3.40459	11.9425	0.000548678	0.00278835
rpia	57.9568	69.3056	62.0988	26.6088	26.4832	16.5948	1.44729	5.14687	27.8683	1.29862e-07	1.3475e-06
rcn2	14.8908	16.4958	18.8524	6.90665	4.03266	7.83472	1.44722	3.62258	15.546	8.05223e-05	0.000508964
brf1a	14.5819	17.4284	15.2269	6.54315	3.67153	7.40289	1.44673	3.2249	13.3634	0.000256584	0.00141816
dkc1	636.536	709.552	801.173	229.301	256.827	303.087	1.44638	8.70152	37.1797	1.0773e-09	1.49806e-08
ankrd10a	14.5819	14.5722	12.7927	5.23452	4.69474	5.3054	1.44409	3.40224	12.8725	0.000333451	0.00178867
exosc4	188.514	157.439	179.305	57.2162	79.0282	58.3594	1.4429	6.51693	35.4181	2.66009e-09	3.50695e-08
ddx51	31.3881	28.5033	30.8681	7.70637	11.9776	14.2506	1.44259	4.02226	21.0595	4.45249e-06	3.67373e-05
eif4ebp1	833.33	693.289	731.357	296.114	275.184	260.026	1.44152	8.6121	34.2635	4.81332e-09	6.13094e-08
gadd45ga	13.6551	9.67597	15.4341	9.0877	4.09285	3.02285	1.43661	2.7399	6.05687	0.0138523	0.0452053
ddx49	55.2381	56.1323	57.0232	24.2823	19.6216	18.4455	1.43463	5.12745	33.1353	8.59649e-09	1.05556e-07
rrp9	71.1794	87.55	67.6406	25.9545	28.2287	29.4265	1.43463	5.42056	39.1095	4.00694e-10	5.79334e-09
fpgs	35.4043	29.6691	36.3063	13.5952	14.9269	9.9939	1.43397	4.25115	19.6668	9.21896e-06	7.17279e-05
ice1	11.9868	10.2006	12.5855	4.5802	3.91229	4.38004	1.43228	3.06737	14.8135	0.000118681	0.000719337
atp5s	14.8908	12.1241	13.5695	6.17964	6.38004	3.14623	1.43095	3.0649	12.7957	0.000347421	0.00185178
prmt7	83.9694	97.5757	86.5965	28.3536	36.5347	34.6085	1.42738	5.61443	34.0562	5.35425e-09	6.77253e-08
nat10	95.3383	131.791	114.875	35.8419	52.6654	38.7418	1.4272	5.90485	30.0779	4.15033e-08	4.64191e-07
noc3l	105.471	117.569	119.485	36.7143	56.8184	36.1508	1.42496	5.9441	31.8587	1.65804e-08	1.97374e-07
surf6	91.3221	101.539	114.254	37.514	40.1461	36.6443	1.42449	5.91449	33.4392	7.35264e-09	9.131e-08
xpc	22.8614	27.4541	24.3423	7.27016	6.0189	15.9779	1.42345	4.23446	16.7449	4.27578e-05	0.000287581
cerkl	5.93161	7.81072	6.6294	2.61726	2.46775	2.46763	1.41951	2.07927	8.6347	0.00329819	0.013449
wdr43	366.895	355.213	404.031	135.661	146.259	138.804	1.41806	7.68914	33.7392	6.30185e-09	7.87083e-08
dhtkd1	24.6533	24.7728	17.9719	11.7777	6.44023	7.40289	1.4178	3.82897	16.1953	5.7137e-05	0.000375367
gpn1	22.985	29.5525	27.7606	14.1768	11.1952	6.10738	1.41728	4.09012	18.8001	1.4516e-05	0.000108291
rcl1	116.346	126.254	122.281	46.3109	51.3412	39.4821	1.41708	6.0982	41.5464	1.15104e-10	1.7573e-09
dio1	7.22915	8.21875	5.69714	2.83536	2.22699	2.89946	1.41594	1.82435	6.76954	0.00927268	0.0325573
emg1	63.3323	57.4729	65.4653	23.3372	24.6775	21.2216	1.41549	5.15414	28.7065	8.42197e-08	9.01316e-07
rars2	4.20156	9.20966	11.964	3.27157	3.19002	3.39299	1.41199	2.31834	5.95645	0.0146635	0.0474414
dnmt3bb.2	49.4301	51.3526	48.4257	16.1398	17.8761	21.9619	1.41176	5.02051	29.9217	4.4984e-08	5.01066e-07
cry-dash	72.6623	68.0232	77.3775	24.1369	29.4324	27.7608	1.40896	5.251	25.9321	3.53642e-07	3.42838e-06
nop58	734.531	781.83	852.81	299.894	288.787	303.58	1.40772	8.79886	34.9883	3.31697e-09	4.29005e-08
atad5b	16.8062	20.168	15.4341	5.88883	5.95871	7.77303	1.40757	3.50118	12.9766	0.000315403	0.00169938
coro1b	9.39172	6.41179	9.9441	2.03565	2.58813	5.12033	1.40392	2.37319	7.7834	0.00527285	0.0201183
dph5	44.0546	46.398	45.8879	16.2852	19.2605	16.163	1.40168	4.67897	29.6461	5.18565e-08	5.6891e-07
lcp2a	199.574	208.208	194.376	74.6646	90.7049	63.9733	1.40156	6.61717	36.7718	1.328e-09	1.8166e-08
klhl24a	42.201	31.3595	48.5293	12.0685	16.9131	15.9779	1.39875	4.51938	19.5841	9.62657e-06	7.46863e-05
ddx18	227.811	240.559	256.941	87.8963	92.1494	94.8804	1.39768	7.07801	36.0411	1.93204e-09	2.60051e-08
ppat	63.4559	73.619	54.7443	19.1932	28.1685	25.9101	1.39767	5.19283	26.8636	2.18334e-07	2.19336e-06
wdr75	249.251	251.284	273.463	90.5135	96.1821	108.822	1.39121	7.14918	36.4531	1.56388e-09	2.1233e-08
npm1a	1382.44	1386.29	1342.61	538.574	533.154	498.77	1.38901	9.58696	35.4117	2.66882e-09	3.51422e-08
nhp2l1b	454.448	393.334	346.593	187.134	129.527	139.976	1.38773	7.89605	27.0514	1.98118e-07	2.00246e-06
wdr6	14.3347	26.6381	21.5455	8.8696	6.31985	8.0198	1.38665	3.49773	10.8213	0.00100341	0.00478037
parp1	142.235	165.133	164.388	63.1777	59.6473	58.4211	1.38431	6.80022	30.3921	3.5296e-08	3.98853e-07
znf511	16.1884	17.4284	19.6292	5.74343	8.84779	6.23076	1.38398	3.57506	15.8111	6.99924e-05	0.000449698
pdcd11	186.413	226.453	225.969	79.9718	87.1537	77.5453	1.38157	6.88723	26.356	2.83929e-07	2.7847e-06
n6amt2	81.0036	71.404	72.6126	31.189	29.6732	25.7867	1.38084	5.43643	37.6056	8.65969e-10	1.21347e-08
bop1	126.541	135.755	135.592	55.1078	50.0773	48.2422	1.38032	6.25585	25.3794	4.70926e-07	4.50142e-06
nop16	129.816	111.332	112.078	51.6908	42.3129	41.888	1.37917	6.1351	29.8403	4.69136e-08	5.19907e-07
utp6	70.994	84.519	69.1943	32.2795	24.4969	30.2285	1.37343	5.42341	34.0876	5.26859e-09	6.67192e-08
si:dkey-48p11.3	21.3167	18.8273	17.195	6.17964	8.84779	7.40289	1.3712	3.39918	13.1561	0.000286582	0.00155948
syk	95.5855	146.422	111.819	45.4385	52.7256	38.1249	1.36782	5.93599	31.903	1.62064e-08	1.93133e-07
si:dkey-44g23.5	33.6743	30.1937	30.2466	15.2673	7.64401	13.8804	1.36763	4.19412	18.3252	1.86224e-05	0.000136066
si:dkeyp-94h10.5	30.6467	25.0643	30.5056	10.9779	13.1814	9.74714	1.36737	4.28229	19.8974	8.17111e-06	6.41235e-05
rbm28	127.406	158.08	145.07	54.5989	63.0781	49.7227	1.36255	6.41311	33.1672	8.45658e-09	1.03955e-07
utp3	65.0624	78.3404	83.0746	23.9915	30.6362	33.9916	1.35846	5.43766	28.8544	7.80299e-08	8.38361e-07
phospho2	13.964	22.7327	18.3862	6.54315	8.12552	6.60091	1.3574	3.60749	13.5507	0.000232203	0.0013012
mlh1	27.9898	20.168	30.2984	12.5774	7.28287	11.1043	1.35437	4.24882	18.9424	1.34727e-05	0.000101008
lrrc40	14.4583	18.9439	24.912	8.14258	6.50041	7.89642	1.35412	3.79765	14.3066	0.000155317	0.000909572
noc4l	81.0036	78.6318	109.385	33.5881	34.9698	36.1508	1.35195	5.69355	29.7241	4.98118e-08	5.49238e-07
cldng	52.7049	41.3269	44.2305	21.6651	16.4918	16.348	1.35164	4.81662	27.567	1.51745e-07	1.55682e-06
adat3	12.1722	10.8417	12.7409	4.6529	3.91229	5.49048	1.35071	2.75784	9.44549	0.00211669	0.00916266
si:dkey-261j4.4	14.7055	14.2808	14.6572	6.32504	5.17626	5.55217	1.35066	3.03306	9.93321	0.00162323	0.00728286
polr3e	127.839	136.105	136.006	54.5989	49.7763	54.0411	1.34868	6.15689	14.851	0.000116347	0.000706759
exosc2	108.437	106.203	90.1702	34.8241	41.6508	42.9984	1.3484	5.90971	36.4271	1.58483e-09	2.1464e-08
wdr12	101.95	88.949	102.859	43.8391	35.03	37.0144	1.34605	5.82897	34.1648	5.06362e-09	6.43474e-08
elac2	48.009	57.6478	52.4137	19.484	23.0524	19.6177	1.34601	4.77591	28.3405	1.01744e-07	1.07204e-06
zgc:158225	79.2117	69.7136	70.5409	27.6993	28.5296	29.92	1.34431	5.22766	22.672	1.92147e-06	1.66334e-05
rrnad1	8.77384	6.17863	9.68514	2.98077	3.8521	2.96116	1.34381	2.12421	7.28433	0.00695586	0.0255657
cirh1a	151.998	186.991	183.759	64.6317	65.0643	75.8179	1.34308	6.56272	35.2947	2.83404e-09	3.70053e-08
supt3h	70.2525	57.5312	66.3976	23.4099	23.895	29.2414	1.33764	5.20689	28.3237	1.0263e-07	1.07929e-06
msi2a	3.89262	7.9273	5.23101	1.30863	1.98624	3.70144	1.33517	2.02679	6.16614	0.0130219	0.0429317
tagapb	109.426	109.408	107.365	51.8363	42.2527	35.7189	1.33506	5.82423	32.1097	1.45711e-08	1.74597e-07
fancl	10.5657	9.73426	13.0516	4.87101	3.8521	4.38004	1.33484	2.61805	7.12908	0.00758434	0.0274961
wu:fc47e11	98.3041	107.368	92.1383	48.3466	31.9604	38.4333	1.3316	5.89173	33.2051	8.29315e-09	1.02061e-07
ftsj3	85.5141	116.811	118.345	46.9652	43.3963	36.8911	1.32865	5.83473	27.0656	1.96668e-07	1.99149e-06
mthfr	18.9688	14.1059	16.8842	8.14258	5.77815	6.04569	1.32751	3.24086	11.3091	0.000771261	0.00377876
asmtl	10.4421	11.1332	8.85646	4.21669	3.43077	4.50342	1.32695	3.05583	7.80439	0.00521195	0.0199207
gtf3aa	35.4661	35.3231	40.5015	19.9202	10.1719	14.9909	1.32681	4.39987	19.2548	1.14385e-05	8.73168e-05
wdr4	75.3809	72.8029	73.3377	30.3166	26.1822	31.9558	1.3249	5.3628	33.7972	6.1168e-09	7.66601e-08
tfb2m	52.087	52.6932	50.1348	17.1576	22.0894	23.0723	1.324	4.97941	30.4043	3.50748e-08	3.97587e-07
ctps1a	203.776	204.944	234.049	85.3517	86.612	84.2079	1.32113	6.95919	31.1954	2.33313e-08	2.72389e-07
immp2l	25.889	23.9568	25.2228	14.5403	8.06533	7.95811	1.31659	3.80488	13.4579	0.000243973	0.00136017
ankle2	43.4367	52.9847	56.6088	20.72	21.1865	19.3092	1.31478	4.98018	17.6694	2.62819e-05	0.000186779
nop2	188.082	199.64	222.758	77.1364	74.1529	95.559	1.3109	6.90662	29.3916	5.9134e-08	6.43576e-07
mettl13	26.6923	23.5487	26.7248	6.90665	11.135	12.3998	1.31063	3.67823	10.5326	0.00117285	0.00549713
terf2ip	35.9604	32.2921	33.7167	11.4869	13.6027	15.8545	1.30659	4.46005	18.7251	1.50983e-05	0.000112118
nop56	885.108	916.827	1053.14	366.562	374.556	413.39	1.30478	9.09317	30.9634	2.62942e-08	3.04055e-07
prkcbb	57.4007	75.0179	50.6527	24.2823	27.4462	22.5171	1.30464	5.19252	19.7743	8.71465e-06	6.81252e-05
mapk7	16.0648	23.0824	18.438	6.61585	6.92174	10.1173	1.30379	3.68814	12.7912	0.000348252	0.00185531
mrps17	37.7522	38.121	34.4418	16.7214	16.3112	12.2148	1.30098	4.57005	23.8941	1.01783e-06	9.24343e-06
rrs1	151.256	142.633	162.42	56.3438	60.7909	68.23	1.29957	6.54029	30.5465	3.25953e-08	3.71022e-07
elmod2	13.6551	16.5541	15.2787	5.74343	6.92174	5.79893	1.29817	3.35297	14.1686	0.000167138	0.000967892
phf20b	62.8998	91.2222	99.9589	38.9681	29.3121	36.8911	1.29756	5.53461	17.8173	2.43158e-05	0.000173939
si:dkeyp-120h9.1	284.347	306.95	274.55	109.343	133.559	109.624	1.29721	7.44715	27.2162	1.8193e-07	1.85256e-06
l2hgdh	18.1656	19.7017	19.0595	7.05206	6.44023	9.00685	1.29675	3.3805	7.54241	0.00602634	0.0226449
hacd3	167.692	139.311	129.17	65.5042	56.0962	55.3366	1.29659	6.28559	33.8874	5.83969e-09	7.35249e-08
orc1	44.7342	70.4714	53.4495	22.901	23.895	21.4067	1.29572	5.24883	28.6836	8.52242e-08	9.11173e-07
zgc:174945	8.09418	9.32624	9.21901	2.68996	4.09285	4.44173	1.29517	2.22939	6.43892	0.0111646	0.0378461
lrwd1	41.5831	36.7803	40.0871	14.0314	19.6818	14.559	1.29473	4.66776	23.09	1.54594e-06	1.35655e-05
rmdn3	76.1224	87.6083	87.477	37.8775	35.2708	30.1668	1.29343	5.60758	26.9157	2.12529e-07	2.14019e-06
dimt1l	13.8404	12.0658	17.8165	4.4348	6.98193	6.72429	1.28538	3.11753	11.6698	0.000635224	0.00317787
mcat	17.4241	23.8402	19.8364	8.7969	7.04212	9.13023	1.28433	3.62614	13.9109	0.000191683	0.00109436
mycb	71.7972	73.619	94.5725	23.4826	35.1504	41.1477	1.28403	5.61152	30.5798	3.20415e-08	3.65862e-07
ddx52	98.7366	117.744	109.074	41.8034	45.5029	46.3297	1.28145	6.00652	33.882	5.85569e-09	7.36414e-08
slx4ip	11.4925	11.0166	18.697	7.48827	3.00945	6.47753	1.27989	3.38841	10.3541	0.00129189	0.00598567
ncs1a	32.5003	21.2755	42.6768	13.9587	12.2184	13.4486	1.27819	4.37059	15.5074	8.21846e-05	0.000517972
si:dkey-251i10.3	127.097	143.449	154.6	61.5056	58.3834	55.5834	1.27794	6.49086	30.8573	2.77711e-08	3.20116e-07
dhodh	46.835	33.9242	36.9278	13.4498	19.0197	15.6078	1.27631	4.81218	23.8198	1.05787e-06	9.55146e-06
rhot1b	16.0648	19.6434	16.3663	5.01641	8.2459	8.6367	1.27426	3.41255	11.545	0.000679311	0.00337829
reep2	18.3509	19.0605	27.2427	11.2688	6.92174	8.76009	1.27337	4.01381	16.0063	6.31326e-05	0.000410212
mrto4	172.388	175.8	186.245	76.7729	73.3102	71.3145	1.27216	6.78068	24.927	5.95432e-07	5.58877e-06
zgc:101748	17.7331	21.6252	23.3583	6.54315	8.72741	10.981	1.27092	3.78393	15.6535	7.60708e-05	0.000483628
lrpprc	131.361	150.852	151.492	53.8719	73.25	52.067	1.27037	6.39304	22.5434	2.0545e-06	1.77569e-05
tmem238	10.2567	8.91821	12.5337	6.54315	2.10662	5.86062	1.26905	2.87225	6.61388	0.0101187	0.0350098
bcl6a	27.6191	35.2648	24.5495	12.6501	8.12552	16.8416	1.26879	3.95704	13.3069	0.000264429	0.00145395
mphosph10	111.588	132.899	150.715	54.1627	58.5037	50.278	1.26674	6.30877	28.062	1.17491e-07	1.22613e-06
fam102ba	26.6305	21.4503	29.4697	10.6144	9.81081	11.9063	1.26537	3.74552	9.45404	0.00210684	0.00912631
nol8	21.0696	33.3996	28.0714	10.6871	12.098	11.2277	1.26003	4.19592	18.6532	1.5678e-05	0.000115949
nol11	150.329	133.657	171.38	60.0515	55.073	75.4478	1.25986	6.56498	26.5942	2.50998e-07	2.48855e-06
sod2	42.1392	33.3996	35.1151	15.4127	14.5056	16.0396	1.25879	4.39271	18.6508	1.56981e-05	0.000116019
pus7	32.1296	26.5215	13.0516	9.96012	10.6535	9.3153	1.25591	3.54729	6.96088	0.00833111	0.0298002
rmnd1	18.907	19.9931	17.1432	4.94371	8.72741	9.80883	1.25588	3.47889	10.3267	0.00131118	0.00605965
zgc:114041	9.82423	8.39361	4.03979	3.27157	2.22699	3.63975	1.25564	2.49274	6.66512	0.00983179	0.0341795
trub1	17.6095	15.6214	19.0077	9.96012	4.69474	7.46458	1.25084	3.45023	9.77306	0.00177088	0.00785169
gse1	116.346	85.5682	83.1782	36.5689	42.2527	38.6184	1.24697	5.78241	16.613	4.58355e-05	0.000306769
srfbp1	38.3701	45.99	51.0153	15.34	20.7652	21.0365	1.24687	4.84033	24.1792	8.77747e-07	8.05844e-06
akt1	10.2567	14.0476	11.3943	3.92589	4.33361	6.97105	1.24634	3.10548	9.88576	0.00166563	0.00744248
znrd1	28.1752	29.7857	25.9479	13.886	8.66722	12.8317	1.24583	4.10068	14.7614	0.000122011	0.000736653
atic	56.4121	64.7008	64.0151	25.1548	26.423	26.7738	1.24171	5.25425	23.4717	1.26765e-06	1.13146e-05
tnfaip8l2a	342.798	340.582	358.039	140.823	182.132	122.888	1.24154	7.48798	25.9875	3.43635e-07	3.34027e-06
hcfc2	24.0354	20.1097	21.1312	7.63367	13.2416	6.84767	1.24083	3.88388	12.4882	0.000409528	0.00215027
zgc:103564	7.41452	6.47008	7.3027	1.67214	3.25021	4.07159	1.23996	2.32084	6.31721	0.0119571	0.0400381
men1	87.0588	80.089	97.0067	27.1177	49.0541	36.3975	1.23905	5.93721	24.07	9.28975e-07	8.47884e-06
agpat9l	14.6437	14.2225	19.2149	7.34286	9.26911	3.39299	1.23502	3.20271	7.42264	0.00644081	0.0239143
dph6	43.5603	41.6183	37.135	17.3757	18.2373	16.2247	1.23305	4.56232	21.6637	3.24876e-06	2.73263e-05
abhd3	9.70066	16.3792	14.2428	7.34286	7.22268	2.46763	1.2329	3.0334	7.11521	0.00764327	0.0276821
atpaf2	27.0012	26.1717	23.7208	8.65149	13.5425	10.5491	1.23134	4.2135	16.2146	5.65579e-05	0.000372143
gemin4	20.7606	26.8129	33.406	10.5417	15.6491	8.69839	1.23106	4.11785	12.485	0.000410226	0.0021529
polr1c	47.7618	51.0029	58.4734	19.2659	25.3396	22.8873	1.23002	4.98746	22.4836	2.11941e-06	1.82457e-05
aldh3b1	17.8566	21.2172	26.2068	11.5596	5.41701	11.7829	1.22632	3.68812	10.0543	0.0015199	0.00688719
etaa1	10.3185	13.2316	8.64929	5.81613	4.81512	3.26961	1.22595	3.07659	9.61334	0.00193169	0.00844804
nhp2	413.606	382.609	350.996	190.987	140.541	160.026	1.22495	7.86307	22.2351	2.41226e-06	2.06043e-05
rcor2	145.819	135.93	201.627	63.832	57.9018	85.0715	1.22491	6.76068	17.1314	3.48814e-05	0.000239928
tp53i11a	34.1686	27.5707	35.1669	12.9409	11.0748	18.1371	1.22448	4.25965	16.948	3.84184e-05	0.000262274
nap1l4a	280.269	297.157	306.92	126.283	141.143	113.388	1.2219	7.4775	24.5971	7.06584e-07	6.56432e-06
elp4	24.2208	27.0461	19.3703	9.74202	12.3387	8.26656	1.22004	3.78259	9.48255	0.00207436	0.00898916
polr1e	49.0594	60.1542	57.8001	24.4277	24.4367	22.7022	1.21793	5.08615	27.6827	1.42933e-07	1.47473e-06
pwp1	130.681	157.147	148.592	56.4165	68.8562	62.3076	1.21789	6.46095	30.2673	3.76423e-08	4.23611e-07
llph	139.208	138.553	128.341	66.4493	57.1194	51.7585	1.21431	6.3794	23.9338	9.97043e-07	9.06977e-06
exosc10	69.8818	59.4548	75.6166	27.1177	29.3722	31.5857	1.21392	5.45002	26.8629	2.18411e-07	2.19336e-06
hprt1	67.4721	55.2579	59.561	26.2453	23.895	28.1927	1.21203	5.07229	27.0438	1.98897e-07	2.00662e-06
cpm	17.2388	22.2664	19.4221	7.41556	8.90798	9.37699	1.21094	3.3798	6.6541	0.00989277	0.0343478
dus4l	18.1038	17.545	15.7448	7.27016	6.25966	8.57501	1.20922	3.34767	9.18836	0.00243559	0.0103532
trmt11	47.8236	48.6713	54.1228	21.5197	20.6448	23.0106	1.20681	4.9277	26.6302	2.46359e-07	2.447e-06
cox6a2	60.4901	52.0521	39.3621	24.7185	23.1126	17.8903	1.2063	4.7837	18.8918	1.38344e-05	0.000103436
gtpbp4	848.53	920.091	984	397.387	374.857	421.595	1.20629	9.10037	26.3711	2.81725e-07	2.76557e-06
cebpz	125.367	111.274	146.365	43.4756	58.263	65.022	1.20402	6.27149	27.9062	1.2734e-07	1.3226e-06
zgc:123172	6.4877	8.62677	5.17922	2.76266	2.94926	2.96116	1.20353	2.22862	6.40336	0.0113904	0.0384353
nsun5	38.6791	38.5873	52.4655	21.2289	16.9733	17.7669	1.20199	4.65241	19.9176	8.08547e-06	6.35428e-05
zgc:171435	7.59988	8.33532	11.6532	3.27157	5.65777	3.26961	1.20166	2.83938	6.07924	0.013678	0.04473
fermt3b	91.0132	112.906	114.979	49.946	52.2441	37.3846	1.20142	5.91392	27.8092	1.33886e-07	1.38662e-06
krcp	168.371	158.255	198.623	65.286	95.52	69.5255	1.20121	6.93085	23.2583	1.41638e-06	1.24989e-05
dhx37	59.6251	72.2783	69.9194	28.4263	29.1917	30.2902	1.19977	5.33993	24.4298	7.70666e-07	7.12328e-06
suz12a	50.7276	69.9468	73.6485	26.6088	29.7334	28.0693	1.19489	5.42864	23.4311	1.29471e-06	1.15278e-05
gtf3c6	13.0372	10.1423	12.1194	3.56238	7.52363	5.05864	1.19392	2.96388	6.46453	0.0110049	0.0374454
rpp38	18.2274	19.0022	21.0276	6.61585	11.7369	7.21782	1.19204	3.52561	8.59538	0.00337017	0.0137067
ccdc125	12.79	12.5321	11.3943	5.01641	7.52363	3.45468	1.19172	2.81644	6.24491	0.0124551	0.0413773
zgc:162967	57.1536	45.5237	54.7961	25.8818	21.4273	21.4684	1.18998	5.07555	24.0859	9.21341e-07	8.42325e-06
sdad1	74.763	79.9725	89.7558	32.643	37.0162	37.5697	1.18862	5.69266	26.8473	2.20179e-07	2.20907e-06
zgc:101016	45.4139	41.4435	45.0592	21.5197	18.1169	18.3838	1.1873	4.64316	20.4677	6.06449e-06	4.89645e-05
gnl3	186.66	212.23	240.678	82.7344	96.5432	101.111	1.18623	7.07544	23.3053	1.3822e-06	1.22369e-05
zgc:56556	17.4241	12.7653	16.7289	8.14258	7.70419	5.24371	1.18545	3.4601	9.68069	0.00186215	0.00818324
cad	150.206	177.898	119.588	63.9047	71.7453	61.7524	1.18348	6.50724	15.4262	8.57898e-05	0.000537899
nol10	34.6011	39.9862	32.2147	10.0328	20.0429	17.7052	1.18294	4.33804	7.97456	0.00474392	0.0183634
pold1	168.248	217.243	246.842	88.3325	94.256	94.3868	1.18109	7.16819	21.3845	3.75796e-06	3.13144e-05
bmi1a	22.0582	16.2626	22.2188	8.14258	8.00514	10.4257	1.18095	3.82304	13.4353	0.000246935	0.00137317
urb2	68.5225	79.3896	79.0349	29.8077	37.9191	32.0792	1.18048	5.47681	19.1545	1.20552e-05	9.15758e-05
snapc3	40.5327	30.4268	24.6013	14.6857	14.8667	12.2148	1.18041	4.5882	19.3516	1.08731e-05	8.36436e-05
cyfip2	80.4475	106.319	81.3655	42.3123	36.7153	40.4074	1.17905	5.73651	17.5372	2.81735e-05	0.000197903
dnajb6b	9.08278	6.8781	11.5497	2.83536	4.51418	4.81188	1.17821	2.67858	6.24255	0.0124717	0.0414179
twistnb	72.2297	82.8286	90.1702	33.2973	35.993	39.1119	1.17526	5.61651	22.5364	2.06199e-06	1.78075e-05
wrap53	28.2369	29.6108	29.6769	6.90665	12.6397	20.1112	1.17275	4.46557	11.6609	0.00063829	0.00318882
ddx55	22.3671	20.6926	26.3104	12.432	8.90798	9.62376	1.17159	3.93578	15.1802	9.77239e-05	0.000604051
tsr1	155.581	157.73	155.273	57.3616	74.4538	76.99	1.17072	6.51719	24.6662	6.81701e-07	6.34834e-06
trmt6	19.6485	22.9076	30.2984	10.9052	9.14873	11.7829	1.16821	3.87919	10.4212	0.00124578	0.00580408
klhl6	55.6707	54.0339	64.1705	21.7378	27.5064	28.5628	1.16581	4.97006	23.0772	1.55622e-06	1.36447e-05
sars2	10.3803	15.0386	15.3823	6.97935	6.80136	4.19497	1.16556	2.9179	6.84551	0.00888641	0.0314438
mios	22.9232	35.0317	30.0913	11.8504	11.8572	16.8416	1.16468	4.28897	6.28686	0.0121636	0.0406091
rnf44	80.3239	99.033	116.74	50.4549	39.6044	39.0502	1.16467	5.9679	15.1811	9.76756e-05	0.000604051
zgc:110741	15.138	17.8947	17.5058	8.7969	7.88476	6.53922	1.16317	3.55603	10.1515	0.00144183	0.00656886
hells	130.495	126.837	161.851	55.6894	63.2587	68.0449	1.16194	6.68101	20.3997	6.2841e-06	5.06253e-05
eef2a.1	48.1326	72.1617	53.1388	23.3372	25.5201	28.5628	1.16184	5.12812	21.2871	3.95381e-06	3.28211e-05
zgc:194207	17.7331	16.7872	10.5138	9.81472	4.45399	6.04569	1.16157	3.3163	7.93185	0.00485722	0.0187554
heatr3	85.6377	84.1693	98.2498	37.2232	39.1831	43.3686	1.16136	5.67873	26.7966	2.26029e-07	2.25946e-06
wu:fc55g01	85.0198	80.089	59.3538	37.4413	34.4883	28.1927	1.1602	5.57904	24.0774	9.25403e-07	8.45331e-06
srpk1b	22.4289	38.8787	34.7525	15.2673	11.797	14.4356	1.15935	4.50568	15.5533	8.02134e-05	0.000507306
b3gnt2b	51.5927	59.6879	50.5492	24.4277	25.7007	22.4554	1.15831	4.81012	14.5723	0.000134884	0.000805467
dnmt3aa	16.003	21.5669	17.0396	7.63367	10.9544	5.92231	1.15691	3.31982	7.31055	0.00685508	0.0252719
zcchc7	47.4529	49.8371	39.9318	24.5731	19.3809	17.5202	1.1553	4.88037	16.1661	5.80221e-05	0.000380402
tsn	41.7684	41.2103	53.9157	25.4456	16.3714	19.9261	1.15524	4.99545	17.4132	3.00728e-05	0.000209894
rpap2	14.5201	15.4466	15.4341	5.59802	8.18571	6.35415	1.15334	3.22402	7.65261	0.00566904	0.0214351
xpnpep3	30.9556	41.7932	44.2305	15.4854	20.705	16.4097	1.15253	4.49801	15.7665	7.166e-05	0.000459061
utp15	81.2507	87.55	82.9711	28.499	33.8864	53.054	1.15103	5.66776	21.7997	3.02647e-06	2.561e-05
deptor	30.3995	30.5434	30.661	10.5417	22.3301	10.179	1.14869	4.36073	13.1927	0.000281038	0.00153314
dcaf13	78.6557	68.7227	74.0628	36.4962	34.3077	29.1797	1.14864	5.55898	19.3677	1.07818e-05	8.30586e-05
usp44	68.09	79.5644	88.8236	33.0065	34.067	39.6055	1.14629	5.66132	19.321	1.10486e-05	8.4755e-05
trnau1apa	24.4679	19.3519	17.1432	9.81472	6.98193	10.7342	1.14596	3.81441	12.2856	0.000456461	0.00236484
ncl	576.664	854.516	766.421	293.933	349.698	343.741	1.14393	8.77337	22.7609	1.83461e-06	1.59321e-05
ccdc57	10.9364	10.4337	13.1552	6.97935	5.77815	3.20792	1.14234	2.98703	7.8061	0.00520701	0.0199088
msrb1a	23.2939	23.7819	30.8163	10.469	16.0705	9.19192	1.14157	4.0666	12.0417	0.000520234	0.00265989
polr3a	13.1608	13.0567	13.7767	5.74343	4.51418	8.45163	1.1403	2.99756	6.32746	0.0118882	0.0398318
ncaldb	41.6449	61.4366	46.5612	28.9352	22.1496	17.5819	1.13837	4.91677	19.1025	1.23881e-05	9.37137e-05
zgc:110697	9.45351	9.44281	10.0995	5.08911	6.25966	2.59101	1.13776	2.8847	6.93562	0.00844956	0.0301521
rrp15	76.6785	76.7666	77.6883	41.5126	33.5253	30.5369	1.13653	5.61823	20.711	5.34079e-06	4.354e-05
zgc:85858	94.6587	93.4955	74.7361	56.0529	30.8168	36.706	1.13651	5.69215	20.6316	5.56682e-06	4.52138e-05
nudt1	22.5525	18.4776	21.2866	9.2331	7.40325	11.6596	1.13579	3.79136	11.7976	0.000593065	0.00298887
gnl3l	81.3125	84.927	103.895	30.5347	49.7763	44.294	1.13541	5.84279	20.7564	5.2158e-06	4.25846e-05
riok2	66.6071	62.8938	62.7203	30.6074	28.0481	28.8096	1.13536	5.30192	24.4776	7.51803e-07	6.97847e-06
impdh1b	172.264	187.224	183.655	85.6425	86.2509	75.3244	1.13425	6.85297	20.6978	5.37788e-06	4.37816e-05
mknk2b	362.632	324.262	368.708	201.311	121.1	166.503	1.13397	7.65756	18.739	1.49882e-05	0.000111376
pabpc4	79.3971	77.7575	46.1468	27.8447	32.8632	33.1896	1.13397	5.27562	7.00278	0.0081383	0.0292229
dusp22b	46.7732	54.0922	51.6886	20.7927	18.1771	32.3259	1.13369	4.82518	17.8116	2.43896e-05	0.000174353
rpp40	45.2285	40.5691	35.1151	18.3935	18.478	17.952	1.13304	4.55008	18.142	2.05025e-05	0.000148905
prmt6	26.3215	18.4776	26.673	7.77907	12.6397	12.8934	1.13117	3.93739	9.7482	0.00179499	0.00792961
nup205	162.131	181.22	168.48	71.0295	85.7092	77.1134	1.12745	6.77804	12.8085	0.000345053	0.00184096
mettl2a	68.8314	46.2814	69.2979	28.7898	28.1685	27.3907	1.12689	5.41478	17.4441	2.95874e-05	0.000207036
tnpo2	109.797	116.869	117.309	43.621	63.4994	49.476	1.1239	6.06945	15.4017	8.69102e-05	0.000543986
glsa	17.6713	22.383	22.685	10.6144	10.5331	7.64965	1.12248	3.64872	8.20566	0.004176	0.0164449
atxn10	15.7558	8.9765	17.8683	6.54315	8.96816	4.81188	1.12164	3.19619	6.85378	0.00884538	0.0313189
tk1	36.5783	42.1429	46.5612	19.9202	22.2097	15.7928	1.12075	4.88172	14.303	0.000155619	0.000910302
mettl18	13.2226	16.7872	15.2269	5.45262	7.88476	7.64965	1.11913	3.35643	9.31015	0.00227888	0.00977841
rpusd4	49.8626	42.4344	41.6409	23.3372	16.3714	22.6405	1.11844	4.77897	18.7673	1.47681e-05	0.00010989
tmem126a	64.9388	52.3435	50.9117	26.2453	29.7936	22.147	1.11751	5.13441	19.1951	1.18014e-05	8.97728e-05
pdxka	32.5003	44.1248	34.2346	18.3208	13.8435	17.5202	1.1171	4.36463	11.5436	0.000679846	0.00337942
gnl2	83.6605	87.7832	92.8634	37.1505	40.6878	44.294	1.11697	5.7711	26.5409	2.58021e-07	2.54892e-06
ddx27	81.4361	106.086	101.461	37.4413	43.8778	52.1904	1.11629	5.83361	21.7093	3.17246e-06	2.67211e-05
zgc:56585	14.2112	9.73426	10.3066	5.23452	4.21323	6.47753	1.11104	3.0508	7.74074	0.00539885	0.0205559
mettl21a	10.2567	9.79255	10.721	4.7256	5.65777	4.07159	1.1105	2.91241	7.76271	0.00533359	0.0203358
gpn3	33.9832	37.7713	35.1669	21.1562	14.7463	13.8804	1.10965	4.55261	14.3231	0.000153965	0.000905054
angpt1	32.9946	35.9643	35.5294	19.6294	12.9406	17.3351	1.10818	4.56156	13.0177	0.000308557	0.00166578
setd4	14.9526	9.73426	14.709	5.30722	5.05588	7.64965	1.10761	3.1936	6.64859	0.00992346	0.0344324
telo2	36.949	39.5782	40.7086	11.9958	17.9363	24.9848	1.10677	4.63078	10.3818	0.00127264	0.00590403
nat8l	8.77384	8.04388	10.6174	4.3621	4.33361	4.07159	1.10608	3.73897	7.65	0.00567722	0.0214512
trmt112	125.985	122.174	106.433	60.1242	55.9156	48.8591	1.10546	6.24199	22.935	1.6757e-06	1.46335e-05
lyrm9	6.54949	10.2006	8.23496	4.3621	3.61134	3.51637	1.10432	2.71428	6.35515	0.0117041	0.0392752
dnajc21	32.006	46.1066	47.9596	13.886	23.7145	21.2216	1.10174	4.75801	14.8478	0.000116544	0.000707169
ddb2	20.7606	29.5525	33.2506	10.8325	13.6027	14.1272	1.09915	4.28985	13.4424	0.000246002	0.00137006
ankhb	42.5099	30.7766	62.0988	15.6308	23.1728	22.0236	1.09834	5.15796	12.3289	0.00044601	0.0023184
nsun4	23.9118	28.037	20.9758	11.9231	9.50987	12.5849	1.09778	4.09394	12.7209	0.000361592	0.00192075
exosc7	64.6917	51.1777	72.4573	28.5717	35.0902	25.3549	1.09753	5.36602	16.8581	4.02805e-05	0.000273617
elp3	62.7145	70.4131	59.9235	29.226	33.4651	27.6375	1.09599	5.33829	20.6976	5.37844e-06	4.37816e-05
polr2k	40.0384	37.6547	36.5135	20.3565	16.9733	16.2247	1.09576	4.70483	18.5871	1.62314e-05	0.000119637
pde12	40.3473	41.0937	43.7126	17.5211	19.0197	22.332	1.09522	4.79011	18.9632	1.33267e-05	0.000100189
tma16	46.5879	43.367	44.7484	23.3372	22.2699	17.6436	1.09321	4.83283	13.2324	0.000275156	0.00150557
rbm34	64.0738	52.9847	66.2422	25.1548	31.4789	30.4135	1.08957	5.3502	15.1906	9.71839e-05	0.000601735
diabloa	22.4289	20.8092	19.8882	11.705	8.90798	9.06854	1.08876	3.90955	11.8024	0.000591559	0.00298292
smyd5	18.8452	20.6343	18.9041	9.2331	8.90798	9.43868	1.08776	3.54784	9.41554	0.00215154	0.0092941
fitm2	34.4775	34.7985	33.5095	17.0849	18.2975	12.9551	1.08708	4.36262	15.4401	8.51611e-05	0.000535186
mak16	148.908	144.382	152.735	74.9554	58.263	77.0517	1.08696	6.63091	21.4425	3.64591e-06	3.04272e-05
ngdn	55.9178	59.7462	51.8958	24.4277	31.2381	23.3191	1.08531	5.19754	19.2841	1.12641e-05	8.62866e-05
ints7	32.871	34.1573	38.378	18.9024	16.0705	14.6824	1.08413	4.70522	15.4566	8.44208e-05	0.000531452
nifk	89.2831	84.2859	90.0666	41.4399	42.2527	40.901	1.08289	5.86709	22.0282	2.68671e-06	2.2859e-05
orc5	39.1734	39.9279	49.4615	22.5375	21.668	16.7799	1.0825	4.96916	14.955	0.000110104	0.0006722
zgc:136564	61.108	47.4472	57.4375	32.1341	26.7841	20.2963	1.07992	5.25233	20.0591	7.50849e-06	5.93932e-05
dph1	45.97	36.1392	45.1628	17.0849	20.2235	23.1957	1.07978	4.68751	15.7235	7.33093e-05	0.000469077
ttll12	37.3197	43.4836	31.8522	16.3579	21.9088	15.1759	1.07852	4.44869	11.3385	0.000759153	0.00372446
coil	22.3053	20.168	23.2547	10.3236	11.2553	9.74714	1.07747	3.93104	12.469	0.000413754	0.00216724
poc1b	33.736	37.0135	51.6886	21.8105	22.2097	13.8804	1.07504	4.82153	14.3167	0.000154489	0.000906586
trmt2a	26.1362	31.2429	26.5176	11.6323	16.6122	11.5979	1.07383	4.01928	10.3035	0.00132782	0.00612355
slc14a2	36.8872	42.6675	43.1947	16.7214	30.9973	14.559	1.07371	4.97772	12.1264	0.000497127	0.00255491
adar	31.0792	38.3541	31.904	15.2673	15.1074	18.1988	1.0704	4.35974	11.3721	0.000745569	0.00366865
prmt1	1210.23	1020.35	1125.5	502.368	496.74	600.313	1.06921	9.55007	21.7748	3.06606e-06	2.59049e-05
mettl16	36.1458	39.4033	25.0156	18.3935	16.552	13.0784	1.06762	4.22652	9.04951	0.00262766	0.0110321
umps	94.1026	88.6575	83.1782	45.2204	38.0395	43.9238	1.06616	5.86389	25.007	5.71226e-07	5.38472e-06
prrg4	18.4127	17.2535	25.3782	6.90665	11.1952	11.5979	1.06337	3.69823	9.88325	0.0016679	0.00744961
sfxn4	17.6713	16.6124	15.693	9.015	7.82457	7.15613	1.06299	3.6089	8.68804	0.00320305	0.0131145
ahcy	727.735	814.647	708.206	320.323	438.658	326.776	1.06202	8.87757	20.0159	7.67994e-06	6.06241e-05
hspa9	271.927	324.495	326.291	134.207	175.15	135.72	1.06136	7.59034	18.0148	2.19192e-05	0.00015783
exosc1	46.4025	51.1194	59.2502	23.2645	25.6405	25.54	1.06131	4.99344	6.9766	0.00825826	0.0296342
wdr3	191.789	231.932	228.352	89.7138	111.109	112.215	1.06096	7.00113	17.331	3.1403e-05	0.000218202
ptcd2	7.78524	9.15137	10.2549	4.79831	2.94926	5.49048	1.06017	2.80013	5.90331	0.0151125	0.0486631
hspa14	183.262	184.368	164.388	82.2982	96.2422	74.0906	1.05874	6.69291	5.86159	0.0154748	0.0496257
utp11l	36.2693	29.5525	32.2665	16.5033	16.0705	14.6207	1.05823	4.54275	16.9658	3.80595e-05	0.000260149
ttc4	46.5879	47.9718	58.5252	20.211	26.4832	27.2056	1.0581	5.136	17.8732	2.36128e-05	0.000169132
pmpca	37.1344	42.3761	50.8599	14.613	23.6543	24.7997	1.05562	4.83063	12.6911	0.000367404	0.00194688
zgc:173726	11.9868	11.4246	13.6731	7.85177	3.00945	8.88347	1.05559	3.36747	6.2674	0.0122979	0.0409407
skiv2l2	131.113	179.239	181.842	79.8264	72.8889	82.789	1.05533	6.70303	20.2803	6.68871e-06	5.34118e-05
uspl1	10.2567	23.1407	20.1472	5.45262	10.1719	9.9939	1.05432	3.59076	7.12693	0.00759348	0.02752
gtf3c2	20.8842	28.037	26.4658	9.66931	11.5563	15.361	1.05406	4.17077	13.9828	0.000184492	0.00105662
rrp36	32.6857	37.0718	38.7923	15.34	20.6448	16.6565	1.05328	4.62593	17.6324	2.67987e-05	0.000189588
nme3	74.763	60.0959	62.5649	41.9488	24.3766	29.92	1.05219	5.62694	17.5198	2.84333e-05	0.00019945
esf1	77.6053	82.304	73.1306	40.931	35.6921	36.0891	1.04673	5.55889	22.855	1.74698e-06	1.51831e-05
bcl2l13	34.1068	30.0188	37.135	13.8133	16.9131	17.4585	1.04462	4.50324	5.89843	0.0151544	0.0487693
setd1ba	28.6077	25.822	30.661	11.705	14.8065	14.3123	1.04238	4.22115	8.50151	0.00354852	0.0143221
mrpl12	161.451	146.946	122.903	67.3944	70.4813	69.7105	1.04066	6.54139	19.1388	1.21547e-05	9.21396e-05
timm10	128.518	109.816	107.313	55.2532	56.8184	56.0769	1.03945	6.28279	21.0314	4.51821e-06	3.72513e-05
yrdc	19.7103	13.7562	14.1911	5.52532	10.6535	7.58796	1.03905	3.16026	6.07028	0.0137475	0.044917
gtf2f1	107.14	133.249	127.72	56.3438	62.4762	59.7166	1.03615	6.31301	21.7893	3.04293e-06	2.57294e-05
metap1	138.96	158.08	157.293	67.1036	69.2174	86.1203	1.03532	6.53722	20.1383	7.204e-06	5.72335e-05
rpf2	231.333	226.744	207.842	92.84	109.725	120.79	1.03483	7.05088	17.3126	3.17071e-05	0.000219756
naa40	185.116	184.018	177.595	99.0923	84.2044	84.0845	1.03451	6.99445	19.2663	1.13694e-05	8.69714e-05
ipo9	87.9238	101.889	121.66	39.9859	58.0824	54.2879	1.03438	6.09258	17.5188	2.84485e-05	0.00019945
mtf2	15.8794	16.9038	17.3504	7.85177	9.69043	6.97105	1.03368	3.62599	9.97007	0.00159106	0.00715911
ruvbl2	104.792	119.259	115.393	49.2917	65.3653	52.067	1.03252	6.26536	19.564	9.72858e-06	7.53172e-05
polr3h	57.7097	54.5585	49.2544	24.2096	28.5296	25.9718	1.03161	4.96501	12.4079	0.00042753	0.00223191
carm1	163.49	203.895	236.587	84.7701	101.599	108.02	1.03089	7.20232	16.7705	4.21831e-05	0.000284241
tal1	325.25	277.106	298.893	135.734	149.329	158.545	1.03047	7.69588	14.1648	0.00016747	0.000969303
adh5	241.034	272.501	240.678	122.575	126.878	119.742	1.02909	7.46073	15.2034	9.65311e-05	0.000598372
trit1	48.5651	41.0937	50.2384	21.5924	23.7747	23.3808	1.02847	4.91817	14.8945	0.000113696	0.00069181
stmn1a	300.906	289.463	280.921	205.309	123.989	109.995	1.02602	8.03546	14.9936	0.000107874	0.000660065
elp5	22.4289	24.8311	27.916	10.2509	14.7463	12.1531	1.02415	4.11707	10.2318	0.00138037	0.0063313
dnmt3bb.3	15.6941	19.2936	21.7527	13.2317	8.42646	5.79893	1.02412	3.95284	7.44392	0.0063651	0.0237138
pik3r1	178.875	191.771	181.946	90.6589	87.7556	94.0167	1.02362	6.7874	18.4346	1.75841e-05	0.000128824
elovl4a	12.6047	16.6124	16.2627	6.97935	9.50987	6.23076	1.02217	3.78996	6.49964	0.0107896	0.0368291
zbtb2b	192.221	209.957	160.141	86.1514	101.358	90.8088	1.02169	6.66882	11.2469	0.000797542	0.00388833
rnasen	26.198	39.3451	30.7128	13.7406	18.7188	14.7441	1.02136	4.3793	11.4725	0.000706333	0.00349516
acsl1a	56.2885	73.3858	76.3935	34.7514	29.6732	37.3229	1.01955	5.35589	14.3469	0.000152032	0.000894172
brat1	25.8272	26.5215	20.924	10.6871	12.2786	13.0167	1.01708	3.9982	9.33182	0.00225209	0.00968654
cdkn2aipnl	172.635	162.16	150.974	102.582	73.6714	68.8469	1.01462	6.80855	18.3913	1.79873e-05	0.000131601
tut1	40.9652	43.6584	55.4176	22.5375	20.4041	26.0952	1.01393	4.99153	17.5458	2.80473e-05	0.000197144
rp9	42.2627	30.7766	33.3024	20.6473	15.1676	16.7799	1.01385	4.53193	13.8378	0.000199291	0.00113601
inpp5l	20.8224	27.8621	31.4379	11.0506	13.2416	15.1759	1.01372	4.2667	13.575	0.000229218	0.00128579
acrc	29.1638	30.4851	37.9637	12.8682	18.0567	17.3351	1.01371	4.76884	15.2382	9.47683e-05	0.000589453
gys1	25.3947	29.0279	22.1671	9.30581	18.5382	10.6108	1.01355	3.9553	9.15819	0.00247607	0.0104966
nme2b.2	37.7522	30.252	31.2825	16.2852	16.3112	16.5331	1.01253	4.35891	9.88787	0.00166372	0.00743701
bmp3	60.4283	51.1777	79.7082	27.5539	40.3868	26.7738	1.01205	5.81104	16.0358	6.21548e-05	0.000404581
pdcd4a	198.894	196.842	244.718	118.14	102.923	95.744	1.01171	7.11688	17.1172	3.51419e-05	0.000241415
pcmtl	12.234	16.146	11.1353	3.92589	8.90798	7.03274	1.01106	3.27959	6.4092	0.0113531	0.0383329
mif4gda	31.3881	28.3284	27.1391	17.7392	9.69043	16.0396	1.01076	4.35824	12.334	0.000444783	0.00231313
dub	370.973	324.028	328.673	201.674	176.715	134.116	1.01004	7.60155	15.5822	7.89968e-05	0.000500191
ccdc59	28.6077	34.7402	33.5095	18.1754	15.288	14.6207	1.00946	4.48	13.1141	0.000293086	0.0015917
f2r	55.6707	43.0756	50.342	28.9352	24.6775	20.7281	1.00769	5.26205	10.5629	0.00115382	0.00541725
iqgap1	227.564	288.764	251.14	109.925	138.916	133.869	1.00686	7.25485	15.1087	0.000101494	0.000624876
mat2aa	462.419	611.102	558.112	241.587	317.136	252.747	1.00622	8.38768	14.5908	0.000133568	0.000798921
mphosph6	38.1848	36.5472	41.0712	16.2125	19.5012	22.2704	1.0059	4.83798	17.3947	3.0367e-05	0.000211542
stat5a	35.1572	42.5509	48.7882	19.1932	23.2932	19.9261	1.00575	4.53648	12.8503	0.000337433	0.00180648
cbwd	31.6353	24.7728	31.9558	11.196	14.6861	19.3709	1.00405	4.44233	8.04491	0.00456317	0.0177391
ikbke	14.9526	16.9038	13.6213	5.37992	8.30608	9.37699	1.00179	3.32948	6.40211	0.0113985	0.0384504
slc27a4	39.0498	49.8371	40.864	20.72	21.668	22.0236	1.00175	4.67765	16.0025	6.32584e-05	0.000410784
gpatch4	59.6869	52.6932	55.6248	26.8996	27.386	29.8583	0.998706	5.2196	14.4434	0.000144434	0.000855009
xab2	62.838	70.5879	74.3218	24.2096	41.1693	39.7905	0.997872	5.52493	16.8611	4.02174e-05	0.000273358
oplah	25.3329	23.6653	32.8362	14.9038	9.20892	17.7669	0.995858	4.17192	12.423	0.000424084	0.00221498
wipf1a	182.088	165.949	140.771	77.8634	88.5381	78.9025	0.994485	6.56407	12.7248	0.000360847	0.00191772
tp53rk	73.898	73.0361	82.2978	42.8213	34.067	38.4333	0.994071	5.58375	18.0569	2.14395e-05	0.000154887
mbip	28.4841	22.9076	23.4101	10.1055	11.3757	15.361	0.993834	4.27682	9.21248	0.00240371	0.0102416
grwd1	64.877	81.4297	86.7001	45.3658	27.8675	44.0472	0.991067	5.7378	14.8053	0.000119202	0.00072129
zgc:113019	19.0924	10.7252	16.3663	10.8325	6.19947	6.41584	0.989791	3.5301	7.2874	0.00694401	0.0255307
haus6	50.5423	58.3473	56.8678	28.5717	26.1822	28.6245	0.989223	5.2658	14.1555	0.000168304	0.000973096
gtf2h4	75.6899	88.1912	82.0906	30.6801	43.6972	51.0182	0.98918	5.78664	18.5429	1.6612e-05	0.000122112
alox5a	130.99	156.681	147.349	68.4122	83.121	66.626	0.98877	6.46619	14.8058	0.000119168	0.00072129
imp4	90.2717	85.3351	91.8275	49.7279	38.22	47.07	0.988063	5.86828	18.0547	2.14653e-05	0.00015497
rcc1	211.128	216.252	207.22	103.164	115.262	102.036	0.987354	7.15106	17.6149	2.70459e-05	0.000190842
pam16	32.7474	33.7493	33.0952	21.8832	15.2278	13.3869	0.986133	4.3882	12.0252	0.000524849	0.00267722
trap1	89.036	90.9308	110.783	33.7335	70.06	46.2064	0.985724	6.06602	12.8529	0.000336948	0.00180566
wdhd1	71.9826	97.0511	72.0947	47.765	38.2802	36.3358	0.985043	5.89558	16.4864	4.89996e-05	0.000325947
fam84b	25.1476	27.5707	24.8085	14.1768	14.6259	10.6725	0.984647	3.84481	7.84812	0.00508737	0.0195266
glulb	279.28	236.42	282.941	162.852	106.836	137.139	0.984478	7.63794	16.3534	5.25621e-05	0.000347738
gmds	322.408	301.412	271.65	193.168	151.135	114.066	0.982764	7.47482	15.2549	9.39342e-05	0.000584599
psme3	116.531	112.031	119.122	58.1613	52.4848	65.7006	0.982284	6.27866	16.705	4.36666e-05	0.000293152
kpnb3	193.642	261.659	233.583	103.891	122.966	122.703	0.980415	7.20945	10.2004	0.00140413	0.00642933
cdc42ep4a	46.5879	49.5456	47.1309	32.7157	18.6586	22.0853	0.979467	5.1062	13.0721	0.000299731	0.00162376
exosc8	66.6071	53.3927	58.1108	30.0985	30.5158	29.7966	0.977231	5.3955	14.4784	0.000141775	0.000842012
ppa1b	166.827	192.703	161.177	112.833	81.4357	74.214	0.975568	6.99893	15.1301	0.000100349	0.000619223
rpp21	26.9394	23.4905	25.0156	15.5581	8.96816	14.1889	0.975479	4.2195	8.04553	0.00456161	0.0177391
fbl	256.11	244.581	231.459	127.155	128.865	116.842	0.974588	7.21421	17.807	2.44486e-05	0.00017466
hccsa.1	34.91	27.221	32.7327	13.3771	19.2605	15.1759	0.974572	4.35994	11.2972	0.000776229	0.00379799
gfi1b	58.204	52.5184	67.278	28.7898	39.9053	20.7281	0.974279	5.60776	9.74848	0.00179471	0.00792961
pa2g4a	548.18	571.115	638.494	290.588	326.947	277.608	0.973379	8.7015	16.1948	5.7151e-05	0.000375367
pi4k2b	85.0816	98.4501	71.0589	38.8227	53.2673	38.1249	0.971334	5.68495	14.2221	0.000162448	0.000944745
slc25a14	54.9292	66.0997	54.7443	25.4456	34.6689	29.6732	0.970819	5.30528	15.7111	7.37881e-05	0.000471311
ecd	20.3281	33.8076	17.7647	8.36069	13.9037	14.6207	0.970394	4.07246	8.25156	0.00407169	0.0160747
si:ch211-68a17.7	23.0468	19.5851	23.2547	14.3949	10.2923	9.50037	0.969287	4.1528	9.14293	0.00249681	0.0105681
acap1	80.6329	110.749	89.2379	45.2204	53.6886	43.8004	0.968669	5.82247	19.7521	8.81636e-06	6.87915e-05
tyw1	34.9718	39.9862	41.8999	24.2823	14.8667	21.2216	0.967799	4.72287	13.2674	0.000270056	0.00148212
osgep	56.4121	44.2996	42.4178	16.6487	29.4926	25.9718	0.967712	4.92353	11.8157	0.000587324	0.00296542
mrpl43	44.3635	34.6819	33.147	20.7927	17.7558	18.5072	0.967545	4.83061	13.0508	0.000303162	0.00164071
slc6a16b	27.7426	29.9022	30.7128	15.849	15.1676	13.9421	0.967339	4.25715	8.9576	0.00276318	0.011539
ccdc43	43.0042	23.8402	32.2147	12.9409	18.7188	18.754	0.967202	4.55122	8.29158	0.00398294	0.0157871
dnttip2	145.633	178.423	173.918	78.2269	95.7005	80.1363	0.967067	6.74113	15.8208	6.96323e-05	0.000448422
impdh2	185.054	186.816	251.347	97.711	135.907	87.2924	0.966797	7.13524	13.6862	0.000216033	0.00121809
ruvbl1	131.731	136.688	132.174	65.2133	74.2733	67.1195	0.957649	6.47932	16.7154	4.34265e-05	0.000291719
coa7	18.1656	20.168	23.6172	11.2688	9.14873	11.3511	0.957104	3.69875	8.69238	0.00319543	0.0131034
lsg1	61.9112	65.6334	69.3497	33.5154	38.7617	29.1797	0.956292	5.44334	16.5127	4.83259e-05	0.000321662
dohh	132.287	103.171	127.771	58.961	64.2217	63.9116	0.95545	6.37696	17.5954	2.73251e-05	0.000192564
nup107	182.088	251.692	257.977	115.232	117.549	123.813	0.953257	7.29371	15.1263	0.000100555	0.000620143
psmg3	52.8902	49.0793	51.7922	30.1712	21.8486	27.4524	0.953242	5.26091	13.1402	0.000289032	0.00157204
suv39h1b	85.6995	92.9709	114.616	57.3616	53.3877	42.6283	0.952596	6.33959	13.7212	0.000212048	0.00119871
timm50	25.889	40.6274	25.7925	21.1562	12.1582	15.9779	0.95251	4.41218	6.85826	0.00882325	0.0312608
pde7a	119.25	130.276	133.054	59.7607	74.3334	62.8012	0.951676	6.2513	12.1852	0.000481711	0.00248387
smn1	41.027	29.7857	27.0355	17.6665	12.3989	19.9261	0.951185	4.64913	10.1756	0.00142312	0.00649174
dus3l	47.0204	49.9536	37.1868	19.9202	25.3396	23.7509	0.95094	4.8351	14.6662	0.000128327	0.000770527
hdr	160.71	138.495	192.822	84.9155	96.4228	75.3861	0.948056	7.03335	14.2324	0.000161567	0.000940122
ndc1	72.168	81.1382	83.0746	45.3658	43.637	34.0533	0.947255	5.88427	18.0329	2.17123e-05	0.000156546
hspe1	283.852	298.44	255.387	184.08	140.12	115.794	0.947134	7.58703	14.3738	0.000149876	0.000882441
hnrnph3	21.811	20.0514	9.58155	9.2331	8.72741	6.90936	0.946384	3.48749	6.95158	0.00837452	0.0299333
gcnt4a	151.133	130.101	127.305	60.4877	59.5269	98.7052	0.945607	6.34159	13.2474	0.000272962	0.00149581
ccdc137	54.991	62.5441	59.6646	35.333	29.5528	27.4524	0.944964	5.23767	9.6309	0.00191331	0.00837773
taco1	19.8338	23.0241	16.6253	10.3236	9.57005	10.5491	0.944836	4.03139	8.42308	0.00370487	0.0148304
ppie	78.7174	75.7757	77.2739	40.3494	39.2432	40.901	0.944299	5.78285	17.6156	2.70356e-05	0.000190842
LOC571912	14.0876	13.6979	15.7448	8.50609	7.40325	6.84767	0.943961	3.52276	7.50481	0.00615343	0.0230669
ube2g1b	104.668	107.66	118.086	67.0309	53.2673	52.1287	0.943776	6.27492	16.927	3.88461e-05	0.000264697
ppp1r3b	58.3893	50.0702	56.8678	28.4263	31.0575	26.0335	0.942742	5.17753	15.6619	7.57344e-05	0.00048205
pms1	13.2843	18.4193	19.2149	8.06988	10.1118	8.20487	0.940725	3.46493	6.54701	0.010506	0.0360414
ebna1bp2	174.735	169.796	179.097	96.1842	80.2922	96.8545	0.939012	6.94428	15.7679	7.16088e-05	0.000459061
gmps	250.796	263.233	293.765	129.918	133.68	159.224	0.938405	7.51651	13.4415	0.000246124	0.00137006
wdr46	122.216	151.085	168.428	65.1406	90.1632	74.8926	0.937877	6.6304	14.4071	0.000147246	0.000868831
timm8b	84.8344	71.5789	75.0987	40.5675	40.748	39.4821	0.936411	5.76893	17.3458	3.11581e-05	0.000216638
si:ch211-63o20.7	53.9406	53.1595	34.5972	23.7007	29.1315	20.4196	0.936265	5.12968	14.8493	0.00011645	0.00070699
exo1	29.4109	34.4488	17.9719	17.0849	16.3112	9.3153	0.933325	4.38768	9.07808	0.00258691	0.0108778
trnau1apb	140.999	137.562	122.592	78.7358	71.5046	60.7654	0.931287	6.49974	17.9526	2.26475e-05	0.000162538
ecsit	35.6515	35.6146	40.6569	19.7021	19.6216	19.4943	0.930657	4.65257	13.4728	0.000242043	0.0013501
taf1a	21.6257	17.545	17.3504	8.72419	11.4359	9.50037	0.928603	3.86207	8.6214	0.00332236	0.0135324
xbp1	2644.82	2595.9	2312.31	1485.66	1255.9	1231.59	0.926617	10.5398	20.6428	5.53436e-06	4.49837e-05
nop10	287.189	261.834	239.28	149.62	139.338	125.787	0.926583	7.46625	15.3936	8.72818e-05	0.000545999
zgc:91897	16.0648	24.1316	23.9798	9.74202	11.0748	12.7083	0.925138	3.94157	9.67294	0.00187002	0.00820465
supt16h	194.384	242.599	229.854	115.305	122.605	114.436	0.924302	7.29992	10.8145	0.00100707	0.00479425
pus1	27.4337	27.3375	26.0515	10.1055	17.3946	15.8545	0.923752	4.11677	9.8388	0.00170869	0.0076131
irf2	24.7151	24.0151	29.9877	12.2866	13.6629	15.361	0.921976	4.22589	10.3679	0.00128227	0.00594618
epor	24.3443	31.9424	37.3422	16.5033	18.6586	13.3252	0.919684	4.76429	8.39868	0.00375493	0.0149868
mir223	20.1428	23.2573	22.5814	14.1041	12.2786	8.26656	0.91958	3.84775	6.02815	0.0140795	0.045837
chchd6a	41.2124	40.9771	46.2504	21.5197	26.0017	21.1599	0.919042	4.87725	9.48392	0.00207281	0.00898601
tsr2	137.786	136.221	131.552	84.7701	71.4444	60.7037	0.918619	6.63001	16.3091	5.38045e-05	0.000355311
znf593	84.4019	72.5115	66.9673	42.7485	36.3542	38.8652	0.918321	5.7505	17.0182	3.70226e-05	0.000253538
ssbp1	92.6815	85.5682	76.497	58.5248	35.7523	41.5796	0.918048	5.93031	13.347	0.000258834	0.00142915
zcchc9	90.3335	75.4842	89.6005	44.9296	51.7024	38.495	0.917872	5.79383	14.6709	0.000128004	0.000769013
atp1b3b	41.6449	34.6236	41.5373	16.1398	23.8349	22.4554	0.917654	4.98845	13.1728	0.000284042	0.00154798
emc8	78.0996	70.2382	77.6365	34.5333	44.3593	40.901	0.917058	5.5729	15.6954	7.44068e-05	0.000474431
tdh	573.389	497.963	615.757	334.718	308.95	256.263	0.915138	8.60073	14.1959	0.00016473	0.000954961
phf23a	87.4295	95.7105	125.13	51.3273	57.1796	53.2391	0.914908	6.06007	16.7867	4.18247e-05	0.000282349
tmem161a	30.7085	34.1573	37.6011	17.6665	21.1263	15.4227	0.91444	4.5078	12.0979	0.000504785	0.00258939
rbbp9	108.561	115.878	107.106	58.6702	63.1383	54.4112	0.913494	6.31599	14.0647	0.000176627	0.00101637
lyar	103.618	95.9436	98.5087	50.3822	61.5734	47.07	0.913003	6.02256	17.2113	3.34446e-05	0.000230481
cry3	29.0402	28.3284	34.5972	22.7556	13.061	13.8804	0.912533	4.52782	8.65323	0.00326481	0.0133328
mrpl48	34.045	24.5397	24.8085	15.849	12.8805	15.2376	0.91216	4.34095	10.4237	0.00124407	0.00579858
arg2	31.2028	27.1627	16.3663	9.88742	27.8675	7.40289	0.910595	4.12092	6.07126	0.0137399	0.0449055
dera	46.0936	42.4927	50.3938	24.7913	30.3353	19.1858	0.91023	4.98785	11.2634	0.000790502	0.00386263
si:ch211-217k17.7	80.5093	82.9452	83.8515	48.0558	41.8314	41.8263	0.909152	5.84143	16.1786	5.76409e-05	0.000378357
grsf1	34.3539	37.7713	36.5653	16.7941	22.7515	18.3838	0.909143	4.63929	12.4912	0.000408863	0.00214781
zgc:112056	23.2322	20.8675	17.5058	10.9779	15.8899	7.40289	0.908273	3.91273	7.10863	0.00767139	0.0277655
rpl7l1	231.765	202.204	212.452	129.7	99.2517	116.966	0.907429	7.21722	15.5095	8.20927e-05	0.000517691
si:ch211-262h13.3	40.3473	38.7622	38.0155	23.3372	21.1865	18.3222	0.907221	5.01393	13.0604	0.000301605	0.0016331
adck3	74.3923	101.073	106.278	53.9446	46.2252	49.2909	0.906941	6.1359	15.7668	7.16502e-05	0.000459061
spryd4	36.7019	31.1846	39.1549	22.7556	17.9965	16.7182	0.905665	4.70984	11.2519	0.000795429	0.00387976
pan3	145.386	148.695	124.457	65.4315	83.7229	74.9543	0.905579	6.40967	13.3889	0.00025312	0.00140257
mybl2a	33.7978	36.5472	46.4576	16.8668	21.2467	24.3678	0.904843	4.6417	12.9614	0.00031798	0.00171241
bag4	40.2238	40.336	47.7524	25.7364	24.4367	18.754	0.903333	4.85364	12.8947	0.000329511	0.00176928
nap1l1	352.437	385.115	405.688	199.566	207.11	204.69	0.902605	8.11808	12.4457	0.00041895	0.00218921
timm10b	22.4907	21.9749	26.9319	13.8133	10.0516	14.4356	0.902447	4.04964	9.62381	0.00192071	0.00840675
thrap3b	303.377	393.684	397.867	179.137	190.378	216.596	0.900231	7.90654	13.5044	0.000238002	0.00133096
tomm34	36.6401	36.4306	32.2665	17.8119	19.3809	19.1858	0.899455	4.6241	10.9625	0.000929721	0.00446888
mettl1	38.0612	41.5017	40.6051	26.318	18.5984	20.2963	0.898728	4.76682	10.9456	0.000938245	0.00450391
nmt2	20.4517	13.9894	20.4061	7.77907	11.5563	10.1173	0.897768	4.02398	7.96055	0.0047808	0.0184863
slc35f2	19.5867	26.2883	24.4459	12.3593	12.8805	12.3381	0.89696	3.87394	7.27706	0.00698408	0.0256435
chchd4	40.4091	43.0756	42.625	24.2096	20.8856	22.6405	0.89665	4.9933	11.2625	0.000790895	0.00386282
rps6kb1b	114.801	101.539	110.576	55.2532	59.9483	59.5316	0.896381	6.23864	14.9135	0.000112557	0.000685645
grap2a	135.809	138.145	109.489	69.2846	85.5888	54.0411	0.89607	6.21986	15.9414	6.53327e-05	0.000422245
ltv1	68.7079	72.4532	77.8436	49.0736	36.1736	32.0175	0.891481	5.61815	11.0243	0.000899263	0.00434737
mrrf	21.3167	19.5268	18.697	10.469	11.9174	9.56207	0.891336	3.6719	7.66108	0.00564247	0.0213421
pinx1	103.803	118.035	107.21	66.5947	57.0592	52.8073	0.889588	6.33824	13.2439	0.000273471	0.0014971
haus1	28.7313	27.1627	22.9439	15.0492	16.1307	11.5979	0.889181	4.49396	11.7405	0.000611534	0.00306638
fam172a	14.5201	13.523	13.3106	7.19746	8.48665	6.60091	0.885853	3.40123	6.38514	0.0115079	0.0387121
eif6	205.073	221.44	192.926	112.978	109.363	112.771	0.884587	7.06277	15.4308	8.558e-05	0.000536892
ccdc101	13.7169	19.3519	12.5337	12.2139	5.89852	7.15613	0.884069	3.76181	6.15195	0.0131268	0.0431992
adkb	201.675	182.328	215.041	99.8193	125.855	99.3221	0.883717	7.09321	12.4592	0.000415934	0.00217762
dmap1	61.2315	48.6713	67.0191	27.1904	34.9698	34.4851	0.883257	5.5745	13.1655	0.000285147	0.00155245
timm23a	135.871	113.722	108.505	66.0131	67.3515	60.4569	0.882449	6.4483	13.3254	0.000261834	0.00144207
tgm2b	96.2033	64.2344	91.1024	33.9517	53.3275	47.9337	0.881723	5.99283	11.9243	0.000554073	0.00281184
zgc:92664	30.8938	22.6744	29.0036	19.6294	11.3155	14.6207	0.881319	4.55317	9.74836	0.00179483	0.00792961
paics	99.3545	103.638	91.206	61.2148	45.5631	53.6093	0.880519	6.34157	15.2162	9.58757e-05	0.000594985
abt1	47.9472	52.5767	48.0113	23.1191	32.5623	25.725	0.880208	5.0012	13.4118	0.000250043	0.00138763
eci1	76.0606	71.1125	64.0669	42.1669	41.7712	31.6474	0.877989	5.77904	14.9958	0.00010775	0.000659673
wbscr16	56.0414	64.4093	58.9913	30.8255	27.0851	39.0502	0.877212	5.41382	10.8609	0.000982181	0.00469417
ipo7	335.136	421.546	373.836	195.349	214.634	205.06	0.876437	7.98673	12.8634	0.000335077	0.00179651
npm3	190.862	168.28	157.189	98.3653	92.33	89.9451	0.874696	6.93149	14.778	0.00012094	0.000730594
dnlz	21.8728	16.3792	19.8882	13.4498	9.26911	9.43868	0.873973	3.74363	7.66395	0.00563349	0.0213229
thg1l	37.2579	30.4851	27.0355	21.8832	13.7833	16.348	0.873112	4.44442	8.76652	0.00306811	0.0126526
zgc:91890	35.8986	25.6471	42.6768	13.886	18.1771	25.8484	0.873006	4.34055	7.7078	0.00549826	0.0208762
mrpl9	48.5033	42.6092	51.0671	27.1177	27.6268	23.3808	0.872059	5.07613	13.0997	0.000295345	0.00160318
yars	126.17	124.156	125.078	72.0473	70.4813	63.1713	0.871401	6.49622	14.1497	0.00016882	0.000975562
gstk1	30.2759	28.853	24.1352	19.3386	19.2003	9.37699	0.870424	4.30071	6.86063	0.00881153	0.0312294
fhl1b	73.2801	68.8393	88.9272	45.6566	38.7015	42.0731	0.86853	5.56729	11.6337	0.000647684	0.00323279
zgc:86609	16.4355	17.8364	16.6253	8.43339	10.4127	9.13023	0.868487	3.67372	6.44262	0.0111414	0.0377936
ezh2	133.4	160.761	156.05	80.9169	87.9362	77.2985	0.867491	6.72964	11.3978	0.000735325	0.0036222
timm44	75.6899	74.1436	74.6843	38.5319	42.0119	42.3815	0.867455	5.66587	12.2146	0.000474168	0.00244613
fhit	26.8776	31.2429	22.0117	14.1041	18.5984	11.4128	0.866267	4.1328	7.73512	0.00541569	0.0206057
pole2	45.4757	29.7274	34.4418	22.0286	22.0292	15.8545	0.866155	4.84687	11.526	0.000686294	0.00340836
zgc:161969	73.1566	84.5773	86.6483	44.2026	42.7342	46.885	0.865692	5.82632	16.1949	5.71468e-05	0.000375367
ccdc12	70.994	60.7371	63.3418	37.6594	30.4556	39.1736	0.864714	5.64579	14.5007	0.000140107	0.000833467
nom1	15.2615	23.0241	22.685	9.2331	11.9174	12.1531	0.864636	3.72639	7.47972	0.00623979	0.0233186
nbn	12.0486	23.6653	14.6054	9.88742	9.81081	7.21782	0.864065	3.57815	6.19945	0.012779	0.0423226
uhrf1	149.217	219.108	185.105	105.272	106.173	92.0426	0.862606	7.14239	9.2886	0.00230584	0.0098863
imp3	75.9988	60.3874	57.6965	38.0229	35.9328	32.511	0.862582	5.5751	13.9557	0.000187165	0.00107024
mre11a	26.3833	29.6691	20.4579	13.7406	12.8203	16.2864	0.862512	4.06199	6.97464	0.00826726	0.0296567
ptcd3	48.1326	33.2247	52.1547	20.0656	27.6869	25.3549	0.862256	5.06413	7.8085	0.0052001	0.0198997
zgc:110046	28.3605	33.2247	24.7049	14.9038	14.325	18.1371	0.862122	4.32042	9.24473	0.00236174	0.0100982
tubg1	137.107	149.395	161.229	82.1528	90.1632	73.3503	0.862	6.79444	13.0077	0.000310216	0.00167391
fam46c	38.3083	61.4366	69.1943	27.6266	30.2751	31.8941	0.861437	5.56178	8.94771	0.00277818	0.0115883
mmp9	566.716	477.911	512.432	342.206	241.418	278.41	0.860123	8.33101	11.1434	0.000843293	0.0040931
mrpl18	87.4913	80.4971	83.5408	48.7101	47.8503	42.3198	0.8598	5.94446	12.2938	0.000454464	0.00235674
fam175a	31.5735	31.068	23.4619	14.2495	14.8065	18.2605	0.859126	4.32071	8.37247	0.00380947	0.0151878
ercc6l	26.754	21.3338	28.6929	16.5033	17.1539	9.00685	0.858407	4.28716	6.4385	0.0111673	0.0378461
nvl	27.9898	44.5911	22.9439	15.4127	21.3069	15.361	0.857045	4.25997	5.87008	0.0154004	0.0494442
ercc3	38.0612	42.0263	43.609	20.211	26.6035	21.4684	0.856612	4.86279	10.7275	0.00105557	0.00500111
itpa	64.1974	54.0922	52.1029	38.1683	26.9045	29.3648	0.854427	5.45189	12.1049	0.000502906	0.0025834
bccip	183.077	165.308	172.157	104.181	89.7418	94.2018	0.854192	6.9504	14.4314	0.00014536	0.000859097
neil3	25.9508	22.0332	25.2746	11.196	16.1908	13.572	0.85345	4.37081	9.70962	0.00183306	0.00807492
cnbpa	1289.45	1047.98	1234.93	746.864	612.965	620.609	0.85259	9.7956	14.9727	0.000109076	0.000666673
lig3	51.6545	70.1216	74.9433	34.1698	40.5072	34.2384	0.851801	5.64116	11.1023	0.000862228	0.00417757
exosc9	41.0888	44.1248	45.9915	20.4292	24.6775	27.6375	0.85021	5.01322	10.3841	0.00127104	0.00589908
aprt	126.294	104.629	103.481	59.8334	63.4392	61.3206	0.850205	6.27076	14.1019	0.000173166	0.000998562
dctpp1	24.7768	23.0824	16.8325	10.5417	15.7093	10.0556	0.849969	3.91154	6.79851	0.0091234	0.0321261
pcid2	118.818	104.745	109.903	54.5989	60.3094	70.1424	0.849894	6.35379	14.2886	0.000156811	0.000915861
si:ch211-105d11.2	26.8776	26.5215	28.6929	14.5403	14.9269	16.1013	0.849213	4.21978	8.09899	0.004429	0.0172915
klf17	311.533	253.965	402.166	173.902	217.644	149.97	0.848574	8.12738	9.3388	0.00224353	0.00965826
mki67	274.584	402.427	302.984	185.389	208.134	151.327	0.847364	8.17905	10.9778	0.000922105	0.00444282
kars	558.251	608.712	609.594	320.251	365.107	304.752	0.846847	8.66023	12.804	0.000345883	0.00184448
nup37	51.0366	53.3344	52.1547	33.1519	29.0111	25.2932	0.844752	5.34054	10.8584	0.000983485	0.00469629
dap3	126.109	120.367	125.078	79.9718	58.1426	69.0936	0.838768	6.44725	10.6087	0.00112559	0.00529379
ptpn1	129.63	151.726	165.839	81.9347	87.7556	79.4577	0.837976	6.54197	13.1796	0.00028302	0.00154318
aldh6a1	311.842	313.245	301.172	169.831	192.665	157.496	0.835818	7.70306	12.1456	0.000492026	0.00253297
rcc2	191.171	182.153	192.978	103.673	99.673	114.19	0.835413	7.11689	12.0759	0.000510781	0.00261769
aar2	85.0198	83.8778	94.9868	50.5276	47.4289	49.661	0.834623	5.85447	9.1808	0.00244567	0.0103919
mcm6	297.878	344.721	386.421	163.142	195.374	219.187	0.833863	8.04374	10.7711	0.001031	0.00489729
pdcd2	29.4109	26.5215	32.1111	20.7927	12.0378	16.7799	0.833651	4.31506	6.8542	0.00884329	0.0313189
dscc1	56.9682	59.6296	62.5132	33.5881	39.9053	27.4524	0.833578	5.5352	12.9978	0.000311863	0.00168196
rexo1	22.1818	35.3814	33.5095	17.3757	14.9871	18.0137	0.832118	4.52314	9.56871	0.00197922	0.00862825
rpf1	64.8152	74.3767	54.5372	39.477	32.6826	36.4592	0.83196	5.57578	11.484	0.000701979	0.00347699
rpp14	36.2076	24.1899	31.7486	18.03	13.7231	19.9261	0.831436	4.35519	8.43917	0.00367225	0.0147213
bcs1l	25.2094	20.984	20.8722	10.9779	17.3946	10.0556	0.831394	3.96392	5.85827	0.015504	0.0496893
ptdss1a	100.158	113.022	120.002	56.4165	65.2449	65.5156	0.83139	6.22184	14.4589	0.000143255	0.000849413
pop4	42.4481	35.3231	35.2705	20.5746	19.1401	23.3191	0.831069	4.78606	9.94611	0.0016119	0.00724093
gemin2	43.9928	40.744	36.7724	22.3194	21.969	24.1828	0.82987	4.93553	11.4869	0.000700896	0.00347614
fam73a	28.5459	28.3284	43.0911	16.0671	16.4316	23.4425	0.82941	4.62893	7.64444	0.00569476	0.02151
hccsb	110.167	113.722	128.496	66.9582	74.0927	59.038	0.827861	6.33021	11.3531	0.000753216	0.00370032
ogfod1	24.4679	29.7857	21.8563	14.3949	12.098	16.5948	0.827195	4.15275	6.96731	0.00830124	0.0297348
lyn	55.0528	46.3397	47.0273	35.5511	23.7747	24.6146	0.826281	4.89359	9.14202	0.00249805	0.0105693
gnl1	33.2417	39.1702	55.0033	21.8832	25.7609	23.0106	0.825613	4.82973	10.2971	0.00133236	0.00613932
saal1	23.4793	27.221	25.0156	18.3935	12.8805	11.6596	0.824856	4.22332	7.13018	0.00757969	0.0274884
dtl	38.7408	38.121	41.5373	25.0094	24.8581	17.4585	0.821618	5.00081	10.609	0.00112537	0.00529379
uck2a	101.888	103.754	109.281	61.9418	50.619	66.5026	0.821408	6.22813	13.3049	0.00026472	0.00145429
rpe	114.616	108.301	118.656	77.8634	52.0635	64.5285	0.820638	6.51539	11.8022	0.000591611	0.00298292
pacsin3	45.105	44.5328	61.3737	28.2082	29.4926	27.3907	0.82039	5.29812	8.71283	0.00315979	0.0129866
sf3b3	170.287	203.953	205.097	101.71	125.434	100.556	0.820369	7.09585	9.12329	0.00252376	0.0106574
elmo1	492.571	571.815	564.794	281.21	306.001	339.854	0.820302	8.41714	10.3915	0.00126595	0.00587923
si:ch211-226m16.2	307.27	325.427	312.462	179.137	193.207	163.11	0.819917	7.59737	11.9208	0.000555121	0.00281585
tbccd1	26.0744	30.0771	36.2545	15.849	18.7188	17.2734	0.819908	4.56379	8.69661	0.00318802	0.0130779
msra	90.1482	83.1784	72.9752	46.0928	51.7024	41.5796	0.819585	5.61056	14.0974	0.000173586	0.00100046
cmss1	33.2417	28.5616	20.3543	14.1041	12.3387	19.0624	0.819218	4.38684	7.29362	0.00691998	0.0254681
dbf4	36.4547	41.7932	45.9397	24.7185	27.8675	18.9391	0.818844	5.13739	10.3943	0.00126403	0.00587906
rnf175	26.0744	20.6926	22.1153	18.1754	10.2321	11.4745	0.818689	4.06005	8.12019	0.00437749	0.0171087
thumpd3	85.0816	86.0928	71.266	42.5304	45.6835	49.476	0.81756	5.80502	13.7284	0.000211234	0.00119535
ccnb2	32.0678	30.8349	32.4737	22.3921	12.5193	19.741	0.8162	4.82007	8.0399	0.00457581	0.0177756
ercc2	34.91	41.3852	42.9357	18.9024	26.0017	23.0106	0.815326	4.8248	10.3353	0.00130509	0.00603659
zgc:158604	42.3245	48.613	43.0393	26.6088	21.9088	28.5628	0.815244	5.13853	9.96405	0.00159627	0.00717664
pdk2b	122.34	85.1019	108.971	67.4671	48.5124	63.6648	0.815084	6.00266	15.1854	9.74551e-05	0.000603073
clgn	214.774	195.21	333.283	133.916	160.885	118.076	0.814786	7.72089	9.11023	0.00254183	0.0107171
dars	319.998	328.983	308.215	196.149	183.938	165.64	0.814071	7.73767	11.4688	0.000707738	0.00350053
prmt5	117.335	132.258	128.704	73.5013	67.7126	74.7692	0.813914	6.5692	11.9889	0.000535185	0.00272358
ntmt1	100.837	105.095	119.795	58.5975	54.772	72.6717	0.813113	6.24246	13.5765	0.00022903	0.00128579
mrpl41	26.198	18.3027	16.211	15.1219	9.02835	10.364	0.811798	4.07402	6.93399	0.0084573	0.0301699
adsl	162.193	184.543	212.866	102.291	110.146	105.8	0.811794	6.93187	12.0361	0.000521792	0.00266536
cwf19l1	65.5567	69.4222	65.7761	38.3865	40.748	35.102	0.811667	5.61364	10.7886	0.00102128	0.00485676
pim2	309.618	243.182	360.474	174.775	165.64	174.893	0.809755	7.70619	10.9581	0.000931954	0.00447765
gkup	32.1296	29.6691	36.3581	17.1576	20.2837	18.6923	0.808743	4.43764	9.48538	0.00207115	0.00898241
gata1a	256.048	238.518	293.921	148.748	187.128	120.852	0.807828	7.87453	9.25977	0.00234242	0.0100313
trim35-7	16.9298	25.6471	22.7886	9.74202	15.8297	11.7829	0.806554	4.24106	7.3032	0.00688319	0.0253511
zpr1	56.165	51.3526	54.1228	30.9709	29.2519	32.2026	0.806333	5.25555	13.3828	0.000253946	0.00140643
lman2la	32.9328	24.7728	27.1391	22.8283	16.4316	10.6725	0.806004	4.58488	8.9512	0.00277287	0.0115706
slc25a16	34.8482	32.9333	42.625	18.6116	21.969	22.5788	0.805729	4.67447	8.27349	0.00402281	0.0159058
mus81	53.3227	47.0392	53.087	29.2988	33.4651	25.4166	0.804672	5.3513	11.9972	0.000532804	0.00271526
zgc:56178	33.6125	38.529	35.2187	21.3743	18.478	21.7768	0.803293	4.68825	10.9731	0.000924433	0.00444738
gar1	56.7211	80.4971	63.808	28.3536	42.1323	44.7258	0.802955	5.39377	11.5316	0.000684243	0.00339973
crls1	28.8548	23.3156	27.3463	15.7763	14.9871	14.9909	0.801631	4.42231	8.01717	0.00463359	0.0179745
sap130a	34.1686	36.1392	41.3819	22.2467	21.7884	19.4943	0.800893	4.78737	7.99705	0.00468537	0.0181625
dnmt3ab	45.5993	61.9029	45.2146	31.4071	23.1728	37.0144	0.800394	5.06489	6.8113	0.00905828	0.0319071
si:ch211-225b11.1	59.3161	63.0104	67.3816	29.6623	40.0859	39.7288	0.799735	5.50522	11.4128	0.000729413	0.00359633
mtg1	20.2663	19.76	21.6491	13.5952	11.7369	10.179	0.798706	4.01245	7.34825	0.00671282	0.0247977
slc25a26	34.5393	27.9787	26.155	14.9765	18.2975	17.7052	0.798587	4.36871	7.66184	0.00564009	0.0213404
gabpb2a	22.3053	32.0006	27.1909	18.5389	16.9131	11.7212	0.798123	4.32813	7.12302	0.00761003	0.0275709
ncf4	39.9148	22.0332	26.4658	14.3949	21.0662	15.8545	0.797587	4.09697	5.9267	0.0149131	0.0480921
pak1ip1	59.5015	52.4018	52.8798	33.6608	28.5296	32.8195	0.79727	5.3297	12.2689	0.000460562	0.0023827
naa15b	120.733	156.856	142.066	75.4643	85.7694	79.6427	0.796449	6.61807	12.2544	0.000464174	0.00240025
usp1	99.9106	122.757	106.847	61.3602	63.1985	64.7753	0.796366	6.44032	10.8558	0.000984848	0.00470074
krr1	36.084	37.1301	34.0793	21.3743	20.1031	20.3579	0.795047	4.7267	9.16058	0.00247284	0.010487
naprt	65.0624	45.0574	61.8916	37.2232	35.6921	27.6375	0.793359	5.32583	8.4138	0.00372383	0.0148789
gpr132b	28.6695	35.498	32.9398	16.0671	28.1083	14.6824	0.792958	4.33959	8.03624	0.00458507	0.0178033
traip	23.5411	20.9257	15.5377	10.0328	12.5795	11.5362	0.792619	4.04064	6.5789	0.0103195	0.0355579
setb	880.597	1064.24	1128.34	595.935	582.931	590.565	0.792361	9.61558	12.4503	0.000417925	0.00218699
mboat7	59.8722	57.8809	58.6287	34.3879	39.0627	29.1797	0.792212	5.25063	11.0429	0.000890292	0.00431163
slu7	50.7276	67.7318	61.6327	41.1491	30.0343	33.0045	0.792104	5.53051	10.0971	0.00148503	0.006746
prim2	90.2717	97.6923	103.015	66.6674	54.9526	47.8103	0.791473	6.37803	11.3051	0.000772931	0.00378355
zgc:55262	121.104	113.022	113.787	61.8691	80.1116	60.3335	0.791327	6.1819	11.2271	0.000806125	0.00392667
hmgb3b	135.5	130.392	131.708	90.9497	59.4066	81.8019	0.791111	6.67633	11.5991	0.000659824	0.00328888
klhdc10	20.0192	14.8637	20.5615	10.6144	10.4127	10.6108	0.78954	3.85264	6.82792	0.0089744	0.0317037
orc3	83.1662	94.7779	79.8635	43.0394	52.7858	53.3625	0.788873	5.92527	12.0814	0.000509278	0.00261122
ptrh2	28.2369	28.3867	27.1909	16.576	13.2416	18.4455	0.788646	4.43125	6.4916	0.0108385	0.0369845
atpif1b	439.125	418.398	392.067	282.3	238.349	206.602	0.788366	8.14515	9.90336	0.00164977	0.00738373
pbrm1l	68.955	78.1655	70.6963	40.4948	37.9191	48.674	0.788253	5.85409	11.5824	0.000665788	0.00331709
polr3c	26.2597	33.3996	24.7567	16.2125	12.9406	18.754	0.788031	4.32971	6.77432	0.00924788	0.0324911
nfe2l3	49.183	49.8954	59.0431	26.6088	30.0945	35.102	0.786803	5.30236	10.5331	0.00117258	0.00549713
mcm3	458.711	519.879	508.288	258.454	308.89	294.882	0.784766	8.58217	7.55952	0.00596938	0.0224541
prpf4ba	17.4859	21.4503	21.1312	11.0506	12.5795	11.166	0.783465	4.01468	6.24119	0.0124812	0.0414245
iars	107.943	157.905	116.947	59.688	109.424	57.0022	0.78265	6.51683	7.43955	0.00638058	0.023761
msh6	54.6821	62.6024	54.1746	42.1669	34.6689	24.8614	0.780961	5.54659	8.54595	0.00346292	0.0140368
zgc:66448	25.3947	21.6252	30.2466	11.0506	13.7231	20.9132	0.780757	4.51948	6.92179	0.00851517	0.0303466
cfdp1	20.3899	22.791	22.9957	14.1041	12.3989	12.0297	0.780568	4.18548	7.5748	0.00591899	0.0222876
med28	44.1782	40.8023	46.0432	34.8968	21.668	20.6664	0.779593	5.29589	8.09221	0.00444558	0.0173421
fntb	62.4673	59.2216	52.4655	34.8241	29.1917	37.508	0.777444	5.32486	11.3677	0.000747307	0.0036746
naa15a	172.202	229.833	227.316	101.419	150.533	115.362	0.776155	7.23083	9.84383	0.00170402	0.00759538
eif5a2	1946.74	1899.46	1949.87	1107.75	1140.16	1138.63	0.774971	10.4698	14.6391	0.000130188	0.000781269
mcmbp	88.4181	89.2987	95.5048	46.2382	61.5734	52.6839	0.774458	6.04496	12.1325	0.000495509	0.00254789
c1d	57.2771	54.0922	48.0631	37.2232	28.0481	28.2544	0.773866	5.29403	9.43268	0.00213153	0.00921497
ampd3b	142.482	174.167	175.213	84.4066	113.336	90.6854	0.772876	7.00538	10.4618	0.00121869	0.00569244
rtel1	19.5249	20.6343	19.8364	11.6323	14.9269	8.76009	0.772753	3.93958	6.16796	0.0130084	0.0429244
eif2b1	94.9676	89.7067	91.9311	62.5961	58.9251	43.4303	0.772391	6.15931	10.7686	0.00103235	0.00489963
utp23	51.9634	43.5419	46.7683	24.355	32.5021	27.0822	0.77162	5.07967	9.17168	0.00245789	0.0104317
uck2b	112.453	115.704	132.536	66.6674	67.8932	76.7433	0.771437	6.5905	10.9379	0.000942164	0.00451874
nop14	23.6647	28.6782	27.1391	13.159	16.251	17.2117	0.771252	4.15303	7.71721	0.00546969	0.0207822
trmt13	16.9916	23.7819	20.6133	10.6871	13.4823	11.6596	0.771161	4.04802	6.87004	0.00876526	0.0311059
pno1	122.957	105.095	80.3815	61.651	57.7213	60.8888	0.770655	6.13407	6.71143	0.00957971	0.0334631
egln1b	93.8554	77.5243	80.8994	50.2368	57.962	39.6055	0.770227	6.09648	9.37432	0.00220046	0.00948668
nck2b	24.159	18.0696	22.8921	13.886	11.6165	12.7083	0.769103	4.16142	6.87789	0.00872687	0.0309998
strap	136.612	143.158	132.847	79.0994	79.0282	84.3312	0.768692	6.53257	10.0102	0.00155679	0.00703391
trip13	27.5573	27.5124	28.3303	19.2659	14.6861	15.4227	0.768514	4.69397	8.10518	0.00441389	0.0172448
drg1	168.804	139.66	160.659	89.9319	92.6309	92.8446	0.767777	6.91448	10.9552	0.000933401	0.00448262
trim35-28	30.7085	43.367	51.6886	21.9559	24.196	27.0205	0.766183	4.87086	9.4417	0.00212107	0.00917702
elp6	29.4109	26.5798	36.8242	19.1932	16.9733	18.1988	0.765561	4.42355	8.17502	0.00424713	0.0166829
prpf4	71.859	61.7863	68.8318	39.477	36.5949	42.9984	0.764829	5.79859	11.3842	0.000740714	0.00364711
slc16a9b	31.6353	37.4215	40.7086	20.2838	25.3998	19.3709	0.763702	4.55609	6.19561	0.0128067	0.042376
ubap2b	137.601	143.741	150.922	71.1749	93.2328	89.9451	0.763442	6.62441	10.1985	0.00140553	0.00643043
ablim1a	85.823	70.4714	65.8279	46.8925	45.0214	39.1119	0.762886	5.57621	8.91733	0.00282477	0.0117468
dtd1	53.0138	52.5767	48.4775	29.8804	26.2424	34.6702	0.762719	5.23101	10.1611	0.00143435	0.00653753
tuba8l	2902.91	2835.29	3219.3	1690.75	1761.43	1827.16	0.762581	11.0483	16.8269	4.09482e-05	0.000277462
hps5	55.1146	74.9013	57.9554	30.6074	44.7204	35.9657	0.761809	5.3627	8.86949	0.00289976	0.0120311
exosc5	59.3161	42.9007	56.2463	36.4235	26.2424	30.8454	0.761207	5.31354	9.64237	0.00190139	0.00833224
kri1	64.8152	92.0383	93.4331	45.075	41.41	61.3823	0.761016	5.97892	9.51887	0.0020337	0.00883751
dip2ba	51.2837	59.6296	54.0192	26.4634	37.4376	34.1767	0.758924	5.23395	7.97762	0.00473591	0.0183388
riok1	39.4205	39.1702	49.3579	25.2275	26.1822	23.9977	0.757364	4.89225	10.1911	0.00141121	0.0064509
prps1a	211.623	173.585	195.619	97.3475	133.439	112.215	0.757227	7.18008	8.55085	0.00345361	0.0140095
tfr1a	125.305	167.931	192.097	89.8592	110.086	84.2696	0.755813	7.26787	8.13254	0.00434777	0.0170047
abcf2a	369.984	397.064	417.807	213.815	254.6	233.87	0.754054	8.12904	9.75129	0.00179197	0.00792912
pex3	27.4955	18.0696	26.4658	21.447	11.797	10.6108	0.753829	4.31118	6.36436	0.0116435	0.0391199
det1	15.6323	27.3958	29.2108	12.5047	15.2278	13.6337	0.753785	4.12779	5.91266	0.0150324	0.0484196
zc3h7a	49.4919	38.7039	54.4336	28.7898	26.9045	27.7608	0.75367	5.19061	9.69068	0.00185205	0.00815531
zgc:92139	138.713	189.614	166.253	97.9291	98.5294	97.4714	0.750988	6.86432	7.88054	0.00499695	0.0192269
prkab1a	36.5783	37.3632	34.131	22.3921	22.8116	19.1858	0.750179	4.93611	10.1808	0.00141912	0.00647894
acaa2	145.448	129.926	164.803	83.4615	88.0565	90.9938	0.747528	6.78071	9.81347	0.00173238	0.00771236
adnpa	99.0456	99.441	102.445	47.6923	66.6894	66.2559	0.743713	6.24458	9.86395	0.00168549	0.00751586
nfil3-5	37.9376	44.4162	37.0832	28.7171	28.5898	15.0525	0.743109	4.82526	6.60346	0.0101781	0.0351261
tmem209	50.4187	59.7462	62.4614	33.7335	33.4651	35.7806	0.742529	5.54025	11.27	0.000787697	0.00385238
rangap1b	72.6005	76.4751	91.7757	49.7279	43.9982	50.0929	0.741776	5.86736	10.6104	0.00112451	0.00529379
mrpl3	79.8296	73.5607	80.485	43.6937	47.1882	49.1675	0.741691	5.86889	9.96825	0.00159263	0.00716321
eif2b5	93.7318	98.6832	108.453	50.8911	77.4031	54.4112	0.741002	6.28967	9.92874	0.00162718	0.00729459
ifrd2	158.238	176.033	208.567	97.4929	117.73	108.02	0.7406	6.98055	9.89912	0.00165358	0.00739775
eif2a	154.037	154.174	140.719	85.6425	94.7977	87.7859	0.740525	6.70998	11.2553	0.000793945	0.00387467
wdr74	61.6023	64.1179	62.0988	35.4057	39.484	37.508	0.739949	5.4248	9.58735	0.00195922	0.00855818
rhof	86.8734	102.181	88.6164	58.0159	54.4711	53.9794	0.739929	5.94105	10.518	0.00118219	0.0055338
pdik1l	48.6269	53.043	54.9515	32.4249	29.8538	31.6474	0.739159	5.31878	11.0155	0.00090355	0.00436287
tufm	266.119	260.61	256.682	148.166	170.816	148.86	0.738159	7.45553	5.96659	0.0145795	0.0471973
agpat5	94.4733	112.789	115.807	59.0337	67.4719	67.1195	0.737111	6.13465	11.9007	0.000561114	0.00283843
mtfr2	48.3797	44.8825	65.3617	30.0258	39.6044	27.1439	0.737055	5.40341	7.50302	0.00615957	0.023082
slirp	111.403	99.6159	108.142	71.9019	58.4435	61.6291	0.734834	6.46995	8.72483	0.00313906	0.0129111
fbxo9	79.0264	64.4676	75.6684	40.7856	54.5914	35.3488	0.733828	5.70453	6.01112	0.014216	0.0462125
nfil3	56.5357	54.9082	79.9153	62.4507	23.4737	35.4105	0.733816	5.71659	6.61136	0.010133	0.035037
asns	60.4283	65.0505	52.7762	42.1669	35.2106	29.92	0.73318	5.45817	9.78997	0.00175466	0.00779565
cog5	22.3671	32.3504	25.9479	18.4662	18.6586	12.2765	0.73151	4.39957	6.96968	0.00829021	0.0297098
zgc:101851	29.5963	22.2664	16.3145	18.2481	14.024	9.13023	0.73133	4.2171	6.73833	0.00943629	0.0330255
prp19	299.67	268.129	299.048	166.196	179.724	174.832	0.731253	7.818	9.12688	0.0025188	0.0106447
ppid	163.181	147.704	161.281	88.5506	107.618	89.8217	0.730861	6.92167	9.72627	0.00181653	0.00801503
aldh1l1	60.9226	62.8355	57.8001	33.8063	48.4522	28.3777	0.730183	5.42512	7.89594	0.00495458	0.0190975
nsun2	63.2705	75.3094	91.465	38.8954	42.9148	57.4341	0.729306	5.77526	9.26236	0.00233911	0.0100211
mis12	54.0642	55.3745	57.4375	37.5867	36.8959	28.1927	0.729162	5.57083	6.9142	0.00855139	0.0304657
btf3l4	181.161	188.681	176.56	115.668	106.896	106.663	0.728842	7.06933	9.103	0.00255191	0.0107554
suds3	98.6131	89.2404	89.4969	60.415	52.0033	55.0898	0.728179	6.27621	10.4935	0.00119797	0.00559962
brf1b	19.7103	17.7198	25.43	9.2331	12.2786	17.5202	0.726919	4.02605	5.95255	0.014696	0.0475042
kpna2	923.107	999.831	1069.61	543.081	644.986	623.755	0.726695	9.61648	10.3927	0.00126515	0.00587923
tspan2a	53.9406	43.0756	67.0709	32.643	37.0162	28.8713	0.726305	5.76598	8.48777	0.00357542	0.0144019
arhgef3l	109.364	99.3827	97.7318	62.5961	68.4349	55.7067	0.726098	6.02733	10.1212	0.00146573	0.00666662
mrpl44	59.3779	71.5206	73.0788	39.8405	38.8219	44.2323	0.725274	5.69649	8.9043	0.00284499	0.0118128
usp36	107.14	115.587	98.3533	64.4136	60.4298	72.5483	0.724377	6.16168	6.78611	0.00918699	0.0323188
gins2	99.2309	61.728	69.2461	58.5248	44.2389	37.1378	0.723875	5.99724	9.93732	0.00161961	0.00727259
wdr5	151.318	144.032	144.034	79.8991	97.5664	88.4028	0.723565	6.9094	9.04065	0.00264042	0.0110729
hnrnpul1	94.7822	115.529	126.373	57.0708	72.7685	73.7821	0.722905	6.49085	8.81122	0.00299384	0.012369
xrcc3	43.3749	32.6418	35.6848	22.0286	28.8907	17.5819	0.722787	4.88211	6.73424	0.00945797	0.0330701
smc5	52.2723	75.6591	66.5012	43.8391	39.1229	35.8423	0.722496	5.67201	8.43016	0.00369048	0.0147836
zgc:174906	21.0696	18.1279	23.3583	12.5047	11.4961	13.8804	0.722394	4.26291	7.21816	0.00721698	0.0263921
glrx5	527.172	387.797	492.803	303.82	309.552	245.221	0.721826	8.66291	8.27337	0.00402307	0.0159058
hspd1	249.684	304.21	237.778	158.417	179.363	142.012	0.721477	7.42395	9.88813	0.00166349	0.00743701
apoa1bp	29.5963	27.8038	22.685	13.9587	21.969	13.5103	0.721256	4.31034	6.16728	0.0130135	0.0429244
tars	181.779	182.736	167.703	99.4558	112.373	110.673	0.721245	7.01636	10.3913	0.00126612	0.00587923
dhx15	301.338	301.354	310.339	171.067	192.966	189.329	0.721157	7.80673	8.16664	0.00426678	0.016742
gltscr2	180.729	180.171	156.723	103.309	100.997	109.008	0.720842	6.97947	10.4078	0.00125484	0.0058438
cep57l1	28.3605	28.3284	34.9079	18.8297	21.006	15.4844	0.719292	4.80255	7.43227	0.00640643	0.0238271
zgc:194627	24.159	22.3247	23.8244	13.2317	16.1307	13.572	0.718847	4.13089	6.42773	0.0112352	0.0379996
itprip	51.4073	53.2178	46.4576	23.4826	32.9234	36.0274	0.716135	4.88537	7.20784	0.0072586	0.0264866
psmc3ip	41.5213	45.2905	46.1986	23.4826	31.3585	26.8355	0.715927	5.0165	8.73774	0.00311691	0.012842
gmpr2	32.3767	45.0574	38.119	20.8654	24.4969	24.3062	0.715792	4.66234	7.68715	0.00556153	0.0210651
nt5dc2	79.15	72.6863	83.0229	46.3836	50.9801	45.2193	0.71483	6.11708	9.91684	0.00163774	0.00733587
cse1l	171.275	181.745	188.057	94.0759	126.036	109.008	0.714383	7.04024	7.93863	0.00483904	0.0186918
e2f4	37.0726	63.4184	63.29	31.1163	29.8538	38.495	0.713374	5.45448	7.38527	0.006576	0.024383
eif2b4	87.862	92.3297	92.0865	54.09	65.9672	47.4402	0.712292	6.16606	9.98879	0.00157496	0.00709839
toe1	25.2094	20.6926	33.3024	16.5033	15.3482	15.9779	0.711373	4.19986	5.94359	0.0147709	0.0477179
pbdc1	94.1026	78.9816	80.8476	61.3602	44.9612	49.2292	0.711011	6.0689	8.325	0.00391032	0.0155331
brms1	24.159	27.221	23.6172	14.1768	16.4316	15.2376	0.709611	4.17742	6.5495	0.0104914	0.0360024
eif3ba	1202.51	1424.7	1449.51	826.545	871.056	795.996	0.708994	10.0373	11.1077	0.000859684	0.0041671
cluha	66.6689	95.5356	70.7999	33.0065	61.3928	49.8461	0.708678	5.72618	6.70866	0.0095946	0.0335044
dnph1	34.045	33.2247	29.418	22.2467	19.9828	17.2734	0.704988	4.8093	8.31106	0.00394044	0.0156357
arid4b	96.1416	95.1859	96.4888	62.1599	58.0222	56.3236	0.704724	6.06743	10.288	0.00133901	0.00616214
rfc2	177.454	150.036	160.504	118.067	97.9877	85.3183	0.703851	7.12854	8.69756	0.00318637	0.0130761
gclc	150.824	156.972	181.065	96.9113	101.599	100.864	0.70381	6.86345	9.97041	0.00159076	0.00715911
mrps35	56.1032	50.3034	48.5811	27.8447	35.2708	32.2643	0.703793	5.1993	9.1515	0.00248514	0.0105263
si:dkeyp-55f12.3	43.6839	38.5873	38.2226	30.6801	24.4969	19.8027	0.703721	5.03699	7.40784	0.00649401	0.0241036
pa2g4b	398.283	397.298	426.457	247.113	268.082	237.756	0.701272	8.33488	8.64106	0.00328671	0.0134072
phf6	39.9766	44.5911	47.0791	25.4456	30.5158	25.2315	0.700399	5.19616	8.79972	0.00301278	0.0124338
polr2h	75.7516	84.111	75.3576	51.6181	49.7161	43.7387	0.699921	6.01353	9.68303	0.00185978	0.00817944
tmx2b	30.7702	39.2868	34.2346	21.5197	26.1822	16.4097	0.699492	4.78875	6.28285	0.0121912	0.0406721
eif2b3	65.9274	60.3874	76.1345	36.8597	49.8365	39.3587	0.699468	5.70535	7.56336	0.00595669	0.0224218
fam162a	45.97	39.4033	39.88	29.735	28.349	20.1112	0.699419	4.82181	8.17319	0.00425141	0.0166937
bcas2	391.919	275.182	324.582	233.009	206.147	173.536	0.698012	8.10549	7.21474	0.00723075	0.0264248
mrpl28	69.8818	61.3783	62.8757	40.0586	41.1693	38.4333	0.69792	5.62568	8.65722	0.00325768	0.0133087
prpf8	177.207	211.939	164.544	104.109	118.031	122.024	0.696513	7.09589	6.5298	0.0106082	0.036312
pif1	22.1818	33.8659	29.7287	16.4306	18.2975	17.8903	0.695325	4.62559	7.2196	0.00721119	0.0263798
slc25a10	30.1524	31.9424	30.5574	15.7035	22.6913	19.1241	0.69458	4.58261	7.33663	0.00675634	0.02495
kif22	175.044	214.853	221.619	127.373	119.295	129.859	0.694128	7.38009	8.54713	0.00346067	0.014033
papola	88.7888	96.9928	90.4291	49.0009	58.5639	62.9246	0.693596	6.16479	8.70829	0.00316766	0.013014
crnkl1	137.416	156.506	154.962	89.2049	103.284	85.9969	0.693312	6.85037	8.88742	0.00287143	0.0119181
dcp2	46.6497	46.1649	38.7405	25.591	25.2192	30.1668	0.692993	5.16719	8.51306	0.00352607	0.0142442
arhgap11a	92.7432	113.489	121.194	59.6153	73.8519	68.7235	0.691393	6.27824	10.0351	0.00153584	0.00694788
rnmt	76.7402	66.566	79.1902	40.2767	52.6654	45.5895	0.690233	5.99598	9.13379	0.00250931	0.0106087
kiaa0368	41.7067	48.9044	46.613	20.2838	32.3817	33.3747	0.68764	5.1967	7.1361	0.00755472	0.027416
cdc40	117.211	123.398	150.353	73.574	90.4641	79.1492	0.687572	6.63308	8.60299	0.00335611	0.0136546
xrn2	161.451	164.025	187.177	91.6767	112.253	114.251	0.687548	7.08291	8.26723	0.00403669	0.0159481
romo1	499.986	427.083	447.899	320.687	283.43	252.994	0.686084	8.50221	8.10161	0.00442259	0.0172726
larp4b	33.0564	50.1868	48.3739	20.5019	34.6689	26.6504	0.685411	5.13759	7.00445	0.00813073	0.0292053
ckbb	1128.74	1263.76	1060.08	716.765	816.043	623.755	0.684178	9.52367	9.77721	0.00176689	0.00784038
mrpl37	92.9286	87.6083	83.2818	52.0544	50.9199	61.1972	0.684087	6.08468	9.01421	0.00267889	0.011217
asf1ba	75.8134	81.896	77.6883	54.09	54.0497	40.3457	0.683807	6.27397	8.48096	0.00358883	0.01444
ranbp1	633.014	531.421	547.495	381.974	346.328	335.844	0.68365	8.84647	8.27998	0.00400845	0.015871
hars	266.181	279.321	298.427	159.071	203.018	165.455	0.68312	7.72288	7.86311	0.00504536	0.0193927
flad1	42.8806	29.6108	43.8162	21.447	22.2699	29.3031	0.68262	4.77246	6.04396	0.0139539	0.0454555
gpd1l	29.9052	37.1301	43.4018	24.5731	15.1074	29.6116	0.682505	4.90113	5.93414	0.0148503	0.0479604
nol12	81.2507	75.0762	72.4573	51.6908	47.0678	43.8004	0.682406	5.80597	7.96846	0.00475995	0.0184123
plk4	26.4451	44.183	45.8879	22.9737	25.46	22.8873	0.682372	5.03989	6.5553	0.0104572	0.0358966
rpz2	57.895	52.9264	55.314	39.477	25.3396	39.6055	0.68234	5.27454	6.05866	0.0138383	0.0451731
grap2b	383.145	415.659	370.884	238.17	254.66	235.659	0.682284	7.99879	8.25498	0.00406403	0.0160503
eif4a1b	412.247	388.787	366.844	245.95	249.062	232.142	0.681384	8.2839	8.39715	0.0037581	0.0149892
cxcr4b	649.697	477.736	530.507	418.398	295.348	321.656	0.681216	8.51061	7.20754	0.00725979	0.0264866
dhfr	105.904	87.2586	94.0546	70.8114	53.508	55.5834	0.681079	6.40441	8.08067	0.004474	0.017436
fen1	266.428	248.894	250.622	166.632	165.64	146.084	0.67993	7.71692	7.92029	0.00488835	0.0188689
zdhhc24	25.9508	22.0915	33.147	15.9217	15.5288	18.8774	0.679914	4.4589	6.81356	0.0090468	0.031877
lmo2	603.542	515.566	629.534	356.165	279.578	472.613	0.679156	8.70233	7.43325	0.00640298	0.0238224
crlf3	183.324	184.718	202.974	116.904	117.188	122.641	0.676851	7.07567	8.96394	0.0027536	0.0115034
rsl24d1	321.666	299.197	258.08	202.401	168.289	178.348	0.67653	7.81336	8.05544	0.00453671	0.0176489
oxa1l	63.2705	59.513	70.023	29.5169	46.0446	47.1317	0.675743	5.51666	7.76334	0.00533172	0.0203358
nr2c1	44.5489	39.3451	46.2504	25.8091	29.9139	25.4783	0.675612	5.19728	7.36404	0.00665412	0.0246392
sass6	35.775	46.806	38.378	27.772	28.1685	20.4196	0.675379	5.05105	6.58507	0.0102838	0.0354678
dus1l	37.7522	38.7039	41.6409	19.8475	26.9045	27.329	0.674738	4.83726	5.89328	0.0151988	0.0488689
cdc45	60.8608	63.7681	55.0033	42.385	39.6044	30.9688	0.673836	5.6421	9.08369	0.00257899	0.0108612
rassf2b	51.1602	51.1777	41.7445	31.189	31.1177	27.8225	0.673614	4.91496	7.79336	0.00524386	0.0200287
cct7	747.939	709.085	718.513	449.223	470.618	444.482	0.673057	9.09035	8.55512	0.00344552	0.0139871
mrps22	50.6659	55.666	53.6049	32.7884	39.0627	28.9946	0.670344	5.27247	8.61059	0.00334215	0.0136079
phlda2	130.248	113.081	129.947	81.2804	89.2603	66.2559	0.668956	6.9174	7.70526	0.00550602	0.0208911
si:dkey-67c22.2	134.944	164.9	174.54	108.907	94.0754	94.3251	0.668836	7.0821	7.44512	0.00636086	0.0237061
cdk8	65.0624	94.603	78.3616	48.4193	47.6697	53.1774	0.668384	5.93195	8.34374	0.00387019	0.0153905
ociad1	57.4007	50.7114	40.8122	35.2603	39.3636	20.8515	0.668134	5.27066	7.289	0.00693782	0.0255166
hbs1l	102.135	116.578	108.349	62.8142	73.9121	69.217	0.667864	6.42028	9.23571	0.0023734	0.0101339
cdc23	32.4385	25.9969	31.9558	18.6116	18.8392	19.1241	0.666959	4.75338	5.98287	0.0144455	0.046833
skp2	54.4349	68.6644	58.1108	34.3152	42.8546	37.0761	0.664748	5.64529	8.58297	0.00339321	0.0137953
sumo3b	513.764	445.794	444.636	365.108	253.576	275.696	0.664653	8.67115	7.84943	0.00508366	0.0195193
lpcat2	213.909	267.197	258.909	146.785	168.951	150.402	0.661267	7.35886	7.51755	0.00611007	0.022928
wdr18	72.168	78.2238	78.3098	46.1655	47.5493	51.0799	0.660665	5.88142	10.0041	0.00156193	0.00704621
ncapg	99.6635	147.879	143.93	78.5904	102.803	67.6131	0.66053	6.74754	6.26978	0.0122814	0.0408981
abcf1	329.699	390.711	392.844	237.443	243.766	222.272	0.660497	8.23914	7.62124	0.00576848	0.0217659
h1fx	452.224	427.316	358.35	280.701	272.355	230.6	0.658134	8.18189	7.62215	0.00576557	0.0217624
guk1a	57.4625	48.4381	74.7361	42.894	40.5674	31.9558	0.657019	5.65392	6.32607	0.0118976	0.0398509
ppwd1	37.814	52.0521	45.0592	27.4085	25.0386	32.6344	0.656651	5.24336	5.88886	0.0152369	0.0489771
slc25a37	76.7402	78.5735	111.042	47.765	67.8932	51.8202	0.655492	6.29294	6.86075	0.00881097	0.0312294
agpat3	89.8392	102.53	125.648	58.8156	67.1108	75.0776	0.655026	6.30209	9.33857	0.0022438	0.00965826
rnaseh2b	63.2705	62.6606	61.3737	42.0942	39.6044	37.508	0.654875	5.83415	8.84702	0.00293568	0.0121616
atpaf1	50.8512	39.3451	50.9117	28.7898	30.6362	30.4752	0.654603	5.17996	7.14768	0.00750611	0.0272759
zyg11	86.6263	103.463	94.5207	51.9817	68.134	60.8888	0.654546	6.01717	6.84141	0.00890685	0.0315059
lrrc47	58.9454	72.6863	80.6922	37.3686	49.8967	47.1934	0.654331	5.73779	8.48019	0.00359034	0.0144407
stim1a	125.244	164.2	142.325	89.1322	101.719	83.2825	0.654211	6.53946	6.38178	0.0115298	0.0387498
ptges3a	118.509	82.0126	92.5526	78.1542	52.9061	55.7067	0.65397	6.34515	7.53076	0.00606544	0.022784
cct5	1102.29	1101.37	1178.38	651.043	718.657	781.066	0.652792	9.74871	9.01956	0.00267105	0.0111885
mrps18b	83.0426	63.943	63.4972	46.6744	44.1186	42.6283	0.651566	5.73258	8.6623	0.00324861	0.0132766
pcf11	60.9226	77.9906	64.2741	45.4385	38.6414	44.3556	0.651501	5.82733	8.07561	0.00448651	0.0174723
ubr7	107.449	100.956	114.512	72.7743	70.4212	62.5544	0.650328	6.4339	8.53397	0.00348578	0.0141138
gtf2f2a	78.2849	55.3745	61.9434	46.0928	40.2665	38.3716	0.649379	5.86301	6.68239	0.00973699	0.0339365
sept9b	99.1692	98.5667	95.2976	58.0886	65.3653	63.3564	0.64871	6.17705	8.67428	0.00322732	0.0132044
metap2b	248.325	279.321	284.961	177.028	186.405	154.412	0.648443	7.74156	6.66754	0.00981848	0.0341442
dnajc11	93.4229	86.7923	93.4331	54.7443	57.7815	62.0609	0.648001	6.20513	8.42171	0.00370767	0.0148361
surf2	38.4937	40.4525	38.2226	20.7927	26.9045	27.4524	0.646217	4.82099	6.38267	0.011524	0.0387423
shcbp1	37.6287	43.2504	36.4617	19.9202	31.7798	24.5529	0.645882	5.22872	7.00485	0.00812893	0.0292053
ppil1	64.0738	48.7879	53.7085	36.2781	37.3774	32.8195	0.645811	5.48871	7.82123	0.0051636	0.0197775
ska3	28.5459	39.5782	27.2427	20.7927	19.1401	19.9878	0.645689	4.80645	6.57923	0.0103175	0.0355579
eef1da	630.914	539.406	502.902	385.609	350.12	332.883	0.643836	8.61715	7.04645	0.00794223	0.0286438
mcm5	361.952	428.774	417.652	235.699	288.004	250.711	0.642659	8.33287	7.29227	0.0069252	0.0254788
slc30a9	28.0516	26.4049	33.1988	14.1041	18.2975	24.3678	0.6426	4.64975	5.97413	0.0145173	0.0470239
uqcc1	82.4865	72.1617	68.521	56.1983	42.0721	45.0959	0.641011	5.74549	8.22175	0.00413913	0.0163181
mrpl27	56.0414	57.4729	58.7323	45.075	34.4281	32.0792	0.640798	5.54413	6.7892	0.00917111	0.0322733
ezrb	65.8038	85.2185	70.7999	52.636	52.6654	37.2612	0.639853	5.67758	6.33638	0.0118286	0.0396564
usp16	41.027	57.1815	46.4058	25.7364	31.84	34.6085	0.63916	5.09124	7.42982	0.00641516	0.0238402
eif1ad	28.6695	27.221	26.2068	19.8475	15.9501	17.0266	0.638216	4.47379	6.27453	0.0122486	0.0408511
znf207a	139.393	157.439	127.305	91.3859	97.3858	83.8377	0.638184	6.82554	6.96974	0.00828998	0.0297098
haus5	21.9346	39.5199	34.2346	19.5567	18.4178	22.332	0.637837	4.83148	5.98511	0.0144272	0.0468014
rnf145b	43.3131	56.5403	44.5413	23.9915	33.4049	36.0274	0.637344	5.05673	6.45426	0.0110687	0.0375819
mrps25	61.1698	58.7553	49.9794	43.3302	34.1874	32.0175	0.637276	5.56008	7.47849	0.00624404	0.0233265
rgs13	122.34	101.714	104.568	83.825	72.287	57.6808	0.636561	6.23231	7.17347	0.00739893	0.0269222
srsf11	341.995	380.802	293.61	203.71	246.414	201.729	0.635938	7.91648	6.63492	0.00999985	0.0346315
prkrira	49.8626	35.1483	42.9875	30.0985	26.3026	25.3549	0.635874	5.2222	7.42686	0.00642572	0.0238663
timm13	103.062	89.1821	82.4531	61.1421	61.9947	53.9177	0.635457	6.13951	6.66122	0.00985336	0.0342437
eftud2	126.726	178.597	171.95	96.5477	107.678	100.556	0.634766	6.8496	6.9622	0.00832495	0.0297951
fcf1	40.7181	40.1028	40.3461	27.6266	28.7704	22.0853	0.63242	4.94994	6.87946	0.00871918	0.0309826
zgc:63882	36.6401	37.7713	35.9956	19.2659	22.3301	30.4135	0.631585	4.74599	6.01592	0.0141774	0.0461146
hsd17b10	82.2393	69.3639	65.7761	61.5056	44.7204	36.8911	0.630396	5.87858	7.79715	0.00523288	0.0199937
rrm1	260.126	320.706	287.498	183.79	214.153	163.666	0.630261	7.96139	6.66906	0.00981011	0.0341287
ttc5	27.4337	26.1135	30.2984	18.5389	17.5752	18.1371	0.628751	4.66414	6.53136	0.0105989	0.0362915
tcp1	1490.81	1463.29	1594.16	940.177	1084.43	921.721	0.627339	10.2322	8.82184	0.00297646	0.0123025
cited4b	1354.76	929.243	1008.81	749.19	605.201	768.543	0.625931	9.4951	7.56043	0.00596637	0.0224505
ef1	145.077	167.523	138.026	89.8592	108.461	94.2635	0.625308	6.51239	6.12471	0.0133305	0.0437905
plcg2	77.111	83.4115	63.9115	44.4207	59.2862	42.0731	0.622804	5.70367	6.43483	0.0111904	0.0379111
rgs14a	67.2867	95.1859	84.9392	48.1285	59.5269	52.067	0.62266	5.76178	7.49772	0.00617773	0.0231262
hypk	168.989	161.577	149.472	115.668	104.368	92.4744	0.621628	7.1027	6.5671	0.0103881	0.0357267
smarca5	167.692	211.706	212.193	130.063	115.984	138.496	0.621615	7.34711	6.11635	0.0133937	0.0439849
armc1l	80.8182	89.9399	75.0469	51.4	60.0686	48.4889	0.620621	6.11498	8.50095	0.00354962	0.0143221
ube2h	121.722	135.872	147.452	80.3353	102.321	80.0746	0.620166	6.77133	6.30505	0.0120395	0.0402767
gfm1	74.8866	99.0913	87.9431	47.256	73.4306	50.8332	0.619986	5.86106	6.53897	0.0105536	0.0361819
ehmt1a	31.0792	37.3049	37.4457	19.484	25.46	24.0594	0.617674	4.87172	5.9607	0.0146282	0.0473411
kat5a	36.1458	48.7879	46.2504	28.2082	27.5064	29.3031	0.617353	5.12683	6.93848	0.00843607	0.0301138
cdc5l	138.528	173.351	185.779	96.6204	112.734	114.313	0.616724	6.96459	7.3225	0.00680968	0.02513
rbbp4	380.056	375.323	426.871	261.944	248.701	260.397	0.616295	8.44586	6.4577	0.0110473	0.0375442
nup88	111.527	124.039	139.269	72.12	81.7969	91.0555	0.613704	6.59775	7.49889	0.00617371	0.0231192
eef1b2	2546.89	2233.87	1975.46	1648.95	1478	1288.66	0.613407	10.7876	10.1985	0.00140555	0.00643043
mrpl46	40.3473	37.1884	40.0871	28.3536	22.7515	26.0335	0.610729	4.96286	6.24517	0.0124532	0.0413773
acsl1b	74.207	108.476	102.652	55.7621	65.3051	64.8987	0.609596	6.05519	7.51981	0.00610242	0.0229072
ppih	116.84	93.3789	115.238	81.0623	61.9947	70.4508	0.609127	6.60556	6.60612	0.0101629	0.0351018
cdc6	73.2183	95.3025	79.1902	56.4165	57.5407	49.3526	0.606997	6.18314	6.57786	0.0103255	0.0355675
cct6a	701.413	669.449	694.222	466.89	476.577	414.87	0.606678	9.0917	7.04276	0.00795862	0.0286815
tacc3	88.1092	102.997	107.572	64.1228	72.7083	59.9017	0.606286	6.5369	6.50094	0.0107817	0.0368137
zfand5a	141.432	105.969	116.377	86.006	76.0187	75.5095	0.605737	6.42592	7.54704	0.00601086	0.0225945
akt2	95.0912	133.19	125.907	63.6866	87.6954	81.2467	0.604813	6.44089	6.6437	0.00995068	0.034494
nabp1a	71.1176	98.7415	86.1822	53.7265	58.263	55.2749	0.603341	6.03809	7.88617	0.00498142	0.0191874
nudcd1	59.3161	56.89	67.8477	40.4221	40.8082	39.297	0.603013	5.59034	7.50616	0.00614882	0.0230635
abce1	569.744	612.442	635.956	375.14	456.895	368.972	0.60269	8.92221	6.33231	0.0118558	0.0397354
orc6	66.2363	50.5365	56.5053	39.7678	36.8959	37.0144	0.602642	5.70309	7.2055	0.00726804	0.0265078
atad1b	45.5375	55.3162	45.4217	28.6444	31.7196	35.2254	0.601747	5.21416	5.91488	0.0150135	0.0483753
rprd2a	45.97	46.2814	43.6608	26.9723	33.2243	29.4265	0.600866	5.21846	6.3102	0.0120045	0.0401722
hbegfa	89.8392	85.0436	85.975	56.9981	44.901	72.7951	0.597328	6.0069	6.1893	0.0128525	0.0424887
mrpl57	106.46	89.7067	88.6682	63.9047	66.5089	57.9276	0.596682	6.27236	7.37093	0.00662867	0.0245533
prdx6	91.8164	96.2934	75.6684	60.2696	72.7083	43.9855	0.596568	6.06016	7.20083	0.00728699	0.0265592
slc3a2b	138.59	156.389	163.87	89.9319	110.748	103.394	0.595187	6.80966	7.37526	0.00661273	0.0245109
ncaph	72.0444	76.5917	73.9074	50.0187	55.8554	42.0114	0.595022	5.91095	7.49888	0.00617373	0.0231192
mrpl14	53.5081	63.535	49.5133	41.1491	34.1272	34.115	0.59397	5.51271	6.42222	0.0112701	0.0380995
kif4	50.3569	83.5281	68.4693	42.1669	54.1701	37.6314	0.593795	5.87893	6.39289	0.0114578	0.038603
nfil3-6	126.418	160.586	155.428	90.6589	107.317	94.0784	0.591496	6.71328	7.0062	0.00812278	0.029196
caprin1b	225.463	235.546	190.025	146.13	132.536	153.733	0.591222	7.31883	6.19275	0.0128274	0.0424316
hspa8	11650.8	12378.2	11571	7768.24	8395.41	7492.96	0.590328	13.1183	17.6238	2.69195e-05	0.000190319
nudc	211.932	194.161	193.029	138.86	129.768	129.365	0.589375	7.33611	6.48307	0.0108907	0.0371509
cdca5	67.3485	64.6425	61.1148	45.8747	46.4659	36.5826	0.588259	5.94082	7.20821	0.00725709	0.0264866
ccnl1b	96.3887	101.539	101.357	65.1406	62.1151	71.7463	0.587474	6.17499	7.15956	0.00745657	0.0271139
aifm1	87.8002	116.053	95.8673	69.8663	76.741	54.9048	0.585205	6.28253	6.16697	0.0130157	0.0429244
2007-03-01	84.958	81.6046	86.5447	54.9624	61.7539	52.5605	0.581018	5.9126	6.82218	0.00900328	0.0317689
mdm4	71.6119	91.8051	79.1384	54.5262	59.6473	48.4272	0.578987	5.90175	7.15144	0.00749038	0.0272278
esco2	107.572	115.82	111.042	69.3573	86.8528	67.9832	0.57823	6.73156	6.27163	0.0122686	0.0408929
znf330	91.94	107.601	117.775	55.9802	80.1116	77.7303	0.57819	6.32816	6.7491	0.00937947	0.0328688
tfdp1a	112.392	100.49	102.497	72.0473	61.9345	77.4836	0.576775	6.34732	6.55711	0.0104466	0.0358714
nup85	113.319	133.482	119.485	80.1172	84.3248	81.3084	0.57509	6.54772	6.4065	0.0113703	0.0383793
naa50	148.537	169.038	146.934	105.999	104.609	101.296	0.573229	6.87149	6.63871	0.00997859	0.0345688
plrg1	92.7432	87.55	100.995	65.4315	60.4298	62.6778	0.572671	6.28359	6.75867	0.00932932	0.0327129
chek1	36.4547	42.7258	38.3262	29.5896	29.3121	21.0365	0.572275	5.19604	6.0934	0.0135688	0.0445062
unga	46.5879	36.6055	30.7128	28.8625	25.6405	21.5301	0.57206	5.23351	5.89709	0.0151659	0.0487921
id2a	181.779	160.295	130.827	125.047	98.5896	93.7082	0.571796	7.0381	6.25011	0.0124185	0.0413062
tomm70a	84.6491	102.938	102.445	58.4521	68.4951	68.0449	0.571242	6.15066	6.73421	0.00945812	0.0330701
ctnnbl1	128.086	143.274	182.93	86.8057	104.308	114.19	0.569327	6.9409	6.06386	0.0137976	0.0450671
slc38a5b	76.6167	82.5372	88.7718	55.1078	52.545	59.84	0.565939	6.13137	6.20078	0.0127694	0.0423036
taf2	45.6611	59.7462	61.0112	36.4962	38.2802	37.508	0.563806	5.54145	6.07264	0.0137291	0.0448839
kif2c	54.1878	68.373	56.5571	34.3879	50.7393	36.7677	0.562424	5.81497	6.2904	0.0121393	0.0405487
cct3	856.809	852.943	893.415	571.217	591.357	610.677	0.553902	9.37957	5.86201	0.0154711	0.0496257
cct4	1569.47	1589.72	1595.25	1089.94	1115.6	1037.27	0.552485	10.236	6.69842	0.00964982	0.0336757
ppp5c	70.9322	73.3858	78.258	46.2382	55.5545	50.463	0.549545	5.8921	6.56547	0.0103976	0.0357482
hsp90ab1	6716.07	7110.03	6581.34	4723.5	4633.41	4598.61	0.54847	12.3293	12.8444	0.000338486	0.00181123
ndufaf1	85.5759	85.0436	74.6325	56.9254	56.4573	55.3366	0.536612	5.93619	6.44527	0.0111248	0.037749
mdm2	63.8884	64.5842	54.4854	49.219	44.4195	34.1767	0.529624	5.58878	5.87697	0.0153402	0.0492944
med21	62.7762	55.5494	49.3062	42.0942	42.1323	32.6344	0.523196	5.58216	5.87135	0.0153892	0.0494229
mrpl36	114.307	96.8763	95.1422	75.537	72.3472	65.0837	0.522953	6.36735	5.9276	0.0149055	0.0480817
tra2b	77.4199	70.8794	59.9753	56.8527	51.582	38.0015	0.518944	5.88027	6.09078	0.0135889	0.0445454
eef1g	2369	2085.29	1922.68	1579.22	1526.03	1354.3	0.514026	10.7629	7.24035	0.00712829	0.0261291
hmga1a	4315.12	4816.94	4342	3275.06	3382.26	3241.79	0.444988	11.9488	6.39041	0.0114739	0.0386451
rps20	7067.02	6144.71	6225.26	5798.54	4636.12	4384.3	0.399901	12.4841	6.46404	0.0110079	0.0374454
actb2	19722.7	20962.3	18233.5	25109.5	27402.1	22811.1	-0.353265	14.3713	11.5788	0.000667069	0.00332196
actb1	22510.3	22864.1	20612.9	30143.8	30125.6	28437.3	-0.427243	14.5902	17.6344	2.67702e-05	0.000189509
tuba8l4	1395.78	1531.66	1437.85	1976.03	2253.6	1870.34	-0.479529	10.9206	6.52396	0.0106431	0.0364201
msna	961.91	1077.18	1041.7	1409.39	1354.92	1646.83	-0.516113	10.3385	6.05898	0.0138358	0.0451731
fkbp1aa	822.702	707.104	713.282	1180.17	924.503	1129.31	-0.52642	10.0592	5.96695	0.0145765	0.0471973
ephx2	48.5651	45.6403	41.8999	65.1406	77.5235	56.3853	-0.538209	5.71316	5.97768	0.0144881	0.0469571
ehd1a	71.9826	80.9634	69.7123	96.6204	120.559	109.316	-0.550142	6.35305	6.42748	0.0112368	0.0379996
atp6v0a1a	70.3761	71.1125	86.3893	97.2021	112.674	124.183	-0.552959	6.5495	5.97624	0.0144999	0.0469816
hnrnpm	41.7067	47.8552	33.5613	66.0858	56.999	57.4341	-0.554038	5.87355	6.0399	0.013986	0.0455464
tmpoa	54.3113	44.3579	53.1388	69.7208	68.2544	84.7631	-0.554087	6.34163	6.0214	0.0141334	0.0459989
ubb	392.166	333.471	317.797	611.202	459.543	474.217	-0.558774	8.87511	5.87467	0.0153603	0.0493446
rasgef1ba	60.3665	60.4457	55.4694	101.201	75.9585	85.8118	-0.566967	6.40039	6.35683	0.011693	0.0392499
chmp4ba	31.2645	27.3958	20.2507	41.8034	41.2897	33.2513	-0.571318	4.98844	5.93149	0.0148727	0.0480042
cxcr3.2	89.2213	109.875	79.242	128.246	157.394	128.07	-0.57302	6.64623	5.92537	0.0149244	0.0481142
rab32a	28.0516	35.5563	32.7844	49.1463	54.3507	40.5308	-0.574357	5.20264	5.98884	0.0143966	0.0467163
rab11a	48.3179	63.3018	66.1386	82.8071	80.9542	101.111	-0.574706	6.17092	6.25003	0.0124191	0.0413062
mob4	83.6605	66.6826	69.7123	115.959	99.0109	112.154	-0.57613	6.54368	6.38922	0.0114815	0.038659
tmem189	60.5519	65.5168	68.521	102.509	98.5294	88.8347	-0.576145	6.28502	6.83519	0.00893792	0.0316056
atl3	32.871	33.691	21.8045	41.5126	47.9707	41.5179	-0.577682	5.24015	5.90024	0.0151388	0.0487336
calr	440.546	450.224	357.78	637.23	615.734	599.634	-0.577738	8.95935	6.17382	0.0129654	0.0428232
tmod2	23.5411	30.5434	25.7407	37.0778	39.7849	41.888	-0.580487	5.05742	6.50287	0.01077	0.0367852
ctnnbip1	35.219	37.5964	39.1549	56.4892	50.2578	61.8141	-0.58399	5.84566	6.76864	0.00927734	0.0325632
rab2a	194.013	189.148	174.488	268.342	249.483	324	-0.585526	7.86021	5.91479	0.0150143	0.0483753
dctn5	42.3863	39.2868	32.2665	61.7237	50.6792	58.9147	-0.587528	5.57468	6.69223	0.00968338	0.0337604
cotl1	1143.44	1032.82	854.157	1594.64	1656.7	1308.52	-0.588068	10.2091	7.22699	0.00718154	0.0262978
rab5aa	149.526	139.602	141.807	204.146	221.917	226.467	-0.595559	7.48966	6.57211	0.0103589	0.0356488
mesdc2	51.9634	40.0445	40.864	63.832	60.4298	75.9413	-0.59574	5.80969	6.40127	0.0114039	0.0384567
eif1b	243.505	206.343	200.954	372.16	290.713	328.503	-0.60643	8.22331	6.56374	0.0104077	0.0357717
si:ch211-264f5.2	40.4091	36.1975	39.6728	58.3794	65.0041	54.4729	-0.610597	5.48951	7.55197	0.00599446	0.0225406
akirin1	57.1536	45.7568	48.7364	72.4835	67.2311	92.0426	-0.615875	6.20404	6.14989	0.013142	0.0432363
ccnd2a	48.3179	56.8317	63.7562	78.7358	80.894	100.926	-0.626856	6.26262	8.07144	0.00449684	0.0175
dhrs12	38.0612	36.4889	34.8043	47.6923	62.416	60.8888	-0.631467	5.60464	6.76206	0.00931164	0.0326625
serinc1	35.8986	33.283	48.9436	56.4165	49.8365	77.4836	-0.632925	6.05266	7.97295	0.00474816	0.0183732
spag1a	62.2201	76.4751	62.1506	96.2569	118.934	96.6077	-0.634405	6.23858	6.05502	0.0138668	0.0452392
zgc:136439	32.1914	27.5707	22.7368	45.2204	39.1831	42.6283	-0.636298	5.17844	6.304	0.0120466	0.0402881
tmem2	20.7606	23.9568	18.1791	33.2246	29.6732	36.2125	-0.637908	4.9082	6.05303	0.0138825	0.0452766
slka	37.8758	53.5676	45.0074	67.5398	68.8562	76.003	-0.639036	5.85497	7.72798	0.00543715	0.0206801
fcer1gl	370.849	296.574	266.419	586.557	477.299	396.301	-0.640383	8.57164	6.89519	0.00864282	0.0307613
mxd3	12.4811	16.6124	10.5656	21.6651	23.233	16.7182	-0.642974	4.51195	6.39816	0.0114239	0.0385123
fundc1	27.8044	24.6562	24.1352	38.9681	39.3034	41.1477	-0.646531	5.41725	7.39822	0.00652883	0.0242164
dmtn	72.6623	71.404	72.1983	111.524	115.142	112.215	-0.647868	6.83356	7.62049	0.0057709	0.0217675
capgb	166.332	167.989	156.153	282.228	275.666	216.411	-0.651217	7.68239	6.93247	0.00846449	0.0301857
arrb2b	242.578	259.153	240.005	352.894	365.408	465.765	-0.657407	8.20885	7.37361	0.0066188	0.0245251
anxa13l	16.8062	15.9129	15.1751	27.6266	25.3998	22.8873	-0.658065	4.92526	6.15451	0.0131078	0.0431627
kras	21.4403	28.2119	31.8522	39.9132	36.7153	52.3754	-0.661793	5.3091	8.36703	0.0038209	0.0152278
ppt1	53.0138	53.2178	58.1108	87.0965	85.5286	87.2924	-0.662623	6.17265	8.35615	0.00384383	0.015308
si:ch73-111k22.2	14.5819	15.2134	21.2348	24.4277	22.7515	33.9916	-0.663893	4.63247	6.44922	0.0111001	0.0376768
commd8	44.3017	35.6729	29.3662	63.1777	52.2441	56.5704	-0.664546	5.60534	7.3631	0.00665759	0.0246431
gm2a	31.4499	42.7841	32.2147	57.2889	67.7126	43.9855	-0.664572	5.55167	7.63572	0.00572236	0.0216068
tmem88b	67.1632	46.5146	65.5171	82.2255	70.06	138.126	-0.66531	6.42469	7.21121	0.00724497	0.0264679
card9	39.4205	48.613	31.1271	64.9225	68.3747	53.4242	-0.6668	5.63069	8.48295	0.0035849	0.0144295
exoc1	36.949	40.8023	40.9676	59.7607	56.0962	73.5354	-0.667049	5.7837	8.98344	0.00272437	0.01139
mbpb	22.5525	24.7728	20.0436	41.0764	38.6414	27.6991	-0.669243	4.88721	7.30311	0.00688352	0.0253511
rab1ab	283.976	263.991	255.232	401.531	412.776	469.281	-0.67059	8.39155	7.09192	0.00774324	0.0279885
suclg1	247.151	208.266	218.667	350.422	431.555	313.142	-0.673074	8.15794	6.72328	0.00951627	0.0332627
si:dkey-206d17.5	31.2028	22.791	32.5773	51.2546	36.9561	49.8461	-0.673436	5.41503	6.75816	0.00933199	0.0327129
si:ch73-234b20.5	45.2285	39.5782	35.6848	68.8484	50.4384	74.8309	-0.676344	5.6464	6.86341	0.00879786	0.0312013
abi3a	42.3245	49.021	40.7086	68.7757	89.802	53.4242	-0.679581	5.70806	6.43435	0.0111934	0.0379111
atox1	49.3683	43.4253	50.9117	92.1856	65.4857	74.0906	-0.684153	6.11685	6.64786	0.00992749	0.0344355
commd7	36.0222	31.9424	28.5375	60.1242	46.165	48.674	-0.686386	5.49954	8.27852	0.00401168	0.015878
sdcbp2	248.757	210.948	219.651	367.652	377.867	347.01	-0.687874	8.15677	8.32607	0.003908	0.0155296
spna2	91.8164	101.423	91.3096	145.621	161.908	152.993	-0.693273	7.23133	8.72644	0.00313628	0.0129045
golt1b	28.1134	20.4011	22.5296	41.1491	36.8357	36.6443	-0.693279	5.17771	7.65182	0.00567151	0.0214371
lims1	55.2381	44.7659	65.9314	86.8784	75.9585	105.059	-0.695178	6.30139	8.92356	0.00281515	0.0117156
smox	17.9184	19.7017	22.685	27.772	34.3077	35.4722	-0.696248	4.72976	6.53215	0.0105942	0.0362892
tfe3a	31.4499	43.6584	55.4694	59.0337	71.1434	79.4577	-0.696672	5.82575	5.99978	0.0143076	0.0464828
cyth1a	42.3245	51.1194	52.7244	73.9375	75.2965	89.0814	-0.698467	6.01624	9.06381	0.00260719	0.0109504
aph1b	46.835	56.89	45.2146	70.3025	78.968	91.4257	-0.699693	6.00862	9.41806	0.00214858	0.009285
mbd3b	17.6095	19.1188	15.693	26.0999	23.4135	34.9787	-0.702498	5.35963	7.3619	0.00666202	0.0246431
gpr84	85.2052	58.4056	55.7284	131.372	120.378	75.0776	-0.704932	6.36828	9.06754	0.00260186	0.0109322
dicp3.3	21.3167	14.7471	9.32259	27.9901	28.65	16.348	-0.706098	4.23522	5.99858	0.0143174	0.0465007
sept8a	55.7942	53.3927	58.3698	88.696	79.8106	106.108	-0.706438	6.42539	8.92456	0.0028136	0.0117137
efhd2	152.863	132.141	129.118	240.352	221.496	214.375	-0.70849	7.34071	9.17657	0.00245132	0.0104079
smap1	75.2573	72.6281	66.0868	103.091	123.448	124.615	-0.710467	6.60701	8.92704	0.0028098	0.0117023
zgc:92818	19.5867	16.0295	18.9041	31.8433	21.3069	37.1378	-0.712818	4.81169	6.77496	0.00924457	0.0324899
atp6v0d1	88.171	78.9233	87.7359	141.477	148.005	129.859	-0.717559	6.88318	10.2339	0.00137883	0.00632942
nkap	50.913	47.4472	42.0552	77.1364	72.287	81.2467	-0.717816	6.08659	9.83758	0.00170983	0.00761504
stam	34.9718	29.0862	39.7764	47.9104	58.0222	65.1454	-0.717842	5.59364	10.0663	0.00151003	0.00685098
ugt5b2	19.3395	21.6835	18.2826	28.3536	34.3077	35.0403	-0.719007	4.73601	6.74224	0.00941562	0.0329637
slc17a5	31.6971	30.7766	42.9357	46.1655	49.355	81.3701	-0.72044	5.25661	10.0758	0.00150226	0.00681858
cd99l2	24.5297	22.3247	32.7327	38.8954	40.3868	51.2033	-0.721127	5.61242	9.77918	0.00176499	0.00783513
map1lc3b	84.2783	66.8575	78.4651	125.628	127.42	124.985	-0.721978	6.78219	7.83299	0.00513011	0.0196699
hnrnpa1a	12.1104	22.4413	16.936	23.1191	28.2888	31.8324	-0.722212	4.41825	6.27164	0.0122685	0.0408929
nfkbiab	646.793	498.021	482.651	1037.82	879.482	779.956	-0.728737	9.46131	9.95183	0.00160689	0.00722143
cyp3c1	39.4205	25.4723	33.3024	52.8541	45.202	64.8987	-0.730608	5.46562	6.81976	0.00901546	0.0317871
fabp7a	43.0042	55.0248	47.856	102.655	65.0643	76.5582	-0.731479	7.00857	8.3072	0.00394881	0.0156632
tbc1d17	17.6095	11.2498	18.8006	21.447	25.0988	31.3389	-0.731983	4.47924	6.15551	0.0131003	0.0431627
ppp1r15a	128.024	80.9634	122.592	191.86	148.847	202.716	-0.732861	7.16805	9.24005	0.00236778	0.0101161
hrasa	20.6989	19.9931	15.0715	32.7884	25.0386	34.3001	-0.746418	4.58568	7.47538	0.00625483	0.0233588
ppp2r5d	44.3635	41.9681	42.107	69.0665	64.4023	84.4546	-0.748343	5.8566	11.8818	0.000566855	0.00286604
rrbp1a	76.8638	106.785	78.6723	145.185	149.148	148.675	-0.760242	6.95088	9.8764	0.00167412	0.0074743
strn3	19.216	27.5124	26.8801	48.2739	32.8632	41.888	-0.761841	5.23119	8.83905	0.00294853	0.012201
gsta.1	31.6353	22.0332	24.3941	39.4043	54.5914	39.6055	-0.763061	5.32138	7.82445	0.00515441	0.0197493
ralgapa1	15.3233	22.0332	16.9878	26.8996	31.5992	34.8553	-0.764607	4.85597	7.28053	0.00697058	0.0256026
lrrfip2	11.6779	16.0878	13.1552	25.1548	24.3766	20.0495	-0.769765	4.32283	8.15561	0.00429282	0.0168381
zgc:92107	25.024	34.9734	34.0275	43.3302	51.7024	67.7981	-0.770498	5.40362	8.65141	0.00326809	0.0133412
tmsb	3.46011	3.49734	4.45413	8.57879	6.25966	5.36709	-0.772041	4.67301	6.01125	0.014215	0.0462125
clasp1a	15.1998	21.9749	22.0117	32.5703	26.122	44.5407	-0.773196	4.86294	8.8423	0.00294328	0.0121883
si:dkey-56i24.1	19.7103	30.4851	29.9359	39.8405	40.8082	54.4112	-0.774504	5.19936	9.68108	0.00186175	0.00818324
ppib	846.676	804.971	687.645	1469.74	1157.07	1371.69	-0.776131	10.1184	13.4503	0.000244967	0.00136501
bmp2k	66.2363	80.4388	62.9793	115.741	115.322	132.635	-0.776208	6.46864	9.04658	0.00263187	0.0110413
MGC173646	461.801	415.309	467.632	874.6	884.417	577.981	-0.777576	9.66955	9.75053	0.00179271	0.00792919
gkap1	20.3281	16.6124	15.2269	32.5703	21.1865	36.5826	-0.777624	4.6756	8.18836	0.004216	0.0165844
chmp2bb	49.3065	47.8552	43.9198	79.8264	82.8201	79.7044	-0.780661	5.97701	12.6247	0.000380684	0.00201043
gabarapa	65.3095	50.5365	52.7244	99.7466	97.2655	92.9063	-0.783119	6.3622	10.0039	0.0015621	0.00704621
ralbp1	18.4745	32.875	22.5814	43.5483	35.993	45.6511	-0.784154	4.9977	8.14646	0.00431454	0.016899
sptssa	62.1584	58.6387	44.2823	98.8742	83.0608	102.53	-0.790803	6.30199	8.71529	0.00315551	0.0129739
si:dkey-206d17.12	41.6449	37.1884	31.8522	70.5206	65.4857	55.8918	-0.794973	5.61481	11.4841	0.000701957	0.00347699
chmp1b	74.2687	73.7355	70.6445	130.427	99.3721	152.253	-0.79622	6.7667	11.1503	0.000840185	0.00407983
slc9a7	31.5735	31.8841	34.2346	47.4742	44.1186	90.9938	-0.797927	5.42929	10.0956	0.00148623	0.0067486
atp6v0b	106.522	96.2934	103.947	182.699	178.34	174.03	-0.801267	7.15519	11.8132	0.000588112	0.00296802
itsn2b	21.5021	40.6274	32.1629	53.4357	44.1787	64.2201	-0.804273	5.39918	10.0472	0.00152576	0.00690798
lmf2b	62.838	57.5895	50.083	81.0623	105.632	116.966	-0.805931	6.28844	6.0796	0.0136751	0.04473
arhgap17b	23.3557	22.6744	19.94	35.0422	39.0025	42.0731	-0.806803	4.77989	8.70364	0.00317575	0.0130374
hps4	20.8224	20.9257	26.9837	32.4249	37.6783	50.463	-0.80763	4.88825	8.6891	0.00320118	0.0131122
bnip4	16.1266	10.7835	12.3783	23.8461	23.0524	21.7151	-0.809404	4.49528	9.38485	0.00218786	0.00943606
prkar2aa	34.2921	33.8076	25.7407	44.8569	63.1985	57.1256	-0.810306	5.31503	10.5234	0.00117873	0.00551994
baxb	12.2957	10.9583	10.8246	26.6815	18.779	15.8545	-0.810965	4.08867	6.26985	0.012281	0.0408981
midn	138.157	128.76	119.122	214.906	187.128	313.451	-0.811242	7.35483	8.16725	0.00426534	0.016742
sash1a	23.4175	28.037	33.1988	46.1655	38.9423	67.9215	-0.813392	5.43089	11.5465	0.000678773	0.00337716
cnn3b	20.1428	16.4958	18.5934	34.1698	26.3026	37.508	-0.814239	4.8557	10.0047	0.00156145	0.00704621
blnk	13.2226	12.1241	14.0357	22.3194	25.9415	21.7151	-0.814352	4.08432	7.29684	0.00690758	0.0254311
wasf2	44.2399	31.7092	32.888	58.961	68.0136	65.7006	-0.821296	5.5126	9.00663	0.00269002	0.0112593
ankfy1	25.4565	18.3027	16.1592	33.4427	27.5064	45.5895	-0.822021	4.75582	7.23927	0.00713258	0.026136
spg21	39.1734	29.4359	30.5574	51.1092	55.073	69.0319	-0.822247	5.51228	9.23494	0.0023744	0.0101339
zgc:165573	47.7618	40.3943	44.9038	79.2448	75.778	82.0487	-0.832115	5.82948	13.7345	0.000210549	0.00119209
coro1ca	87.6149	87.8998	91.7239	120.103	168.83	193.647	-0.836714	7.00785	11.3603	0.000750312	0.00368771
galm	20.4517	17.8947	15.3305	31.189	30.6362	33.9299	-0.837013	4.66663	7.35339	0.00669363	0.0247351
sgpl1	34.6011	34.4488	29.4697	65.286	47.0678	67.0578	-0.839895	5.38503	10.8589	0.000983244	0.00469629
pbx4	23.7265	27.3375	26.8283	49.3644	39.9655	53.9794	-0.845322	5.55915	8.20889	0.00416857	0.0164215
elk3	136.798	154.466	175.679	230.973	236.964	401.977	-0.845886	7.66495	11.7184	0.000618847	0.0031002
f11r.1	24.9004	22.1498	27.1391	63.105	41.41	32.511	-0.846226	5.23564	9.36658	0.00220977	0.00952303
commd2	38.4319	27.9204	30.8163	58.0159	54.3507	61.9992	-0.847426	5.60125	12.9553	0.000319014	0.00171714
cdc42l	281.813	284.1	273.152	519.308	452.682	540.041	-0.847817	8.63943	12.6465	0.000376279	0.00199005
tmem127	11.6161	16.7289	17.454	26.3907	23.2932	33.8065	-0.850061	4.24374	6.95512	0.00835798	0.029884
enosf1	14.7055	18.1862	12.948	22.1013	37.257	24.9231	-0.852185	4.46753	9.19792	0.00242291	0.0103073
ccng2	92.3725	75.4842	79.5528	178.555	128.504	141.519	-0.852376	6.86371	14.2973	0.000156088	0.000912128
commd1	28.3605	29.9022	23.1511	51.3273	45.7437	52.3754	-0.853452	5.1096	7.20209	0.00728189	0.0265495
raph1b	9.45351	16.3209	14.2946	23.1918	19.2605	30.722	-0.853808	4.52338	7.94897	0.00481148	0.0185919
rnf13	9.76245	13.6396	23.2029	18.3935	26.0017	39.1119	-0.856026	4.58848	8.57105	0.00341549	0.0138807
il21	12.6665	15.2717	11.7568	24.864	29.5528	18.6306	-0.857053	4.1575	8.94163	0.00278744	0.011618
cst14b.1	125.676	132.141	124.353	241.587	216.199	232.142	-0.857422	7.51901	11.7003	0.000624893	0.00312762
glud1b	71.0558	62.7772	46.9755	98.438	121.702	106.355	-0.857736	6.21949	7.13309	0.00756743	0.027453
bloc1s2	21.1314	21.3338	18.9559	42.6758	31.539	36.5826	-0.857776	4.81961	9.5475	0.00200222	0.00871807
ctdsplb	9.94781	8.9765	12.3265	16.5033	18.478	21.7151	-0.864739	3.96434	7.03841	0.00797796	0.0287417
arhgef1a	22.3053	31.476	27.4499	38.4592	50.1375	63.0479	-0.866301	5.16029	7.74803	0.00537713	0.0204875
atp6ap2	171.337	140.535	151.855	269.432	313.284	264.036	-0.868628	7.7721	12.4779	0.000411805	0.00216014
sdr16c5b	36.5783	36.314	38.0672	54.817	72.2268	76.1264	-0.870593	5.59368	9.23469	0.00237473	0.0101339
mycla	14.3347	13.8728	11.8086	13.3771	26.6637	37.2612	-0.875601	3.86812	6.04508	0.0139451	0.0454403
si:ch211-39i2.2	61.8494	42.8424	37.6529	114.65	80.5931	67.0578	-0.877873	6.00652	13.807	0.000202576	0.00115353
rnaseka	88.4799	70.9377	64.2741	150.783	135.124	124.183	-0.878923	6.75776	13.0756	0.000299162	0.00162185
pgrmc1	62.7762	48.9044	54.2264	113.051	80.1116	113.819	-0.881506	6.63493	13.4208	0.000248844	0.00138168
tes	46.1554	49.8371	54.1746	87.0965	96.483	93.153	-0.881682	6.14328	15.3483	8.94024e-05	0.000558944
cast	28.0516	30.8932	40.8122	57.7251	57.6009	66.0708	-0.882644	5.88306	13.4343	0.000247061	0.00137317
lpar6a	26.4451	20.9257	18.9559	31.2617	32.3215	67.3663	-0.88266	5.14844	7.74456	0.00538745	0.0205197
abcg2c	21.8728	21.5086	25.0156	40.0586	41.8314	43.9855	-0.883245	5.1428	10.7073	0.00106716	0.00504727
si:dkey-172m14.1	17.6713	15.33	13.4142	25.1548	25.3998	36.2125	-0.88357	4.45208	9.86833	0.00168148	0.0075041
snx1a	174.921	190.488	201.472	287.535	351.745	419.62	-0.886548	8.21592	13.4849	0.000240492	0.00134282
amdhd2	54.126	56.6569	54.6925	95.4572	100.275	111.475	-0.886838	6.27653	14.8109	0.000118848	0.000719948
csrp1a	78.0996	92.6212	62.8757	133.771	143.25	154.782	-0.888213	6.85869	13.4956	0.000239123	0.00133654
atp1b1a	292.75	305.259	318.884	458.384	577.815	683.472	-0.890989	8.64838	13.3622	0.000256746	0.00141834
ccdc187	13.964	10.492	19.8882	27.772	20.5846	33.7448	-0.89184	4.9148	8.36593	0.00382321	0.0152315
gapdhs	998.797	841.693	743.58	1657.89	1791.65	1359.97	-0.892102	10.1337	18.0891	2.10802e-05	0.000152695
brd4	54.3113	51.8772	22.9957	70.3752	85.348	89.6366	-0.89367	5.81616	6.21368	0.0126767	0.0420348
bsg	46.4643	45.582	40.1389	72.2654	83.121	90.3152	-0.893841	6.12168	14.2408	0.000160843	0.000936409
snx5	231.086	236.362	250.363	377.467	431.074	536.586	-0.893867	8.42734	13.642	0.000221176	0.00124451
hrasb	14.2729	8.80163	15.0197	24.0642	23.3533	22.8256	-0.896193	4.39206	9.2182	0.00239621	0.0102176
mgst1.1	9.88602	11.5412	9.9441	21.8832	15.4084	20.4196	-0.899508	4.0719	7.46061	0.00630635	0.023527
zgc:66430	13.7786	12.9402	9.11542	15.1219	26.6035	25.4166	-0.899669	3.87816	6.44061	0.011154	0.0378247
h3f3d	279.589	301.762	272.841	390.626	542.845	684.829	-0.900889	8.59515	6.42169	0.0112735	0.0380995
tmem134	24.4679	19.8183	21.3384	44.2753	32.3215	46.8233	-0.904295	5.11014	11.0343	0.000894403	0.00432579
prnprs3	16.5591	15.4466	23.5136	36.9324	18.5984	54.8431	-0.905555	4.8393	11.3474	0.000755518	0.00370996
sufu	20.6371	24.5397	23.3583	37.3686	41.41	50.7098	-0.90604	5.28569	11.4129	0.000729339	0.00359633
zgc:85789	10.9982	14.514	14.709	21.447	29.5528	24.738	-0.907912	4.33633	10.6576	0.00109617	0.00517552
kifap3a	6.61128	8.74335	8.44212	14.1041	15.288	15.1759	-0.910231	3.77932	8.48825	0.00357447	0.0144019
pgrmc2	22.0582	22.4995	13.9839	37.2232	30.1547	45.4044	-0.912683	4.83372	8.09749	0.00443265	0.0172995
fcer1g	7.84703	8.56848	5.33459	12.2139	15.7093	13.2018	-0.914924	3.31584	6.16972	0.0129955	0.0428967
mcm7	24.2208	21.1589	19.1113	22.7556	46.5863	57.7425	-0.915515	4.65711	7.23711	0.00714119	0.0261588
atp6v1h	91.7546	103.58	101.564	182.336	213.852	166.442	-0.915973	7.11359	15.957	6.47971e-05	0.00041928
tmem9b	42.4481	39.1702	35.8402	76.5548	70.8425	74.7692	-0.92041	5.86524	16.2513	5.54718e-05	0.000365437
gb:bc139872	14.5819	12.7653	11.6532	30.7528	23.7145	20.2346	-0.920737	4.42673	12.2355	0.000468882	0.00242262
tagln2	592.976	525.883	524.137	1052.57	898.502	1174.04	-0.920921	9.64046	15.0583	0.000104244	0.000639642
zgc:175214	10.0096	12.8236	8.13137	18.757	21.1263	18.6306	-0.921	4.16299	9.03944	0.00264216	0.011076
rp2	53.2609	53.043	51.9993	97.4202	106.715	96.6077	-0.922838	6.12501	18.2377	1.94984e-05	0.000141896
znf395a	29.967	25.822	16.3145	58.6702	36.2338	48.4889	-0.923255	5.19982	6.1989	0.012783	0.042323
adipor2	21.8728	19.4102	19.8364	33.879	39.7248	43.7387	-0.92672	4.7226	9.92175	0.00163337	0.00731933
vdac3	148.785	122.757	163.249	281.864	233.112	312.279	-0.927687	7.87037	14.1766	0.000166425	0.000964276
ctdsp2	34.7864	34.9734	35.7884	71.6838	50.7995	81.8019	-0.93376	6.09102	15.5909	7.8633e-05	0.000498746
tob1b	52.952	63.7098	75.8237	114.723	113.276	142.876	-0.937842	6.4174	6.08027	0.01367	0.04473
fosl2	101.764	125.438	121.245	188.297	209.458	294.018	-0.9388	7.2508	9.17773	0.00244978	0.0104054
kif3a	11.9868	15.8546	22.8921	27.1177	31.5992	35.9657	-0.939016	4.70095	12.8121	0.000344383	0.00183918
marcksb	89.2213	102.938	82.4014	186.043	138.074	212.895	-0.939621	7.56372	12.6442	0.000376723	0.00199143
csrnp1b	102.444	102.88	138.751	191.278	192.003	284.826	-0.943925	7.18696	9.33123	0.00225281	0.00968654
rufy3	11.4925	9.32624	13.5695	20.0656	20.0429	26.1569	-0.944656	4.22112	10.1862	0.00141493	0.00646522
prox1b	7.66167	7.16954	10.5138	13.8133	11.6767	25.0464	-0.946298	3.61683	8.01447	0.0046405	0.0179949
khdrbs1b	49.739	39.5199	22.2706	56.78	82.158	77.1751	-0.950288	5.52286	9.58131	0.00196568	0.00858294
ndfip1l	48.009	49.8954	42.2106	75.7551	97.2655	100.926	-0.952067	6.17388	14.9902	0.000108072	0.000660905
cyb5r1	14.5201	9.96741	10.2549	21.5197	21.4875	23.7509	-0.952575	4.18729	10.7395	0.00104875	0.00497529
ppdpfb	284.841	220.391	211.519	536.102	446.663	404.013	-0.952727	8.63493	15.0701	0.00010359	0.000636346
fam174b	31.6971	30.0188	46.6648	66.3766	47.3688	99.5689	-0.952938	5.95051	15.7277	7.31458e-05	0.000468305
snx30	27.8662	29.2028	22.2706	52.4906	58.0824	42.9368	-0.954186	5.14872	8.41315	0.00372517	0.0148789
LOC797202	4.75765	7.57757	8.39033	13.8133	11.7369	14.6207	-0.962765	3.57343	7.05139	0.00792038	0.0285814
gng2	57.4625	37.5964	40.7086	82.0801	68.8562	117.336	-0.965581	6.31961	13.2031	0.000279481	0.00152617
spi1a	97.4391	117.511	101.875	188.588	241.117	190.378	-0.966386	7.11131	15.4368	8.5311e-05	0.0005358
kif1b	5.19016	5.12943	6.52581	10.6144	8.18571	15.6694	-0.972354	3.38141	6.82231	0.00900259	0.0317689
si:dkey-15j16.2	36.6401	31.1263	31.4896	63.1777	50.1976	82.4805	-0.972663	5.77425	13.2252	0.000276218	0.00151029
snap23.1	172.079	140.71	167.962	266.451	292.037	397.35	-0.975055	7.88281	14.0103	0.000181809	0.00104344
wdfy1	37.6287	24.7728	38.9477	61.9418	68.134	68.7235	-0.97529	5.6798	16.5777	4.66963e-05	0.000311956
batf3	9.5153	6.00376	5.43818	13.6679	19.6216	9.00685	-0.977196	3.37208	6.74755	0.00938765	0.0328817
pdcd6	78.0378	68.6061	60.3897	159.725	115.683	132.82	-0.980162	6.76307	16.9335	3.8713e-05	0.000263955
glmp	39.9148	37.4215	45.3699	74.0102	71.5046	97.9649	-0.980645	5.85839	21.0051	4.58051e-06	3.7708e-05
fosb	11.7397	20.7509	26.0515	31.6252	28.4092	55.2749	-0.981369	4.82109	10.2105	0.00139644	0.00640217
egr3	46.4643	74.3184	68.3139	93.8578	170.395	109.871	-0.981391	6.35347	10.2638	0.00135666	0.00623024
notch2	19.8956	22.4995	11.4461	32.7157	41.6508	30.7837	-0.983243	4.85559	10.194	0.00140901	0.00644357
capns1b	119.25	88.8907	96.7478	217.451	150.653	238.25	-0.984479	7.44203	13.3262	0.000261726	0.00144207
acsbg2	76.4313	100.082	71.3696	147.148	139.458	247.627	-0.98536	6.92917	7.86619	0.00503677	0.0193733
cfp	35.4661	33.9825	31.3343	57.9432	87.6352	55.0898	-0.988666	5.4914	14.432	0.000145313	0.000859097
bloc1s1	12.4193	9.38452	12.8963	26.0999	17.6354	25.3549	-0.988783	4.15396	10.8471	0.000989514	0.00472095
myclb	7.04379	5.3043	5.9561	14.3949	12.5193	9.50037	-0.989083	3.63689	8.13523	0.00434132	0.0169917
ptp4a3	33.9214	36.5472	39.9836	73.7194	65.5458	79.8895	-0.991697	5.92151	20.0157	7.68075e-06	6.06241e-05
atp6ap1b	99.4781	89.8233	92.6044	169.031	205.726	190.378	-0.992938	7.17569	17.6632	2.63682e-05	0.000187271
atp6v1g1	161.142	126.662	126.943	313.489	283.189	233.438	-0.994537	7.75326	16.073	6.09483e-05	0.000397201
znf609	15.0762	12.4738	17.7129	25.7364	26.9045	37.8781	-0.996456	4.97892	17.1091	3.5292e-05	0.000242294
mtdha	75.072	49.4873	42.9875	77.6453	132.958	127.515	-0.998895	6.14854	12.2711	0.00046003	0.00238107
palm1b	17.7331	14.5722	19.94	26.5361	35.5115	44.9726	-1.00091	5.06278	10.9295	0.000946471	0.00453343
znf710a	15.5705	13.0567	12.1194	17.3757	27.5064	43.8621	-1.00098	4.49151	6.67942	0.00975324	0.0339822
rab5c	129.198	127.886	104.258	211.562	248.159	267.553	-1.00285	7.4512	9.67501	0.00186792	0.008202
kalrnb	31.4499	37.0718	31.5414	58.5248	53.9294	100.556	-1.00326	5.61896	13.3377	0.000260126	0.00143484
psip1	10.8128	7.4027	10.0995	22.4648	15.8297	18.5689	-1.00413	4.22816	10.0068	0.00155965	0.00704391
atp6v1aa	92.4343	89.6484	105.604	161.179	219.208	201.42	-1.00577	7.19428	18.5831	1.62653e-05	0.000119805
anks1b	6.92022	11.3663	7.3027	17.9573	15.2278	19.0007	-1.0064	4.1814	7.49077	0.00620162	0.0231997
atp6v1c1a	59.9958	59.8045	60.0789	129.627	111.711	119.495	-1.00749	6.5608	17.1492	3.45554e-05	0.000237835
zswim8	16.9298	17.3701	9.84051	31.4798	29.3722	27.5141	-1.00801	4.54006	10.7881	0.00102154	0.00485676
gmfb	107.572	90.173	101.668	191.351	166.964	249.662	-1.00812	7.52257	14.3869	0.000148834	0.00087678
cpsf6	29.102	28.0953	16.1074	31.4071	59.7677	60.7654	-1.00835	5.01257	8.92211	0.0028174	0.0117205
tle3b	9.70066	11.8327	5.85252	17.3757	16.552	22.147	-1.01051	3.64327	6.55864	0.0104376	0.0358519
zgc:56530	98.9838	81.5463	79.6564	179.791	160.344	181.741	-1.01069	7.18976	14.914	0.000112527	0.000685645
usp6nl	10.9364	13.4648	12.5337	24.864	16.7325	36.7677	-1.0145	4.36308	10.9433	0.000939408	0.00450751
fuca2	68.7696	62.8938	71.784	105.781	158.779	154.165	-1.01568	6.55358	18.9076	1.37207e-05	0.000102726
gadd45bb	39.1116	32.0589	36.9278	74.0829	83.1812	63.7882	-1.02086	5.79733	19.7678	8.74413e-06	6.82767e-05
tmem199	8.65027	9.67597	6.78477	18.2481	16.6122	15.9779	-1.02205	3.82626	9.19233	0.00243032	0.0103348
snx27a	8.52669	9.67597	9.21901	15.4854	19.0197	22.5171	-1.02638	3.75616	7.32546	0.00679846	0.0250971
wdr13	6.30234	14.7471	11.1353	17.9573	20.5846	28.4394	-1.03242	4.16712	6.16151	0.013056	0.0430311
prkacab	17.7948	12.0075	5.9561	24.0642	28.1685	20.3579	-1.03251	3.91278	6.42745	0.011237	0.0379996
si:ch211-251j10.3	7.90882	6.93639	8.90825	13.7406	13.1814	23.8743	-1.03339	3.62417	9.11946	0.00252905	0.0106756
slc2a8	5.74625	6.99468	9.9441	16.7214	12.8805	16.7799	-1.0336	3.60002	7.1953	0.00730949	0.0266323
arhgap10	17.0534	16.5541	16.6771	27.6993	33.5855	45.281	-1.03509	4.94444	15.9848	6.38518e-05	0.000413899
uap1l1	47.7618	50.6531	45.111	85.279	108.521	101.666	-1.03633	6.10798	14.3203	0.000154192	0.00090541
snx4	26.5687	29.2028	26.5694	49.5825	46.8271	74.8926	-1.03659	5.47178	16.8314	4.08518e-05	0.00027698
pacsin2	46.2172	48.8462	36.8242	74.2283	106.113	90.562	-1.03718	5.94362	12.0615	0.000514729	0.00263421
hoxa11b	13.8404	14.0476	18.697	28.0628	23.8349	47.4402	-1.04318	4.33595	12.231	0.000470027	0.00242707
hdac9b	13.2843	16.0295	10.7728	22.5375	31.5992	28.7479	-1.04368	4.41425	11.7862	0.000596712	0.00300358
aldob	25.4565	24.3648	29.159	56.8527	72.1064	34.1767	-1.04398	5.58628	8.6891	0.00320118	0.0131122
trim71	38.8644	56.0157	39.7246	90.3681	83.121	105.676	-1.04633	6.12184	14.2202	0.000162615	0.00094521
atp6v0e1	119.436	99.4993	121.142	251.984	244.729	211.352	-1.04889	7.48645	17.3582	3.09559e-05	0.000215369
spred2b	7.35273	5.24601	4.92026	9.015	13.061	15.6078	-1.05101	3.30697	7.09837	0.00771542	0.0278971
LOC796180	7.10558	13.3482	15.6412	22.7556	19.0197	32.4493	-1.05477	4.71577	11.6025	0.000658648	0.00328451
rasgrp3	10.6893	12.5321	13.4142	24.355	17.3344	41.888	-1.05551	4.36321	9.13429	0.00250863	0.0106087
marveld1	38.6791	40.8023	37.2904	72.7016	74.2733	99.8773	-1.05894	6.03183	22.1484	2.52366e-06	2.15221e-05
axin1	23.9736	32.1172	11.6532	44.7842	43.4565	58.6679	-1.05906	5.06515	6.46709	0.010989	0.0374242
picalma	17.2388	14.1059	17.8683	30.462	32.1409	39.6671	-1.0595	4.63705	14.2415	0.000160786	0.000936409
ralba	24.5915	18.4776	23.3065	38.3865	45.5029	55.9535	-1.05985	5.29012	19.3418	1.09286e-05	8.40117e-05
adam17a	10.3185	7.69414	7.87241	16.7214	14.2046	25.4166	-1.06291	3.83022	9.34015	0.00224187	0.00965757
pfn2	161.513	152.892	166.667	334.573	290.653	384.642	-1.06399	8.31971	18.7951	1.45544e-05	0.000108448
bloc1s3	9.39172	11.3663	13.5695	22.7556	22.5709	26.2803	-1.06551	4.11125	13.0752	0.00029923	0.00162185
fosl1a	27.1866	28.2119	41.5373	61.1421	69.5785	67.8598	-1.06623	5.53532	19.8975	8.17088e-06	6.41235e-05
clcn7	22.4289	21.6835	27.3463	40.8583	54.2303	54.3495	-1.06696	5.21651	19.6297	9.39983e-06	7.3031e-05
zeb1b	15.3233	14.8054	16.1592	29.0806	26.9647	44.7875	-1.06847	4.65186	14.939	0.000111043	0.000677173
rhogc	21.9346	21.4503	15.7448	38.9681	37.6783	48.1805	-1.06969	5.0462	16.4545	4.98306e-05	0.00033087
ewsr1a	27.1866	32.0006	16.7289	46.0201	45.0816	66.1942	-1.07065	5.26355	13.2457	0.000273202	0.00149638
cx43.4	18.5981	16.3209	15.9002	42.894	31.1779	33.1896	-1.0713	5.59792	17.997	2.21253e-05	0.000159104
naga	201.675	213.221	205.615	410.546	440.223	454.414	-1.07154	8.19456	20.6644	5.47233e-06	4.45126e-05
rras	18.5981	13.6396	12.948	35.0422	29.613	30.3518	-1.07512	4.83311	15.0602	0.000104137	0.000639345
hspb1	21.8728	7.34441	33.8203	45.8747	27.2656	52.9307	-1.07545	5.24858	8.46515	0.00362015	0.0145285
vti1b	10.6275	8.62677	10.2549	28.1355	14.9871	19.8644	-1.07546	3.86706	10.8666	0.000979141	0.00468169
tmem184ba	6.24055	10.9	8.64929	20.4292	13.7231	20.3579	-1.07779	4.26809	11.1509	0.000839903	0.00407983
grapa	22.8614	31.8258	28.5375	60.7058	44.5399	72.7951	-1.0805	5.34328	17.8408	2.40179e-05	0.000171921
npc2	121.413	96.9928	108.66	248.858	203.138	239.73	-1.08146	7.49135	18.362	1.82669e-05	0.000133557
gng3	1.73005	1.0492	2.17527	3.92589	4.21323	2.6527	-1.08186	3.26062	6.14301	0.0131932	0.0433788
rcan1a	17.0534	15.33	15.3823	23.2645	36.3542	44.294	-1.0837	4.85378	16.6407	4.51706e-05	0.00030269
flot2a	135.562	131.383	200.591	278.52	318.219	389.824	-1.08801	8.27046	19.3401	1.09384e-05	8.40281e-05
ammecr1	12.0486	21.4503	8.18316	27.1177	30.6964	27.1439	-1.08859	4.40331	9.63335	0.00191076	0.00836992
ppp1r13bb	12.8518	15.2717	9.21901	22.8283	29.0111	29.1797	-1.08968	4.41228	8.35074	0.0038553	0.0153481
tspan37	7.97061	6.8781	6.6294	17.303	17.3946	11.8446	-1.09528	3.571	7.7925	0.00524634	0.0200312
serpinb1	5.86983	4.48825	7.976	15.1219	9.50987	14.4356	-1.09701	3.64569	8.47635	0.00359793	0.0144594
foxp1b	8.77384	9.85084	8.80467	16.2125	17.7558	28.5011	-1.09744	3.99667	7.02302	0.00804683	0.0289516
man2a1	2.78044	6.52836	6.42223	10.5417	8.00514	13.2018	-1.09819	2.85919	6.35754	0.0116883	0.0392464
zgc:110091	13.9022	10.3171	4.29875	15.9217	23.8349	19.0007	-1.10143	3.54423	6.88379	0.0086981	0.0309178
zgc:123010	8.83563	13.4065	9.58155	24.355	19.6818	24.2445	-1.10159	4.26322	12.9519	0.000319597	0.00171943
dirc2	12.2957	7.22783	9.32259	13.4498	21.8486	27.7608	-1.10223	4.0187	9.81138	0.00173435	0.00771797
gas6	9.76245	19.6434	23.7208	34.3152	33.5855	43.2452	-1.10439	5.10629	15.2912	9.21456e-05	0.000574122
glb1	9.76245	16.4958	16.3663	30.1712	29.613	29.9817	-1.10536	4.34733	13.8586	0.000197088	0.00112404
spg11	15.3851	12.707	6.57761	23.9915	24.7377	26.6504	-1.10563	4.0066	5.93309	0.0148591	0.0479747
gfod2	5.12837	4.89627	6.26685	11.4869	6.38004	19.1241	-1.10589	3.22615	6.81909	0.00901887	0.0317888
bach1b	5.4991	3.73049	8.07958	11.196	14.1444	10.981	-1.11008	3.20972	7.00206	0.00814161	0.0292252
capns1a	76.802	82.5372	80.485	184.371	146.259	187.416	-1.11259	7.19193	18.1262	2.06735e-05	0.000150048
atp13a2	6.67306	4.25509	4.03979	10.8325	11.6165	9.80883	-1.11433	2.94253	7.09886	0.00771329	0.0278971
entpd6	12.9754	13.4648	16.1074	28.7171	30.9973	32.4493	-1.11662	4.69899	16.7721	4.2148e-05	0.00028418
rnf128a	9.70066	5.18772	7.82062	19.4113	12.7601	16.7799	-1.11765	3.44914	9.93094	0.00162523	0.00728885
arpin	6.67306	8.33532	10.3584	21.0835	16.4918	18.1371	-1.11924	3.78259	10.012	0.00155527	0.00702995
ppp2r2d	21.4403	24.7145	21.8045	44.1299	50.6792	54.2879	-1.12258	5.3388	16.3878	5.16177e-05	0.000342112
jag1b	6.24055	4.31338	10.4102	10.6144	14.3852	19.8027	-1.12493	3.7481	8.56586	0.00342526	0.0139152
hs6st2	18.5363	14.922	12.9998	36.2054	25.46	45.1576	-1.12702	4.72186	6.61908	0.0100892	0.0349186
dlst	82.9808	69.4805	29.2108	116.831	144.995	128.81	-1.12747	6.24755	8.07445	0.00448936	0.0174771
igfbp1a	6.30234	4.37167	5.54176	11.2688	12.3989	12.1531	-1.12769	3.5159	7.78599	0.0052653	0.0200965
timp2b	49.183	48.2633	32.4737	86.2241	81.6163	120.976	-1.13111	6.03855	19.014	1.29765e-05	9.78258e-05
ncl1	30.7702	34.8568	13.9839	39.2589	67.0506	66.3792	-1.13291	4.98772	12.3202	0.000448074	0.0023274
agpat4	27.9898	33.9242	34.5972	64.559	65.5458	82.9124	-1.13336	5.74837	25.3612	4.75379e-07	4.54001e-06
insig1	10.6893	13.4648	10.6174	22.6102	21.1865	32.5727	-1.13571	4.2662	13.3446	0.000259169	0.00143028
dyrk1b	4.75765	4.95456	4.97205	10.6144	7.40325	15.5461	-1.13783	3.13898	6.34143	0.011795	0.0395558
homeza	35.9604	40.6274	47.338	94.294	70.7221	113.264	-1.13905	6.24863	21.6571	3.25995e-06	2.73947e-05
arl3	5.9934	5.12943	3.3147	15.4127	5.29663	11.9063	-1.13952	3.49703	7.80645	0.00520602	0.0199088
hlx1	91.6311	69.4805	82.9193	165.178	184.901	178.039	-1.14017	6.96416	11.2665	0.000789169	0.00385785
plod3	54.5585	58.2307	53.1906	120.612	110.928	137.817	-1.14067	6.47062	23.3378	1.35903e-06	1.20513e-05
ywhabl	244.247	271.277	236.794	437.809	557.651	682.731	-1.14082	8.62944	19.6393	9.35241e-06	7.27144e-05
rbpjb	8.21776	10.2589	14.5018	22.901	26.122	22.0236	-1.14142	4.28244	12.8363	0.000339957	0.00181732
smad6a	7.97061	9.90913	8.49392	17.9573	17.2742	24.0594	-1.14257	4.21846	8.95174	0.00277205	0.0115706
snx11	16.7444	14.6305	23.5136	27.9901	34.4883	63.233	-1.14581	4.84303	19.0598	1.26687e-05	9.57039e-05
commd3	14.9526	13.2899	14.3464	34.9695	28.7102	30.722	-1.1461	4.67778	18.254	1.93323e-05	0.00014097
fzd6	3.64547	3.49734	3.15932	6.47044	7.1023	10.179	-1.1478	2.56677	6.50693	0.0107455	0.0367129
2002-09-01	169.545	185.767	177.647	345.187	333.507	522.644	-1.15017	8.30229	20.7899	5.12514e-06	4.19071e-05
clta	299.732	240.384	243.889	523.815	543.025	676.809	-1.15143	8.70719	19.7869	8.65739e-06	6.77449e-05
tcf7l1b	21.1932	19.0022	15.0715	42.385	35.9328	47.1934	-1.1528	5.19014	15.9772	6.41115e-05	0.00041509
marcksa	8.15597	8.62677	7.14732	17.2303	17.2141	19.2475	-1.15282	4.39669	13.1705	0.000284397	0.00154914
ctsh	41.8302	39.2285	39.1031	87.8963	96.1219	85.1949	-1.15773	5.89936	22.3405	2.28343e-06	1.95344e-05
zgc:152863	25.889	18.4776	10.8764	42.1669	51.582	27.0205	-1.15998	4.87518	18.2748	1.91225e-05	0.000139533
tnfaip8l1	13.6551	15.5632	12.948	26.9723	33.766	35.4722	-1.1643	4.80551	17.3057	3.18226e-05	0.000220137
mtmr2	23.0468	29.844	32.6809	49.4371	59.6473	85.5651	-1.17099	5.72823	26.6321	2.46119e-07	2.44685e-06
si:dkey-69o16.5	4.5105	6.06205	4.19517	12.1412	12.6397	8.6367	-1.17625	3.15724	10.2948	0.00133409	0.00614468
neurl1b	3.83083	6.8781	11.1353	14.1768	13.6629	19.0624	-1.17662	3.6812	11.0151	0.000903735	0.00436287
plcg1	28.1752	28.6199	13.3624	37.8775	60.0686	66.3792	-1.17666	5.1429	7.43353	0.00640195	0.0238224
kcmf1	19.4013	20.9257	12.5855	31.6979	41.8314	46.6999	-1.17676	4.59238	16.4449	5.00846e-05	0.000332355
tsc22d3	100.467	66.7992	74.8915	175.502	182.072	187.972	-1.17867	7.14963	23.2199	1.44494e-06	1.27201e-05
psen2	13.5933	18.8273	13.2588	31.0436	37.0764	35.8423	-1.17884	4.40885	8.43921	0.00367215	0.0147213
zgc:174637	1.9772	2.04011	2.01989	4.5802	4.69474	4.44173	-1.18183	2.49608	6.15479	0.0131056	0.0431627
maff	15.0762	15.1551	6.31865	27.772	22.7515	34.6702	-1.18498	4.10413	8.31737	0.00392678	0.0155928
gpx1a	303.81	233.331	242.439	629.305	663.524	491.49	-1.18529	8.81965	23.0471	1.58081e-06	1.38381e-05
foxo3b	13.8404	12.1241	17.3504	34.0244	23.4737	42.3198	-1.18607	4.84702	22.8956	1.71043e-06	1.49011e-05
snx9b	41.1506	37.5381	44.8002	74.8827	87.1537	124.492	-1.18705	6.13902	25.3248	4.84445e-07	4.61047e-06
cryl1	60.799	55.4328	56.3499	132.608	108.521	156.509	-1.19557	6.54602	25.0669	5.53744e-07	5.23348e-06
dtnbp1a	25.7037	33.7493	32.3183	63.3958	65.0643	81.6785	-1.19628	5.66356	24.7434	6.54911e-07	6.13123e-06
slc15a4	10.3803	16.9038	14.0357	25.4456	32.1409	37.3229	-1.19718	4.42751	18.6575	1.56431e-05	0.00011577
zgc:64072	42.8806	38.5873	40.2943	87.8963	102.622	90.8705	-1.20844	5.91956	26.4279	2.73557e-07	2.6878e-06
ncoa2	2.78044	3.38076	3.83262	6.10694	8.18571	8.76009	-1.21182	2.58926	6.45667	0.0110537	0.0375542
dynll1	287.621	248.02	209.189	661.803	507.694	546.025	-1.21256	9.14611	24.1649	8.84286e-07	8.10484e-06
qkia	43.4985	38.5873	37.4975	72.6289	79.9912	148.305	-1.21652	6.22735	20.387	6.32574e-06	5.08856e-05
sos1	4.13977	3.1476	4.24696	7.19746	9.69043	10.3024	-1.22409	2.897	8.42548	0.00369999	0.0148162
sav1	10.751	15.2717	12.6891	28.9352	26.9647	34.115	-1.22543	4.39369	19.9864	7.79946e-06	6.14722e-05
lpar2a	22.6761	16.4958	25.171	56.1983	33.9466	61.2589	-1.2272	5.14528	16.8167	4.11695e-05	0.000278615
hoxd11a	6.982	2.97274	5.59355	9.45121	8.7876	18.8157	-1.22727	2.88853	8.31528	0.00393129	0.0156051
schip1	2.47151	1.45722	1.76093	5.16181	2.46775	6.35415	-1.2274	2.15463	6.21439	0.0126716	0.0420307
ttl	9.39172	6.58665	9.84051	15.6308	19.4411	25.9101	-1.22955	3.94019	15.9033	6.66623e-05	0.000430074
dap1b	13.2226	11.1915	11.8604	30.5347	18.1771	38.8652	-1.2307	4.81869	16.1381	5.88871e-05	0.000385841
asah1b	27.5573	23.4322	25.8961	51.6181	63.1985	65.7623	-1.23187	5.29228	26.9389	2.09993e-07	2.11661e-06
bag3	5.06659	3.26418	6.26685	14.1768	10.5933	8.82178	-1.23262	2.85422	7.68804	0.00555879	0.0210651
msi1	5.93161	5.94548	5.38639	16.2852	10.4729	13.8804	-1.23329	4.87172	15.8075	7.01237e-05	0.000450277
snx7	23.2322	32.1755	38.8441	70.0117	58.5639	96.2376	-1.24077	5.71287	24.4695	7.54948e-07	7.00171e-06
rybpa	9.82423	7.11125	13.5695	22.3921	18.5984	30.5986	-1.2408	4.49094	20.3248	6.53493e-06	5.2337e-05
unc119.1	3.95441	5.01285	7.87241	11.6323	9.50987	18.8774	-1.24344	3.45665	11.7615	0.000604682	0.0030376
mvp	15.6323	12.9984	12.5337	31.0436	33.8262	34.0533	-1.24844	4.29638	13.0238	0.000307561	0.00166205
pepd	71.5501	59.8045	68.8836	163.433	163.835	149.23	-1.24889	6.77488	30.1107	4.08076e-08	4.56877e-07
mafk	9.5153	11.4829	7.82062	20.9381	17.8761	38.495	-1.25125	4.10155	10.7225	0.0010584	0.00501021
kank2	4.63407	4.60483	8.85646	9.1604	14.3852	16.8416	-1.25198	3.55634	6.19059	0.0128432	0.0424707
spns2	16.3737	23.2573	35.4258	48.2012	55.8554	68.2917	-1.25344	5.63562	30.2735	3.75219e-08	4.22692e-07
scpep1	59.8722	49.7205	57.2821	123.665	146.139	129.365	-1.25445	6.50166	26.9002	2.14242e-07	2.15545e-06
spns1	25.4565	21.9167	29.0036	53.2903	55.9156	74.3373	-1.2569	5.36897	25.8429	3.7036e-07	3.57458e-06
klf7b	25.6419	42.1429	35.892	75.2462	61.7539	123.875	-1.25711	6.12542	21.4511	3.62977e-06	3.03156e-05
gng12a	16.3119	18.4776	8.75288	33.7335	37.1366	32.1409	-1.26192	4.90449	19.9697	7.86775e-06	6.19656e-05
atp6v1c1b	20.2046	16.2626	22.7368	38.6773	60.4298	44.8492	-1.26364	5.18277	22.7194	1.87469e-06	1.62636e-05
aida	9.57708	10.2006	7.09553	20.3565	18.0567	28.7479	-1.26392	3.96882	12.3632	0.000437875	0.00227937
ankrd13c	14.3965	11.8327	8.80467	19.2659	32.3215	35.4105	-1.26475	4.2085	13.6139	0.000224514	0.00126135
zgc:110239	94.2879	112.614	106.951	235.844	263.026	255.153	-1.26548	7.42683	26.808	2.24703e-07	2.24827e-06
btg2	334.58	264.457	224.674	481.139	658.227	925.916	-1.26652	8.47902	17.4285	2.98322e-05	0.000208482
scamp3	26.8158	25.4723	26.8801	59.3245	59.5269	73.8438	-1.26676	5.41384	7.85811	0.00505932	0.0194395
sept7b	30.1524	24.4231	32.1111	73.7194	55.4341	80.5064	-1.2709	6.09004	28.9451	7.44594e-08	8.02368e-07
sptlc2a	100.467	89.8233	79.4492	204.728	177.798	277.793	-1.27105	7.28219	22.4713	2.13311e-06	1.83491e-05
rac1b	13.8404	10.7252	19.4221	24.2096	34.4883	47.2551	-1.27392	4.88102	20.367	6.39223e-06	5.13448e-05
calcrla	87.3059	76.1837	118.863	207.636	163.172	327.578	-1.27613	7.57661	20.2838	6.67632e-06	5.33519e-05
sap30l	35.219	27.7456	18.9559	42.9667	67.4719	89.6983	-1.27797	5.18453	16.3318	5.31642e-05	0.000351296
agfg1b	9.14457	10.7252	14.8126	19.7748	29.613	34.5468	-1.27814	4.41999	21.0087	4.57212e-06	3.76673e-05
rgn	4.75765	4.66312	6.26685	12.6501	12.098	13.2635	-1.27894	3.31792	13.3114	0.000263798	0.00145142
vat1	25.024	24.7145	16.2627	55.6894	53.0265	52.3137	-1.27954	5.34648	21.3445	3.83721e-06	3.1926e-05
hs6st1b	6.85843	9.96741	9.73693	25.8818	15.9501	25.7867	-1.28658	4.23313	16.1136	5.9653e-05	0.00039011
sgms1	21.1314	25.9969	20.924	52.7087	48.2716	67.8598	-1.28895	5.32849	21.7614	3.08754e-06	2.60461e-05
stmn1b	3.70726	1.22407	4.6613	11.196	5.11607	7.52627	-1.29015	4.90552	9.52509	0.00202681	0.00881461
il10ra	23.5411	20.6343	22.5814	50.3095	60.9113	53.5476	-1.29049	5.15381	28.6054	8.87338e-08	9.46841e-07
mtmr12	4.0162	6.8781	7.40628	13.8133	13.0008	18.3838	-1.29435	3.55471	10.8207	0.00100372	0.00478037
olig4	1.42112	1.16578	1.24301	6.61585	1.50473	2.59101	-1.29474	3.68773	8.68741	0.00320415	0.0131145
ptpro	2.47151	3.26418	7.04374	9.30581	9.57005	10.7959	-1.30045	3.31442	7.43072	0.00641197	0.0238396
snx27b	3.5219	5.12943	2.74499	8.8696	6.86155	13.8187	-1.3029	2.69108	6.17968	0.0129226	0.0427076
ndrg1a	95.4619	86.4425	42.4178	164.524	214.995	189.822	-1.30332	6.73093	9.79063	0.00175404	0.00779565
ddrgk1	3.83083	4.60483	1.81273	7.70637	8.60703	6.97105	-1.30384	2.2335	6.28614	0.0121686	0.0406091
mfsd12a	7.22915	9.15137	6.26685	12.7955	19.0799	25.7867	-1.30632	3.68987	13.3213	0.000262402	0.00144447
glt8d2	2.16257	3.26418	1.70914	7.48827	4.03266	5.55217	-1.30904	2.56575	7.2228	0.00719834	0.0263416
hexb	160.462	142.75	193.133	389.172	377.566	462.002	-1.30977	8.02057	28.7572	8.2044e-08	8.79669e-07
robo1	2.71866	3.73049	3.26291	9.88742	6.44023	7.83472	-1.31019	2.74381	8.4027	0.00374665	0.0149592
nr2f6a	38.7408	33.3996	21.0794	55.4713	79.1486	91.1789	-1.31084	5.52412	17.4	3.02829e-05	0.000211091
pard3	10.195	6.29521	15.5377	24.1369	20.8856	31.3389	-1.31319	4.70752	13.3935	0.000252493	0.0013998
tlr5b	5.4991	7.75243	5.2828	13.6679	19.6216	13.0784	-1.32151	3.47643	12.1569	0.000489056	0.00251936
atp6v1d	71.4883	74.843	66.9155	147.003	192.484	198.768	-1.32342	6.8936	32.71	1.06985e-08	1.3005e-07
il17rd	5.31374	4.42996	6.21506	16.2125	11.4961	13.0167	-1.32519	4.16178	14.0286	0.000180054	0.00103446
atf3	156.323	153.475	163.715	432.793	340.67	418.325	-1.3255	8.10011	29.6927	5.06256e-08	5.57112e-07
znf703	28.2987	25.2974	30.402	71.6838	58.0222	83.4059	-1.32718	5.99936	26.0956	3.24915e-07	3.17243e-06
lppr3a	1.79184	1.86525	4.40233	4.4348	6.62079	7.52627	-1.32812	2.95148	7.40678	0.00649784	0.0241096
glud1a	37.1344	35.8477	42.4178	84.4066	94.0754	112.339	-1.33225	5.93269	15.4358	8.53569e-05	0.0005358
ece2b	2.22435	1.51551	2.69319	2.90806	8.00514	5.86062	-1.33382	2.55276	6.01847	0.0141569	0.0460618
pon3	3.83083	3.78878	4.03979	10.9052	6.68098	12.0297	-1.33386	3.30696	9.20831	0.00240919	0.0102569
nkd1	6.67306	6.8781	7.87241	15.4854	16.7927	22.6405	-1.3353	4.01731	14.4501	0.000143923	0.000852447
tmem55bb	3.27474	2.0984	3.15932	7.19746	6.0189	8.14318	-1.33579	2.39972	8.84163	0.00294435	0.0121883
lhfp	29.5345	30.0771	50.9117	81.4985	63.379	139.298	-1.33596	5.91847	23.9115	1.00869e-06	9.1681e-06
clic2	59.0072	37.5381	54.589	146.276	141.083	98.6435	-1.33621	6.90245	24.3664	7.96469e-07	7.35555e-06
plxna1b	4.57229	3.03103	5.69714	10.3963	10.2321	10.9193	-1.33707	3.11221	9.39796	0.00217227	0.00937625
myca	8.21776	19.7017	12.5337	31.9887	32.9836	35.102	-1.3371	4.67039	13.7213	0.000212031	0.00119871
mfsd1	4.69586	6.41179	7.66524	17.303	15.6491	13.9421	-1.33809	3.34824	12.4484	0.000418359	0.00218717
tuba4l	4.88122	4.48825	4.86846	7.99718	16.0705	11.9063	-1.33985	3.12253	10.0479	0.00152521	0.00690798
sfpq	44.9196	33.3413	19.8364	75.3189	75.4168	98.2117	-1.34141	5.92095	20.0329	7.61231e-06	6.01708e-05
sesn1	13.8404	12.9984	18.8524	35.0422	28.2287	54.3495	-1.34241	5.23509	25.3273	4.83812e-07	4.61047e-06
psph	32.9946	25.7637	19.5774	67.7579	56.8184	79.0875	-1.34314	5.38816	8.07568	0.00448633	0.0174723
ctsa	31.0174	29.5525	43.6608	74.301	86.1305	103.702	-1.34534	6.04395	35.4285	2.64592e-09	3.49248e-08
adhfe1	3.39832	2.44814	1.70914	7.63367	4.81512	6.47753	-1.34575	2.82437	9.73439	0.00180852	0.00798293
srsf1b	8.83563	7.57757	5.54176	13.3044	20.1633	22.4554	-1.34612	3.71103	13.2689	0.00026984	0.00148168
lrpap1	15.5705	16.0878	12.8445	40.931	47.2484	27.0822	-1.34667	4.87517	29.1689	6.63354e-08	7.16948e-07
fbxl7	12.4193	5.88719	20.1989	28.7171	22.8718	37.8164	-1.34825	4.44707	16.8357	4.07584e-05	0.000276519
strumpellin	18.3509	25.822	24.7049	51.6181	60.3094	63.7882	-1.34861	5.19889	24.2569	8.43028e-07	7.76582e-06
rps6ka3b	4.75765	4.02194	5.12743	13.6679	8.66722	13.5103	-1.35241	3.20343	11.3359	0.000760233	0.00372808
dcxr	17.1152	15.0386	14.3982	40.7856	33.2845	46.3297	-1.35501	4.77234	27.1028	1.92922e-07	1.95719e-06
her4.2	2.10078	6.41179	1.39839	10.5417	3.79191	5.984	-1.35946	4.52877	7.02436	0.00804084	0.0289396
enpp1	23.1086	36.2557	32.5255	61.1421	90.5845	84.5163	-1.36382	5.66899	30.2988	3.70356e-08	4.18037e-07
socs7	16.4355	14.6888	6.68119	30.7528	40.2063	23.8126	-1.36401	4.14641	16.7963	4.16138e-05	0.000281273
ptpn13	3.15117	1.22407	2.33065	7.63367	3.8521	5.49048	-1.36733	2.9423	8.70566	0.00317224	0.0130279
snx2	33.4271	29.5525	32.3183	66.3039	77.1623	105.553	-1.36772	5.77504	32.8037	1.01948e-08	1.24204e-07
dnajc5aa	5.56089	2.56471	3.52187	14.6857	6.25966	9.19192	-1.36849	3.32174	7.26785	0.00702	0.0257581
fam184b	1.4829	3.43905	2.48602	5.45262	5.29663	8.08149	-1.37122	2.26461	8.0296	0.00460189	0.0178579
b4galt1l	22.7379	17.3701	8.49392	41.658	42.975	46.2064	-1.37379	4.60479	6.82194	0.00900448	0.0317689
ext2	12.5429	20.5177	20.1472	37.8048	39.5442	59.2231	-1.37433	5.17469	28.136	1.13085e-07	1.18468e-06
p4ha1a	3.27474	3.20589	2.79678	11.2688	5.59758	8.0198	-1.37488	3.02714	10.4953	0.00119678	0.00559962
cyp1d1	2.90402	2.04011	1.50197	4.94371	3.19002	9.3153	-1.37575	2.54605	6.34955	0.0117411	0.0393872
gpd1c	41.2741	38.4707	27.8642	92.4038	111.29	74.6458	-1.3833	5.76132	7.27315	0.00699929	0.0256907
dusp7	9.82423	6.3535	2.22706	11.5596	17.9965	17.4585	-1.38453	3.04452	6.09092	0.0135879	0.0445454
cst3	11.3689	15.738	16.0556	28.9352	34.7893	50.0312	-1.38555	4.94989	26.508	2.62454e-07	2.58803e-06
hnrnpaba	415.028	424.752	153.253	715.238	906.928	1047.26	-1.38772	8.95988	11.7737	0.00060075	0.00302063
add3a	27.6809	35.3814	50.6527	79.1721	97.0849	116.904	-1.38908	6.57	35.715	2.28396e-09	3.04788e-08
kdm6al	6.36413	3.43905	1.50197	10.7598	8.48665	7.71134	-1.39321	2.39136	6.57305	0.0103534	0.0356413
galnt2	9.14457	7.98559	5.48997	17.5211	23.1728	18.1371	-1.39712	3.83486	15.3303	9.02554e-05	0.000563632
dysf	10.4421	6.06205	9.52976	21.8105	18.2975	29.2414	-1.39728	4.05283	17.5658	2.77535e-05	0.00019533
peli2	1.91542	2.44814	2.17527	5.59802	5.11607	6.6626	-1.39863	2.26795	8.66702	0.0032402	0.0132522
baiap2a	6.11698	6.58665	4.97205	12.7228	12.5795	24.1211	-1.401	3.51807	13.7985	0.0002035	0.00115759
znf516	5.0048	3.78878	2.95215	5.81613	10.2321	17.2117	-1.40159	3.33748	8.04212	0.00457021	0.0177602
dag1	11.6779	17.2535	18.438	55.2532	33.4049	42.6283	-1.40633	5.3471	19.3915	1.06479e-05	8.20849e-05
anxa11b	5.86983	6.29521	4.45413	14.2495	13.6629	16.1013	-1.40741	3.54376	15.0028	0.000107351	0.000657598
rgmd	8.27954	14.4557	10.0995	36.2054	25.7007	27.5141	-1.40744	4.8144	18.7991	1.45235e-05	0.000108291
dram2b	31.0792	32.0589	30.2984	77.9361	88.3575	82.1721	-1.40935	5.73299	35.2766	2.86049e-09	3.72925e-08
ak4	13.7169	16.9621	17.8683	40.5675	39.3636	48.7974	-1.41388	4.90865	33.5275	7.02638e-09	8.7557e-08
rabep2	8.46491	9.79255	9.37438	21.1562	28.1083	24.6763	-1.41494	4.00266	19.4799	1.01663e-05	7.84836e-05
hnrnpa0a	18.2274	21.1006	14.9679	47.765	36.294	61.6907	-1.41808	5.53882	23.7208	1.11375e-06	1.00311e-05
abcc5	20.0192	28.853	14.8126	42.9667	69.3378	59.4082	-1.42208	4.96642	17.8808	2.35179e-05	0.000168563
babam1	10.9982	11.7744	4.19517	19.9202	23.4737	29.118	-1.42372	3.70324	8.99112	0.00271294	0.0113509
llgl2	13.5933	13.9311	19.0077	35.6238	39.6044	49.1058	-1.42399	4.88029	29.2085	6.4995e-08	7.03854e-07
maf	6.17876	4.25509	3.36649	11.2688	8.18571	21.345	-1.42518	2.92579	9.71073	0.00183195	0.00807331
srebf2	12.3575	11.5995	6.94015	22.3194	25.2192	36.2742	-1.43179	4.16452	13.0828	0.000298018	0.00161688
metap2a	5.06659	3.38076	1.86452	6.17964	13.1814	10.8576	-1.43304	2.69049	6.76254	0.00930912	0.0326625
nagk	7.41452	6.00376	6.16327	16.6487	15.0473	21.7151	-1.43512	3.55268	16.7758	4.20654e-05	0.000283799
spata2	5.06659	6.29521	1.86452	9.96012	11.5563	13.572	-1.43954	2.78503	6.10196	0.0135032	0.0443177
spry2	22.6761	15.0386	19.7328	40.7856	44.7204	71.006	-1.4449	5.04135	12.474	0.000412661	0.0021636
tmem86a	1.60648	2.44814	2.90036	6.83395	5.11607	6.97105	-1.44928	2.15951	6.8976	0.00863117	0.0307299
mpp1	33.736	29.844	30.143	71.6838	113.637	74.5224	-1.44955	5.69515	31.0234	2.5493e-08	2.95729e-07
vps26a	14.4583	17.3118	21.2348	45.1477	36.2338	65.5773	-1.45176	5.38206	27.8322	1.32306e-07	1.37156e-06
erbb2	2.22435	1.98183	4.55771	6.25234	6.44023	10.4257	-1.4519	3.04379	10.7703	0.00103141	0.00489729
zgc:110182	5.74625	2.68129	5.38639	12.6501	9.14873	14.8675	-1.45238	3.50249	12.6044	0.000384833	0.00202939
prg4b	1.73005	2.85616	2.38244	4.87101	4.57437	10.8576	-1.45307	2.30942	7.25838	0.00705709	0.0258768
pdcd6ip	19.5249	23.6653	19.7328	40.0586	57.3601	82.789	-1.4533	5.03294	26.4317	2.73028e-07	2.68502e-06
rras2	2.84223	2.623	4.45413	9.1604	7.16249	10.3024	-1.45424	2.93795	12.5128	0.000404163	0.00212516
klf7a	2.03899	1.10749	6.57761	6.68855	5.77815	9.06854	-1.45447	2.96741	10.2318	0.0013804	0.0063313
sh3gl1b	11.6779	11.8327	15.9002	35.9873	27.6869	45.3427	-1.45685	4.79883	32.1189	1.45019e-08	1.73959e-07
fnip1	4.69586	2.623	3.21111	10.9052	9.08854	8.94516	-1.46006	2.66028	10.914	0.000954385	0.00456933
aamdc	5.93161	3.32247	2.84857	13.159	13.1814	7.27951	-1.46037	3.06672	11.1539	0.000838557	0.00407555
slc20a2	1.42112	2.56471	4.92026	4.14399	8.48665	11.2277	-1.4624	2.771	6.8199	0.00901478	0.0317871
si:dkey-28b4.7	10.2567	6.58665	9.73693	29.5896	21.1263	22.949	-1.46379	4.4991	27.1163	1.91578e-07	1.94536e-06
smad1	18.9688	15.6214	26.0515	45.5112	43.8778	82.6656	-1.46389	5.21462	31.9368	1.59269e-08	1.90009e-07
pdlim5b	42.757	38.8205	14.3982	70.3752	97.5664	110.365	-1.46604	5.58894	10.7361	0.00105064	0.00498209
ctdspla	9.94781	14.514	10.5656	32.7157	23.895	41.888	-1.46749	5.09433	26.6136	2.48486e-07	2.46588e-06
smad3a	19.4013	27.5707	24.1352	66.522	44.901	90.0685	-1.46792	5.88865	30.5768	3.20908e-08	3.66043e-07
zgc:56064	125.429	97.9838	49.6169	186.116	314.427	241.581	-1.46854	6.98719	15.2794	9.27212e-05	0.000577379
ubiad1	3.33653	4.37167	4.6613	5.37992	12.1582	19.6177	-1.46886	2.70122	9.26645	0.0023339	0.0100027
pora	35.6515	40.4525	44.5931	107.017	85.7092	149.045	-1.47017	6.28773	29.556	5.43235e-08	5.93588e-07
calub	13.099	12.9984	10.8246	36.2781	25.159	40.4074	-1.47168	4.90456	22.0167	2.70294e-06	2.29792e-05
trim13	2.65687	2.68129	6.52581	8.28798	9.3293	13.1401	-1.47253	2.93424	11.0401	0.000891627	0.00431427
net1	28.2987	28.9696	13.207	68.1214	59.6473	67.9832	-1.47344	5.41879	19.2326	1.15719e-05	8.82117e-05
acp5a	43.5603	30.1354	24.912	107.889	97.747	68.9086	-1.47494	5.78232	33.2347	8.16793e-09	1.00633e-07
atxn7l2a	6.54949	6.76152	12.0158	21.8832	18.1771	29.6732	-1.48006	4.01496	16.7907	4.17384e-05	0.000281941
npdc1a	4.88122	3.73049	7.71703	13.886	12.6397	16.5331	-1.48034	3.46633	12.8185	0.000343207	0.0018338
spryd7b	5.19016	6.23692	3.3147	11.9958	10.1118	20.2346	-1.48544	3.54194	13.6315	0.000222425	0.0012509
rbpms2b	29.7199	21.8584	36.2027	73.6467	61.2122	116.472	-1.48586	5.86258	39.5969	3.12185e-10	4.58039e-09
srgap2a	17.1152	21.7418	15.693	44.0572	44.5399	73.6587	-1.48616	5.49623	27.072	1.96019e-07	1.98677e-06
frem2a	5.62267	2.56471	4.29875	14.4676	7.58382	12.2765	-1.48726	3.21376	14.6018	0.000132789	0.00079513
nkain1	3.89262	3.38076	2.84857	8.21528	9.02835	11.968	-1.48913	2.99919	11.3412	0.000758071	0.00372082
hoxb5b	1.35933	1.63209	2.07169	5.45262	3.91229	4.99695	-1.49799	2.67192	9.489	0.00206707	0.00896828
trioa	3.39832	4.7797	2.12348	9.59661	8.7876	10.9193	-1.50196	2.80239	10.2683	0.00135337	0.00621777
mrpl38	12.8518	10.3171	4.40233	20.8654	30.2149	28.131	-1.50884	3.70281	10.5595	0.00115593	0.00542248
psat1	11.6779	15.5632	22.5814	57.2162	39.6044	44.2323	-1.50904	5.75509	27.6551	1.44986e-07	1.4945e-06
wdr91	5.31374	3.55563	2.01989	6.32504	12.0378	12.1531	-1.50907	2.60179	9.0829	0.0025801	0.0108617
pvrl3b	3.02759	3.1476	4.50592	13.5952	5.83834	10.981	-1.51001	3.40633	11.3062	0.000772499	0.00378313
pdia5	22.0582	30.252	31.0753	70.666	68.0136	99.6305	-1.51212	5.94952	25.6129	4.17239e-07	3.99876e-06
pbx1a	6.982	4.83798	3.15932	16.7214	11.4359	15.1142	-1.51442	3.47978	13.3278	0.000261494	0.00144165
zgc:100920	1.91542	2.73958	1.9681	6.47044	4.99569	6.60091	-1.51535	3.09071	10.7804	0.00102581	0.00487496
gdf6a	20.3281	16.7872	34.7525	65.4315	40.2665	102.715	-1.51714	5.26333	37.7473	8.0529e-10	1.1328e-08
si:ch211-194c3.5	1.11218	1.86525	1.81273	3.99859	4.45399	5.3054	-1.51797	1.9293	8.14819	0.00431043	0.0168889
gnsb	14.829	16.2043	12.7927	40.0586	49.7763	36.0891	-1.5183	4.72298	29.2278	6.4348e-08	6.98233e-07
pbx3b	1.91542	3.03103	1.39839	5.37992	6.31985	6.35415	-1.52033	2.53224	10.1181	0.00146823	0.00667522
s100v2	9.32993	5.53745	8.02779	28.6444	16.7927	20.4813	-1.52464	4.33354	16.9137	3.91175e-05	0.00026638
ugt1b1	12.4193	7.75243	11.0317	21.9559	25.7609	44.3556	-1.52629	4.391	20.2477	6.80355e-06	5.42495e-05
st5	4.94301	9.26795	20.1472	34.3152	24.5571	34.3001	-1.52816	4.63855	16.7211	4.32975e-05	0.000291032
ciao1	23.9736	17.6616	10.8246	26.5361	58.8047	63.6648	-1.52913	4.64191	15.8974	6.68719e-05	0.000431172
dlb	0.679664	2.91445	2.38244	5.88883	5.65777	5.24371	-1.52951	4.05126	8.47003	0.00361046	0.0144949
dlat	14.0258	13.4065	7.976	20.2838	44.7806	43.9238	-1.53251	4.19237	13.717	0.000212527	0.0012008
dctn2	31.5117	27.5124	10.9281	50.9638	77.6438	68.8469	-1.53336	5.16524	17.6599	2.64132e-05	0.000187469
pglyrp5	28.0516	9.90913	7.56166	59.5426	38.2802	23.5659	-1.53519	4.69496	11.9267	0.000553338	0.00280941
si:ch211-199g17.1	7.35273	19.9931	23.3583	36.7143	41.9517	66.1325	-1.54148	5.12868	20.6238	5.58962e-06	4.53652e-05
zgc:110796	0.617876	1.10749	2.84857	5.88883	1.68529	5.61386	-1.54363	2.55366	8.28052	0.00400727	0.015871
rab14	51.6545	44.1248	19.4221	85.279	124.712	141.889	-1.5437	5.92651	13.5345	0.000234216	0.00131113
hs6st1a	2.40972	3.20589	1.2948	8.8696	3.49096	6.90936	-1.5441	2.91689	9.50611	0.00204789	0.00889564
tnfsf10	5.06659	2.21498	4.55771	12.5047	7.58382	14.3123	-1.54444	3.69373	17.7303	2.54534e-05	0.000181128
fam46ab	8.58848	14.0476	12.2747	27.045	40.2665	33.9299	-1.54457	4.50344	32.8181	1.01196e-08	1.23425e-07
sparc	93.4847	59.3382	91.7757	302.802	169.191	248.12	-1.54648	7.89817	32.454	1.22045e-08	1.47372e-07
nbr1	2.90402	2.38985	2.90036	6.25234	11.3155	6.60091	-1.54669	2.48032	10.4942	0.00119749	0.00559962
podxl	40.8416	50.5365	62.2542	123.375	130.55	199.323	-1.54721	7.1657	35.6311	2.38453e-09	3.17047e-08
cbx1b	4.38692	3.90536	2.07169	11.9958	10.0516	7.64965	-1.55038	3.4431	17.2076	3.35099e-05	0.000230785
camsap2a	1.05039	2.73958	2.38244	3.92589	6.50041	7.15613	-1.55599	2.61681	9.76469	0.00177896	0.00788433
bbc3	3.46011	1.51551	4.97205	10.5417	4.75493	13.2018	-1.55623	2.50979	8.48596	0.00357898	0.014411
pitpnbl	22.3671	24.5979	22.5296	61.9418	47.8503	100.494	-1.5588	5.95541	29.547	5.45781e-08	5.9518e-07
lmo4b	5.93161	2.97274	5.85252	20.9381	12.5193	8.38994	-1.5607	3.73279	9.57772	0.00196953	0.0085963
efna2a	1.29754	1.28236	1.9681	5.16181	4.33361	3.88652	-1.56084	2.60901	9.68499	0.0018578	0.00817401
srebf1	3.08938	3.1476	1.3466	7.27016	6.5606	10.3024	-1.56167	2.32503	6.43333	0.0111999	0.0379211
mtmr8	16.9916	14.2225	23.4101	43.1848	46.6465	73.0418	-1.56174	5.0208	42.0949	8.69476e-11	1.34818e-09
ust	1.35933	1.22407	2.53782	3.27157	4.81512	7.09444	-1.56461	1.89933	6.19664	0.0127993	0.0423642
sh3gl3b	9.32993	10.2006	19.94	27.6993	33.0438	54.5963	-1.56716	5.15811	30.3953	3.52382e-08	3.98611e-07
fabp3	30.8938	34.5071	41.7963	154.927	86.2509	89.3899	-1.56761	7.56245	22.9119	1.69602e-06	1.47992e-05
msxb	1.79184	2.623	4.35054	10.1055	6.38004	8.94516	-1.56872	4.16848	15.5278	8.13012e-05	0.00051359
st6galnac3	1.66827	1.69038	2.38244	4.21669	4.09285	9.62376	-1.5721	2.23221	10.6104	0.00112453	0.00529379
zdhhc14	1.54469	1.51551	1.60556	4.14399	4.15304	5.92231	-1.57462	1.5235	6.7356	0.00945073	0.0330654
ctbs	4.94301	4.7797	9.68514	14.6857	23.6543	18.1371	-1.57466	3.70611	18.0269	2.17805e-05	0.000156934
zgc:123068	1.23575	3.03103	1.9681	5.23452	7.16249	5.49048	-1.57576	1.93954	8.73735	0.00311756	0.012842
ablim3	0.679664	2.27327	1.9681	2.61726	4.3938	7.03274	-1.57651	1.7464	5.84878	0.0155878	0.0499139
metrn	4.26335	5.24601	6.16327	16.8668	12.7601	16.7799	-1.57819	4.20045	17.4621	2.93092e-05	0.000205221
atp6v1e1b	105.657	85.2185	93.1223	278.302	308.168	266.689	-1.57955	7.61055	36.8639	1.26671e-09	1.73711e-08
galca	4.81944	4.08023	5.2828	11.9231	19.4411	12.5232	-1.58003	3.33196	17.7758	2.48523e-05	0.000177312
bri3	12.234	9.44281	7.66524	28.5717	26.7841	31.6474	-1.58025	4.28096	30.297	3.70704e-08	4.18037e-07
itgb1b.1	1.60648	3.03103	1.70914	6.54315	6.25966	6.23076	-1.58079	2.1658	9.23166	0.00237865	0.0101467
ptprfb	5.74625	3.61392	5.43818	14.3949	12.2184	17.3968	-1.58111	3.99652	13.6889	0.000215728	0.00121699
zmp:0000000768	1.73005	1.5738	1.55377	3.48968	4.99569	6.23076	-1.58353	1.57534	6.11437	0.0134087	0.0440209
acsm3	1.60648	1.74867	3.05574	4.21669	8.00514	5.984	-1.58526	2.60064	7.70631	0.00550282	0.0208862
mfng	24.7151	21.5669	19.7328	60.3423	50.9801	93.0296	-1.58536	5.65841	31.0191	2.555e-08	2.96076e-07
prss16	42.5099	35.7894	48.84	115.668	121.401	144.11	-1.58592	6.31615	50.8146	1.01515e-12	1.96828e-11
zgc:153012	5.19016	4.02194	1.39839	7.48827	15.3482	9.74714	-1.58918	2.37465	6.65429	0.00989175	0.0343478
atp6v1ba	206.124	176.382	207.013	555.368	665.45	557.006	-1.59104	8.60378	42.5672	6.82956e-11	1.07889e-09
nudt4a	2.59508	1.5738	5.2828	6.61585	10.8942	8.20487	-1.59222	2.67881	9.15198	0.0024845	0.0105263
sipa1l2	2.65687	4.66312	2.6414	9.0877	8.06533	13.4486	-1.59349	3.49208	13.0359	0.000305584	0.00165218
cysltr1	2.16257	2.50643	1.91631	4.21669	6.31985	11.9063	-1.59601	2.07158	7.36131	0.00666421	0.0246431
enc3	2.40972	0.874335	3.26291	9.015	3.91229	5.55217	-1.60018	2.73676	10.7198	0.00105994	0.0050153
lhfpl2b	10.3185	8.10217	9.78872	30.5347	18.8392	39.2353	-1.60107	4.76377	17.2578	3.26354e-05	0.000225188
oxsr1b	8.34133	9.79255	9.89231	26.9723	20.0429	42.3815	-1.60193	4.36604	22.7183	1.87577e-06	1.62636e-05
klf6a	146.993	123.573	113.373	373.541	347.953	454.044	-1.60285	8.15518	39.2602	3.70922e-10	5.38429e-09
meis3	9.32993	10.2006	7.66524	33.37	26.2424	23.5042	-1.60623	4.67927	35.5228	2.52078e-09	3.33133e-08
ttc26	1.05039	3.61392	2.22706	5.59802	8.72741	5.984	-1.60766	2.6738	10.5899	0.00113707	0.00534089
rnf11a	2.65687	2.44814	1.13943	6.54315	5.23644	7.27951	-1.60825	1.94925	8.51251	0.00352713	0.0142442
skilb	5.62267	4.89627	4.81667	15.5581	11.6165	21.2833	-1.60972	3.428	16.5385	4.76718e-05	0.000317696
gstr	23.3557	18.4776	22.7886	61.4329	66.2681	69.3404	-1.61017	5.77007	36.6962	1.38048e-09	1.88131e-08
exoc6	16.7444	26.2883	29.1072	59.688	64.7032	97.4714	-1.61191	5.66422	42.8799	5.82047e-11	9.26185e-10
plcd1b	2.71866	1.5738	2.17527	10.5417	5.59758	4.38004	-1.61642	2.77007	10.6309	0.00111212	0.00524177
waslb	3.70726	5.42087	4.45413	12.2866	10.1719	21.345	-1.61701	3.26809	17.0775	3.58851e-05	0.000246056
cfap36	5.25195	5.88719	1.3466	13.3771	11.6165	11.3511	-1.61756	2.9188	6.4657	0.0109976	0.0374337
cdh7	0.432513	1.0492	0.517922	1.81754	1.92605	2.40594	-1.61914	1.7344	5.95377	0.0146858	0.0474853
fgfrl1a	5.37552	8.10217	9.73693	26.9723	23.7747	21.0982	-1.62098	4.29044	21.1694	4.20423e-06	3.48205e-05
dtx1	3.39832	2.91445	3.21111	11.705	6.50041	11.5362	-1.62217	3.67582	17.7959	2.45916e-05	0.000175567
cnn2	130.372	114.013	130.257	359.509	330.077	476.561	-1.62242	8.3191	41.9622	9.30548e-11	1.4327e-09
glb1l	19.2777	32.7584	29.5733	80.9169	87.0333	80.0129	-1.62268	5.8013	41.4799	1.19089e-10	1.81561e-09
grinab	60.7372	49.6039	63.6526	171.867	156.431	210.242	-1.6233	7.1635	36.8844	1.25345e-09	1.72109e-08
elavl3	4.94301	6.99468	9.47797	22.7556	22.932	21.0365	-1.62469	5.61726	22.8796	1.72477e-06	1.5014e-05
vash2	4.94301	3.08932	4.29875	12.432	11.0146	14.9292	-1.62498	3.35314	17.3723	3.07278e-05	0.000213919
arhgap6	3.46011	3.26418	3.67724	13.8133	8.18571	10.7342	-1.62651	3.43221	14.474	0.000142108	0.00084353
hmp19	1.05039	1.74867	3.3147	5.96153	6.86155	6.53922	-1.62754	3.90384	10.7011	0.00107073	0.00506196
si:ch211-114l13.7	4.13977	3.08932	2.48602	4.14399	14.5056	10.7959	-1.62917	2.40481	6.45426	0.0110687	0.0375819
klf2b	19.6485	12.1241	21.2348	42.8213	44.8408	75.5712	-1.63034	5.7856	43.2204	4.89084e-11	7.8744e-10
irf2bp2a	26.754	22.5578	11.2907	38.5319	65.9672	104.011	-1.63068	4.92677	16.1253	5.9287e-05	0.000387995
arpc1a	52.2723	52.1686	63.3936	145.258	145.838	240.224	-1.63325	7.01747	42.2631	7.97838e-11	1.2424e-09
carhsp1	74.2687	61.1451	12.5337	185.971	136.449	184.764	-1.63421	6.45514	5.8611	0.0154791	0.0496257
zgc:110626	20.4517	21.8584	17.0396	62.8869	46.2854	80.1363	-1.63426	5.68954	39.8288	2.77222e-10	4.10605e-09
rit1	1.23575	0.932624	1.76093	3.05347	5.35682	3.76314	-1.63589	1.52782	7.08818	0.00775941	0.0280283
tspan5b	2.90402	2.33156	2.69319	10.5417	4.63455	9.74714	-1.63601	2.59107	11.2551	0.000794031	0.00387467
mxi1	6.92022	6.8781	4.55771	15.7763	20.2837	21.0982	-1.63653	3.98315	23.4065	1.31136e-06	1.16475e-05
ugt1b5	2.71866	2.15669	3.15932	8.21528	5.23644	12.5849	-1.63909	2.72344	13.7442	0.00020947	0.0011866
gpx8	4.20156	1.86525	1.55377	9.59661	6.68098	6.84767	-1.63961	3.09848	11.4266	0.000723988	0.00357474
socs3b	56.4121	39.9279	21.8045	108.762	117.369	145.59	-1.64035	6.00121	18.5317	1.67106e-05	0.000122754
chst11	2.90402	2.27327	2.12348	5.30722	8.66722	9.19192	-1.64149	2.59548	8.98822	0.00271725	0.0113646
zgc:163030	5.74625	4.60483	3.62545	19.6294	8.42646	16.5331	-1.64195	3.91923	14.4899	0.000140914	0.000837353
mapre2	5.56089	9.38452	11.1871	24.7185	18.5382	38.6184	-1.64281	4.39688	26.7493	2.3164e-07	2.3092e-06
ndel1b	9.94781	8.85992	10.3066	35.2603	19.2003	41.086	-1.64434	4.1951	29.7957	4.80067e-08	5.30406e-07
rnf103	3.21296	3.49734	2.84857	10.5417	7.76438	12.5849	-1.6448	3.10612	16.3699	5.21066e-05	0.000345143
lamb1a	20.081	26.4049	23.7726	77.2091	64.8236	83.1591	-1.64866	6.00531	31.3634	2.13972e-08	2.50883e-07
pim3	23.1704	39.8697	41.6927	98.8015	72.1666	174.523	-1.64889	6.44539	29.6641	5.13771e-08	5.64218e-07
exoc8	2.71866	3.43905	6.42223	11.6323	14.325	10.6725	-1.65113	3.0653	15.3097	9.12444e-05	0.000569157
nrp1a	6.30234	6.64494	13.9321	23.3372	23.4737	34.7319	-1.65208	4.58398	31.5131	1.98096e-08	2.33775e-07
rtn1a	6.92022	9.73426	12.1712	28.7898	31.7196	29.4882	-1.65263	5.2141	36.9538	1.20962e-09	1.66931e-08
si:dkey-33i11.3	0.617876	1.10749	2.07169	5.23452	3.06964	2.83777	-1.65368	1.64266	6.28633	0.0121672	0.0406091
foxp4	3.58368	10.2589	10.0995	23.2645	20.7652	28.1927	-1.65399	4.66683	16.9515	3.83479e-05	0.000261956
bmpr1aa	8.83563	4.13852	4.97205	17.9573	15.6491	21.1599	-1.65513	3.90635	19.3333	1.09775e-05	8.42692e-05
ubl7a	2.71866	1.5738	1.39839	4.07129	6.13928	7.21782	-1.65775	2.34359	9.53573	0.0020151	0.00877066
dcbld1	3.21296	2.21498	3.21111	8.65149	7.88476	10.8576	-1.6613	3.12859	15.9517	6.49806e-05	0.000420218
tmeff1b	17.3623	14.5722	16.8325	61.4329	36.6551	59.84	-1.66305	5.9574	34.4253	4.42932e-09	5.66164e-08
raraa	10.5657	9.5011	10.2031	33.879	26.9045	35.8423	-1.66489	4.8765	45.6277	1.43006e-11	2.42399e-10
plp1a	1.9772	7.05297	2.6414	13.7406	6.07909	10.981	-1.66825	4.88977	10.6069	0.00112664	0.00529646
ehd1b	62.0966	56.5403	100.58	185.171	185.382	333.007	-1.67137	7.45615	46.316	1.00637e-11	1.73274e-10
adoa	6.17876	7.69414	5.69714	21.7378	15.589	26.7121	-1.67171	4.20679	25.9	3.59563e-07	3.4783e-06
tlr22	0.370726	1.92354	4.29875	2.76266	8.12552	7.58796	-1.67201	2.14594	7.21497	0.0072298	0.0264248
fibinb	1.17397	1.92354	1.45018	3.48968	3.91229	7.3412	-1.67295	2.02527	10.0581	0.00151681	0.00687703
caska	3.15117	1.86525	3.47008	6.32504	9.50987	10.4257	-1.67321	3.11985	14.5884	0.000133732	0.000799026
cyfip1	55.2999	62.3109	57.8519	156.817	190.92	217.522	-1.67344	7.07894	39.7414	2.89913e-10	4.27083e-09
cln3	4.26335	2.15669	2.69319	7.92448	12.5795	9.62376	-1.67544	2.81621	11.3716	0.000745761	0.00366865
arhgap17a	1.42112	0.757757	1.08764	3.78048	1.98624	5.55217	-1.68143	1.4289	6.20697	0.0127248	0.0421691
abca1b	18.9688	18.4776	19.8364	52.8541	57.2999	76.5582	-1.68152	5.16741	49.8424	1.66608e-12	3.14652e-11
ttyh2l	2.22435	1.34065	4.6095	5.88883	6.19947	13.2018	-1.68158	3.15919	13.6431	0.000221056	0.00124448
vamp5	47.9472	35.7311	50.1866	145.912	101.539	188.157	-1.68215	6.90689	35.181	3.00446e-09	3.90437e-08
zgc:162183	5.4991	4.13852	1.50197	11.2688	11.2553	10.0556	-1.68274	2.91361	12.6121	0.000383267	0.00202211
kdelr3	4.07798	5.18772	3.36649	14.3222	11.0146	14.9909	-1.68431	3.49656	18.9581	1.33624e-05	0.000100388
irf2bpl	5.19016	2.91445	4.40233	19.8475	6.50041	15.6078	-1.68486	3.42675	18.974	1.3251e-05	9.97574e-05
loxl3b	3.21296	6.52836	2.95215	13.0136	13.4823	13.3869	-1.68832	3.61272	13.3662	0.000256199	0.00141675
her15.2	2.47151	6.06205	3.78083	17.0122	7.04212	14.2506	-1.69368	5.25585	18.0909	2.106e-05	0.00015265
plxna3	0.617876	1.16578	2.38244	2.83536	4.81512	5.12033	-1.69397	2.16713	7.46333	0.00629685	0.0234996
anxa3b	57.4625	49.6622	55.6248	173.393	154.987	200.68	-1.69438	6.92577	45.5496	1.48824e-11	2.5148e-10
plk3	31.8206	26.6963	29.159	85.0609	69.8193	145.837	-1.69467	6.34054	34.771	3.70863e-09	4.78528e-08
si:ch73-141c7.1	3.95441	2.38985	5.23101	12.2139	20.8254	7.52627	-1.69469	3.33363	13.4836	0.00024066	0.00134307
sox19a	4.57229	9.38452	6.73298	26.0999	14.9871	26.2803	-1.6948	5.51371	14.876	0.000114814	0.000697834
si:ch211-157p22.10	0.556089	0.466312	2.07169	1.74484	3.06964	4.07159	-1.69516	1.37161	6.50741	0.0107426	0.0367129
mpped2a	12.7283	11.4829	5.23101	27.4812	33.6457	50.1546	-1.69524	4.23043	10.2853	0.00134097	0.00616856
lpar2b	2.78044	5.88719	3.47008	11.9958	6.31985	17.8286	-1.69528	2.95519	6.04931	0.0139117	0.045345
scinla	16.1266	9.90913	8.75288	31.1163	43.8778	38.2483	-1.697	4.68583	27.4373	1.62269e-07	1.6601e-06
usp12a	9.39172	6.12034	2.43423	15.34	24.4367	18.3838	-1.69806	3.16323	9.93645	0.00162038	0.00727305
spag9a	0.803239	0.174867	2.53782	2.32645	3.91229	2.52932	-1.69953	2.28801	5.85126	0.0155659	0.0498583
nenf	16.003	12.1241	10.3066	40.6402	36.4745	45.9596	-1.70045	5.00996	34.7605	3.72859e-09	4.80535e-08
ttyh3b	1.54469	1.39894	2.27886	5.16181	5.89852	5.3054	-1.70179	2.13896	10.449	0.00122718	0.00572719
galcb	9.14457	6.47008	10.7728	26.1726	28.8305	29.7966	-1.70365	4.19448	31.2985	2.21246e-08	2.58856e-07
zgc:152830	160.401	164.783	173.607	506.221	639.689	496.672	-1.70746	8.44932	48.7482	2.91028e-12	5.3303e-11
slc39a13	3.21296	1.74867	5.64535	14.4676	6.13928	14.0038	-1.70815	3.02217	13.3062	0.000264524	0.00145395
tnfa	3.46011	1.98183	1.60556	17.0122	3.19002	4.93526	-1.71176	2.84761	9.55283	0.00199641	0.00869627
sqstm1	31.5117	39.9279	43.2983	133.189	117.85	125.602	-1.71409	6.31254	53.3246	2.82738e-13	5.73675e-12
phgdh	21.1314	28.6782	21.7009	68.9938	76.9818	87.971	-1.7142	6.24296	47.2975	6.09902e-12	1.08079e-10
hbp1	6.17876	9.26795	7.76883	25.7364	19.0799	37.3229	-1.7143	4.15653	12.6634	0.000372887	0.00197402
scarb1	2.34793	1.69038	3.00395	8.7969	6.19947	8.20487	-1.71528	2.44215	11.9377	0.000550094	0.00279424
rbp5	6.11698	3.03103	4.86846	23.4826	12.8805	10.6725	-1.71715	3.97603	22.3963	2.21806e-06	1.90498e-05
rhbdl2	2.90402	4.19681	6.16327	15.4127	10.1118	18.0754	-1.71836	3.6901	18.6023	1.61026e-05	0.000118848
cplx2l	88.7888	59.2799	105.138	192.587	234.436	460.398	-1.71974	7.624	36.2457	1.73941e-09	2.34412e-08
slc12a2	3.58368	5.36259	3.72904	11.705	14.024	16.965	-1.7203	3.32317	19.4958	1.00822e-05	7.79446e-05
ctsd	235.658	201.68	277.502	691.029	947.195	758.241	-1.7207	9.00831	42.8594	5.88193e-11	9.33243e-10
mtfr1	2.10078	2.33156	2.6414	8.7969	5.17626	9.06854	-1.72186	2.66618	9.38939	0.00218245	0.00941645
tuba1c	8.03239	9.61768	10.6174	33.9517	27.5666	32.1409	-1.7303	6.02659	39.6738	3.00126e-10	4.40939e-09
hrsp12	5.9934	8.39361	6.21506	16.5033	27.8675	24.4295	-1.73332	4.07985	25.899	3.59748e-07	3.4783e-06
gpm6ab	4.63407	2.27327	4.55771	10.1782	11.135	17.6436	-1.73641	4.96372	28.5849	8.96769e-08	9.5597e-07
myo7aa	8.34133	6.47008	8.75288	22.901	21.7884	37.2612	-1.73964	4.17731	24.342	8.06613e-07	7.44293e-06
rassf7b	1.42112	1.22407	1.86452	6.54315	4.81512	3.70144	-1.7408	1.82582	9.31305	0.00227528	0.00976679
cpvl	23.7882	23.6653	35.0115	84.4793	84.4452	106.725	-1.74674	5.9078	48.5042	3.29583e-12	5.98998e-11
psap	299.423	317.034	361.458	927.018	1306.28	1064.35	-1.74847	9.34777	54.0902	1.91496e-13	3.94409e-12
gas1a	14.3965	13.0567	10.3584	41.4399	41.2897	45.281	-1.74917	4.95748	19.207	1.17285e-05	8.92807e-05
jupa	39.1734	31.8258	41.9517	118.431	109.303	153.487	-1.75076	6.57268	36.7453	1.34613e-09	1.8391e-08
etv5a	9.45351	11.1915	12.7409	31.4071	45.1418	33.5598	-1.75095	4.94916	24.8859	6.08248e-07	5.69926e-06
epb41l4a	1.9772	1.34065	3.10753	3.78048	10.7136	7.21782	-1.75108	2.78623	12.0585	0.000515579	0.00263733
sulf2b	2.78044	0.757757	2.38244	5.01641	6.86155	6.29246	-1.75256	2.66445	11.7553	0.000606707	0.00304497
pltp	3.08938	3.61392	4.55771	11.196	8.36627	21.0365	-1.75365	2.97855	17.4024	3.02443e-05	0.000210956
rgs2	25.7037	26.8712	17.2468	78.954	95.52	61.3823	-1.75549	5.73503	54.788	1.34261e-13	2.81305e-12
tpp1	48.1326	41.6766	57.9554	148.966	183.516	163.049	-1.7557	6.71061	54.9393	1.24312e-13	2.61463e-12
cacnb2a	1.91542	1.51551	1.24301	4.79831	5.29663	5.92231	-1.75748	2.34012	13.0405	0.000304833	0.00164894
arhgap29b	26.6305	27.8038	18.9041	73.7921	76.3799	106.417	-1.76148	5.78601	38.5326	5.38479e-10	7.70385e-09
tnnt1	1.42112	1.63209	5.48997	6.97935	11.3757	10.364	-1.76169	3.08516	7.70429	0.00550898	0.0208951
rai14	2.10078	3.73049	5.64535	12.3593	8.60703	16.4097	-1.76204	3.55523	19.1485	1.2093e-05	9.17989e-05
ptbp1b	38.0612	28.853	43.2983	107.017	104.067	166.688	-1.76716	6.69908	43.298	4.7007e-11	7.60191e-10
mapkapk3	3.46011	4.37167	2.6414	8.28798	13.4222	15.1759	-1.76816	2.77457	15.5868	7.88021e-05	0.000499248
mfap2	15.3233	10.9583	14.3982	46.9652	43.637	47.3785	-1.7689	5.38149	53.3629	2.77281e-13	5.6365e-12
atrn	1.79184	0.233156	2.01989	3.63508	3.73172	5.73724	-1.77619	1.53268	6.24483	0.0124556	0.0413773
pfn2l	77.2963	64.6425	96.5924	274.812	202.355	346.394	-1.77686	8.08891	40.3597	2.11254e-10	3.1633e-09
vangl2	2.28614	2.68129	1.60556	6.97935	7.28287	8.82178	-1.77729	2.23976	8.81063	0.00299481	0.012369
atraid	2.16257	2.04011	1.2948	6.68855	4.75493	7.52627	-1.78222	2.49439	11.7027	0.000624103	0.00312509
akr1a1b	24.2825	23.3156	30.6092	80.6988	81.4959	107.28	-1.78256	5.9377	44.1716	3.00816e-11	4.94534e-10
klc1b	2.10078	1.98183	1.76093	4.7256	8.42646	7.3412	-1.78578	1.77196	8.17898	0.00423787	0.0166546
slc25a25b	1.29754	0.524601	0.984051	2.03565	3.73172	4.13328	-1.78903	1.18395	6.88819	0.0086767	0.0308517
zgc:153018	0.803239	3.38076	3.88441	7.27016	8.00514	11.5979	-1.79119	3.00431	13.6469	0.000220601	0.00124256
bag2	2.16257	1.0492	4.14337	5.81613	9.3293	9.3153	-1.79317	3.07491	15.8155	6.9827e-05	0.000449164
tuba8l2	41.6449	38.0044	50.7563	174.847	139.939	139.73	-1.7946	6.67747	51.4531	7.33279e-13	1.43449e-11
LOC793439	0.926815	0.174867	1.13943	2.03565	2.10662	3.20792	-1.79533	1.07276	6.1537	0.0131137	0.0431694
tmem144a	4.81944	5.71232	5.38639	16.8668	15.9501	23.3191	-1.80155	3.50773	26.0851	3.267e-07	3.187e-06
hoxa2b	2.84223	1.69038	2.74499	9.37851	9.02835	6.60091	-1.80156	3.82792	19.4402	1.03801e-05	8.00773e-05
si:ch73-46j18.5	19.8956	12.2407	23.3065	62.9596	52.6654	75.0776	-1.80378	5.76482	54.2443	1.77048e-13	3.66728e-12
arhgap42a	3.08938	0.874335	2.01989	5.96153	3.43077	12.0297	-1.80456	2.96285	15.719	7.34836e-05	0.000469916
wdfy2	9.14457	13.6979	10.8764	35.5511	42.7342	39.2353	-1.80502	4.55249	42.8602	5.8795e-11	9.33243e-10
zgc:171534	1.42112	1.74867	1.70914	5.16181	8.96816	4.07159	-1.80571	1.98889	11.9192	0.000555594	0.00281693
dpp7	31.9442	26.4049	29.3662	105.999	96.9043	104.011	-1.80691	6.05064	64.5174	9.56859e-16	2.45766e-14
homer3	4.38692	3.96365	4.03979	14.8311	15.0473	13.4486	-1.81007	3.5562	24.1754	8.79507e-07	8.06781e-06
lmo4a	16.1266	15.4466	15.952	49.219	45.9844	78.2856	-1.81008	5.63458	42.3687	7.55891e-11	1.18383e-09
id4	1.79184	1.34065	1.9681	5.74343	6.5606	5.67555	-1.81035	2.70625	16.8243	4.10059e-05	0.00027768
akr1b1	1.35933	1.10749	1.3466	4.3621	3.67153	5.55217	-1.81301	2.59202	12.6984	0.000365975	0.0019412
arhgap28	0.803239	1.86525	1.55377	5.81613	3.67153	6.35415	-1.81434	2.07587	9.61944	0.00192528	0.0084234
gnav1	1.23575	1.86525	2.90036	3.85319	6.98193	10.6108	-1.81666	2.55375	15.5562	8.00884e-05	0.000506809
itga11a	3.08938	1.28236	0.310753	5.08911	5.11607	3.76314	-1.8184	2.30643	9.06925	0.00259944	0.0109262
epha4b	1.11218	1.16578	2.48602	6.61585	5.59758	4.31835	-1.81979	2.93682	8.64657	0.00327678	0.0133717
gng10	11.925	6.41179	10.721	32.7157	35.0902	32.6961	-1.82097	4.64674	33.8571	5.93111e-09	7.4504e-08
prox1a	1.23575	1.10749	0.828675	4.21669	2.34737	4.62681	-1.82131	2.62412	9.55475	0.00199433	0.00869067
gdi1	10.5039	13.5813	10.5138	32.4249	39.1229	52.7456	-1.82282	5.03816	41.7386	1.04327e-10	1.59724e-09
dazap1	3.15117	3.08932	1.65735	7.99718	12.2184	8.57501	-1.82324	2.75479	6.82812	0.00897337	0.0317037
dll4	29.3491	17.137	63.0311	108.253	77.4031	171.192	-1.82647	6.47025	53.6507	2.39503e-13	4.88677e-12
LOC100148329	1.85363	6.29521	2.48602	18.9751	5.59758	11.3511	-1.82878	5.05709	15.3345	9.0055e-05	0.000562702
mgst2	2.10078	2.38985	3.88441	15.7763	4.45399	10.6725	-1.83015	2.80777	10.6639	0.00109246	0.00516025
lamp2	106.089	104.92	134.97	354.711	351.925	547.012	-1.83254	8.12209	50.4076	1.24912e-12	2.39218e-11
psen1	20.2663	22.1498	10.1513	51.4	76.8614	63.1713	-1.83256	4.9846	24.4412	7.66116e-07	7.08722e-06
tspan36	86.6263	60.0376	80.0189	273.94	270.61	265.517	-1.83644	7.45776	49.1372	2.38674e-12	4.40841e-11
hn1b	43.4985	34.2739	41.0194	155.581	111.711	159.779	-1.83747	7.00098	54.3277	1.69689e-13	3.53812e-12
prcp	43.931	29.9022	46.5612	119.74	106.053	230.415	-1.84045	6.5286	43.6142	3.99929e-11	6.50615e-10
lsr	3.08938	2.38985	3.988	14.0314	9.57005	10.981	-1.84115	2.98847	12.2353	0.000468944	0.00242262
il1fma	2.47151	0.932624	0.517922	3.27157	4.3938	4.93526	-1.8423	1.61481	6.82278	0.00900025	0.0317689
cbx6a	3.02759	6.3535	5.74893	14.8311	15.0473	24.6763	-1.84409	3.97777	30.0634	4.18154e-08	4.67203e-07
cndp2	82.1776	59.105	59.9753	212.507	256.225	248.429	-1.84498	7.21218	51.4054	7.51318e-13	1.46715e-11
si:ch211-42i9.8	1.05039	1.69038	1.60556	2.54456	6.50041	7.09444	-1.84529	1.72045	6.65141	0.00990774	0.0343889
csf2rb	1.9772	2.38985	1.86452	6.61585	7.94495	7.95811	-1.85359	2.55002	11.1918	0.000821609	0.00399674
rhoua	1.85363	3.55563	1.24301	9.37851	5.41701	12.6466	-1.85428	2.48562	6.08172	0.0136588	0.0447209
jun	128.024	109.933	136.68	256.491	454.909	726.594	-1.85704	7.92247	39.5808	3.14761e-10	4.61199e-09
ldlrap1a	0.988602	1.45722	1.91631	4.14399	3.61134	8.82178	-1.85878	2.65509	11.9603	0.00054346	0.00276312
efnb1	0.432513	0.816046	1.2948	2.54456	1.86586	5.73724	-1.86326	1.56841	8.34777	0.00386162	0.015362
slc3a2a	74.5159	60.7954	72.9752	212.507	298.778	256.695	-1.86386	7.24958	52.1924	5.03206e-13	9.96914e-12
lipg	2.10078	3.32247	2.95215	7.34286	9.63024	14.0038	-1.86449	3.74903	23.2976	1.38771e-06	1.22757e-05
sh3pxd2aa	3.02759	5.8289	6.00789	17.9573	12.6999	24.9848	-1.86505	3.7368	23.6902	1.13159e-06	1.0175e-05
hspa12a	6.30234	9.5011	12.0676	29.2988	28.7102	42.7517	-1.86828	4.62342	42.037	8.95639e-11	1.38481e-09
rab3gap1	1.60648	2.33156	1.50197	3.70778	9.08854	7.58796	-1.87024	1.70744	9.11061	0.00254131	0.0107171
gata2a	3.70726	3.32247	2.38244	9.0877	9.3293	20.9749	-1.87065	2.88476	14.3216	0.000154085	0.000905269
zgc:110158	3.83083	3.08932	3.10753	15.1946	10.6535	11.1043	-1.87116	3.54464	28.1708	1.11068e-07	1.16467e-06
cox4i2	4.07798	3.26418	4.55771	18.3208	10.3525	15.6078	-1.87116	3.87715	28.3858	9.9393e-08	1.05031e-06
gamt	12.5429	16.146	24.3423	46.529	75.7178	70.5125	-1.87131	5.50233	45.3871	1.61698e-11	2.71553e-10
arhgef7b	14.5201	17.6033	22.1153	50.8911	50.619	109.748	-1.87222	5.4778	51.9456	5.70606e-13	1.12229e-11
frem3	1.05039	1.98183	0.72509	4.87101	4.03266	4.07159	-1.87228	1.92743	8.52624	0.00350062	0.0141581
si:dkey-9i23.15	7.72345	6.3535	5.80072	22.8283	20.5245	29.3031	-1.87474	4.42618	36.664	1.40344e-09	1.91022e-08
lrrn1	10.8746	20.576	12.7927	50.9638	43.0953	67.9832	-1.87484	6.69991	36.2858	1.70401e-09	2.30211e-08
tspan7	15.3233	8.91821	21.1312	55.2532	34.9096	75.5712	-1.87552	5.88038	38.56	5.30973e-10	7.60643e-09
ascl1a	0.865027	4.13852	5.02384	11.9231	10.834	13.4486	-1.87645	4.64291	19.6903	9.10627e-06	7.09016e-05
slc25a24	7.16737	6.93639	8.90825	25.2275	23.5339	36.5209	-1.87704	4.41937	40.275	2.20611e-10	3.29889e-09
lpl	2.90402	7.34441	5.90431	15.7035	18.9595	23.6276	-1.87844	4.17775	31.6709	1.82637e-08	2.16703e-07
ctssb.1	329.575	273.084	261.136	1068.57	1131.67	968.915	-1.87862	9.18317	57.6102	3.19563e-14	7.04717e-13
kifap3b	2.28614	3.32247	2.07169	11.3415	7.34306	10.5491	-1.87952	3.13368	18.8937	1.38207e-05	0.000103404
ifi30	46.4025	40.0445	43.609	168.377	144.694	165.578	-1.88098	6.75967	57.6228	3.17516e-14	7.0162e-13
sgk3	4.69586	2.27327	2.58961	11.4142	11.9174	10.7959	-1.88253	3.28353	14.7139	0.000125121	0.000753351
pxylp1	2.59508	0.641179	3.36649	9.1604	5.59758	8.88347	-1.88402	2.31809	10.3206	0.00131552	0.00607456
bloc1s6	32.0678	24.0151	26.8283	104.69	94.1958	106.848	-1.88723	6.08359	66.5274	3.45068e-16	9.25494e-15
gadd45ba	130.372	102.297	133.002	426.904	421.564	482.175	-1.88772	7.97296	21.4966	3.54451e-06	2.96489e-05
cd2ap	18.5363	19.8183	18.9559	60.3423	65.4857	89.2665	-1.8908	5.60635	61.2604	5.00039e-15	1.19965e-13
nupr1	11.06	9.90913	11.964	50.2368	25.7609	50.3396	-1.89147	4.46622	42.0165	9.05054e-11	1.39739e-09
usp2a	2.40972	3.20589	5.90431	14.613	12.8203	13.4486	-1.89315	3.02917	13.9901	0.000183776	0.00105362
hip1	8.15597	10.7835	11.3943	33.0065	33.2845	47.2551	-1.89334	4.85082	46.3718	9.78144e-12	1.68946e-10
arid3c	2.34793	2.85616	2.53782	9.66931	9.57005	9.68545	-1.89335	2.5989	13.748	0.000209038	0.00118477
cxadr	2.03899	2.27327	1.86452	9.45121	5.35682	8.88347	-1.89344	2.91447	20.353	6.43909e-06	5.16832e-05
pleca	17.6713	30.66	25.3782	85.9333	86.7324	98.6435	-1.89753	6.30493	56.3537	6.0539e-14	1.3112e-12
tshz3b	4.20156	4.31338	6.57761	17.1576	15.6491	23.4425	-1.89872	4.18718	26.6638	2.42115e-07	2.40924e-06
rxrga	5.4991	3.1476	4.14337	18.6843	15.288	12.9551	-1.90037	3.64863	24.6662	6.81681e-07	6.34834e-06
dtx2	7.10558	9.79255	7.87241	25.8091	28.4092	40.7159	-1.90095	4.47522	43.1616	5.04008e-11	8.07893e-10
si:dkey-103i16.2	3.46011	2.33156	2.6414	15.4854	9.3293	7.64965	-1.90154	3.72209	25.34	4.80631e-07	4.58616e-06
ppp1r21	3.21296	2.79787	2.17527	4.5075	12.7601	15.1759	-1.90971	2.62072	11.7924	0.000594737	0.00299592
arhgap12a	6.73485	2.73958	5.85252	15.4127	20.705	17.5202	-1.91479	3.50169	19.7287	8.92517e-06	6.95412e-05
snrkb	6.05519	5.94548	9.89231	22.3194	22.3903	38.31	-1.91554	4.39623	42.4117	7.3946e-11	1.16143e-09
apln	6.36413	8.56848	9.63334	26.7542	42.6138	23.0723	-1.91648	4.67925	32.6921	1.07974e-08	1.31106e-07
ier5l	6.42591	5.47916	9.63334	37.514	15.4686	28.5628	-1.92056	4.41185	30.8712	2.75728e-08	3.18165e-07
plxdc2	0.247151	0.524601	2.22706	2.76266	2.52794	3.3313	-1.92192	2.08356	6.27015	0.0122789	0.0408981
tuba1a	9.20636	12.9984	11.0317	44.4934	46.3455	36.0274	-1.92301	6.32892	49.4499	2.03507e-12	3.79741e-11
rap2c	27.063	21.1589	21.2866	85.6425	73.6714	107.527	-1.92704	6.1145	59.6772	1.11767e-14	2.59584e-13
dbx1a	1.54469	1.86525	0.621506	6.03423	2.22699	6.84767	-1.92781	3.21608	12.3929	0.000430962	0.0022466
LOC100149066	0.247151	1.51551	0.310753	2.47185	1.20378	2.28256	-1.92889	2.74089	7.49164	0.00619862	0.0231965
entpd1	53.0138	66.974	66.5529	198.548	255.081	257.991	-1.92945	7.19201	58.8121	1.73474e-14	3.92059e-13
zgc:153426	2.03899	1.74867	2.95215	4.7256	9.50987	12.3381	-1.93123	3.94797	18.1852	2.00429e-05	0.000145762
ctsba	103.556	93.3789	89.6005	364.962	398.632	334.487	-1.93233	7.7904	59.6186	1.15139e-14	2.66284e-13
angptl4	30.5231	24.9477	44.6966	132.68	91.8484	155.954	-1.93381	6.96151	55.499	9.35064e-14	1.98197e-12
wipi1	1.23575	2.04011	0.72509	3.92589	5.41701	5.73724	-1.9344	1.9527	12.0677	0.000513022	0.00262671
rgs12b	1.17397	4.83798	3.988	9.88742	14.9871	12.2765	-1.93812	3.338	14.8767	0.000114772	0.000697834
dhrs3b	2.03899	1.5738	1.45018	6.10694	4.87531	8.6367	-1.93982	3.03766	16.605	4.60306e-05	0.000307725
scrt2	0.865027	1.39894	0.621506	2.18105	3.43077	5.92231	-1.93988	3.19002	15.8011	7.03617e-05	0.00045154
rgmb	3.08938	1.63209	3.10753	13.6679	8.36627	8.26656	-1.94026	3.33744	18.9468	1.34413e-05	0.000100842
zgc:173594	2.22435	1.74867	1.3466	6.32504	7.16249	6.47753	-1.94094	2.22446	16.1127	5.96815e-05	0.00039011
rab20	4.20156	4.02194	6.99194	15.9217	20.2837	20.8515	-1.94166	3.34263	19.2229	1.16312e-05	8.86016e-05
rgs3a	19.8956	17.1952	26.3104	68.8484	72.4676	104.072	-1.94195	6.03844	64.7883	8.33911e-16	2.152e-14
lifrb	2.16257	0.757757	2.53782	8.14258	4.87531	6.16907	-1.94206	2.09136	6.89127	0.00866177	0.0308087
si:dkey-165n16.1	5.43731	5.18772	4.76488	19.8475	19.742	19.9261	-1.94522	3.82971	26.3409	2.86165e-07	2.80411e-06
cuedc1b	1.85363	1.69038	2.90036	6.90665	6.38004	12.0297	-1.95372	2.78579	20.4795	6.02744e-06	4.87014e-05
trim8a	1.85363	3.90536	1.39839	7.92448	9.93119	10.3024	-1.95734	2.31686	10.3026	0.00132844	0.00612383
lrp5	3.64547	1.34065	3.3147	7.27016	7.88476	14.9292	-1.96054	3.03923	18.5118	1.68856e-05	0.000123873
tenm4	0.123575	1.0492	0.46613	3.56238	1.44454	2.59101	-1.96118	2.02252	6.4596	0.0110355	0.0375158
zgc:92326	27.928	26.9878	23.7208	87.969	124.351	97.4097	-1.96304	5.92787	75.0384	4.61658e-18	1.45229e-16
slc38a7	29.2873	17.4284	16.4699	65.3588	83.7229	101.605	-1.96961	5.52423	44.1816	2.99282e-11	4.92755e-10
slc2a13b	1.29754	1.10749	1.76093	3.05347	6.68098	8.26656	-1.97047	1.69131	8.76112	0.0030772	0.0126853
gpt2l	6.73485	5.36259	4.24696	24.2096	17.1539	22.7639	-1.97229	4.21663	39.7707	2.85592e-10	4.21857e-09
fut11	2.53329	1.74867	3.41828	8.21528	7.52363	15.0525	-1.97452	3.13619	23.6964	1.12791e-06	1.01503e-05
slit2	1.54469	0.932624	1.13943	4.79831	4.87531	4.56511	-1.97576	1.87635	10.1153	0.00147044	0.00668249
gadd45gb.1	2.53329	3.78878	2.01989	15.9217	6.19947	9.68545	-1.97688	4.5821	17.7456	2.52496e-05	0.000179794
rac3b	0.185363	1.92354	1.65735	4.6529	5.4772	3.51637	-1.97773	1.96643	9.12409	0.00252265	0.0106569
tax1bp3	21.3785	17.0204	14.2428	62.8869	56.6981	88.5262	-1.97796	5.79425	49.7074	1.78471e-12	3.35895e-11
mmd2a	0.926815	2.91445	1.3466	4.79831	6.07909	9.87052	-1.98238	2.15533	9.775	0.00176901	0.00784661
bmp6	3.15117	0.291445	2.22706	5.96153	5.83834	8.45163	-1.98301	3.10086	13.2494	0.000272669	0.00149495
six5	0.741452	0.58289	1.13943	5.37992	1.80567	2.46763	-1.98439	1.59839	6.24629	0.0124453	0.0413773
arid3b	21.9964	22.383	17.5058	74.81	68.0738	108.267	-1.98539	5.70282	57.2983	3.74483e-14	8.17571e-13
zbtb16a	5.9934	13.4065	12.948	35.1149	44.5399	46.6382	-1.98929	4.91753	23.4087	1.30985e-06	1.16462e-05
cldn5a	2.90402	1.86525	0.880467	7.92448	5.53739	11.7212	-1.98989	2.10548	8.77526	0.00305344	0.0125969
cyp26b1	3.70726	3.03103	6.11148	13.6679	15.9501	20.9132	-1.99287	4.30995	38.4134	5.72373e-10	8.16735e-09
nrarpa	25.7654	16.3209	29.6251	88.7687	68.134	132.944	-1.99669	6.45595	56.0026	7.23758e-14	1.56137e-12
oaz2a	3.33653	2.56471	2.38244	6.76125	11.1952	16.5331	-2.00002	3.0847	20.4592	6.09171e-06	4.91479e-05
irg1	44.8578	40.5108	32.2147	182.626	166.483	124.492	-2.00441	6.65474	61.0444	5.58019e-15	1.33582e-13
islr2	1.17397	0	0.362545	1.89024	1.86586	1.48058	-2.00888	1.98746	7.83866	0.00511405	0.0196152
tmem198b	2.47151	2.0984	4.45413	7.92448	11.9776	13.2018	-2.01215	2.56597	14.2188	0.000162739	0.00094543
stom	6.17876	4.89627	4.45413	17.2303	19.9226	26.6504	-2.01316	4.07687	37.3202	1.00239e-09	1.39567e-08
zgc:109934	35.1572	26.1717	26.673	123.956	117.97	112.215	-2.01382	6.2163	71.6142	2.61668e-17	7.76187e-16
aanat2	0.123575	1.10749	0.776883	1.30863	2.82888	3.26961	-2.01514	0.810877	7.20934	0.00725251	0.0264866
fuca1.1	21.4403	18.0696	17.6611	77.2091	76.2595	77.5453	-2.01806	5.55136	50.5134	1.18354e-12	2.27057e-11
rbfox2	4.88122	3.43905	6.37044	16.0671	21.969	21.5301	-2.01911	4.34918	23.8844	1.02298e-06	9.27477e-06
aldh9a1b	3.21296	3.43905	5.12743	18.2481	15.288	14.0038	-2.02175	3.62714	27.5764	1.51013e-07	1.55076e-06
cldn11b	6.4877	9.67597	2.74499	19.7021	26.423	28.6862	-2.02275	4.50979	28.3601	1.00718e-07	1.06225e-06
stard8	15.0762	11.3663	14.709	53.1449	41.8314	77.4836	-2.02964	5.32228	65.5674	5.61609e-16	1.47724e-14
dcdc2b	0.803239	1.10749	0.414337	2.18105	4.99569	2.6527	-2.03078	1.26041	8.54199	0.00347045	0.0140569
csrp2	7.10558	8.16046	11.8604	38.0229	21.2467	57.1256	-2.03691	4.83144	44.4227	2.64602e-11	4.36314e-10
kank3	12.4193	12.1241	14.2428	44.1299	51.4014	65.4539	-2.03832	5.35662	65.182	6.82902e-16	1.77913e-14
snx10b	2.34793	2.0984	0.673298	11.4142	5.11607	3.88652	-2.03885	2.42503	10.1325	0.00145681	0.00662882
si:ch211-191a24.4	2.22435	2.44814	2.69319	8.65149	6.86155	16.2864	-2.03903	2.84928	19.8427	8.40826e-06	6.58426e-05
psmd3	77.1728	51.8189	35.0115	133.844	263.207	308.269	-2.0408	6.70498	30.0144	4.2886e-08	4.78185e-07
ctnnb2	3.21296	1.74867	1.2948	6.10694	6.62079	12.8934	-2.04273	2.22232	11.7377	0.000612479	0.00306971
dpysl2b	8.83563	17.8364	7.71703	41.2945	42.7342	69.9573	-2.04307	5.37386	14.2527	0.000159831	0.000931726
hoxc6b	1.35933	0.757757	1.55377	5.01641	5.05588	4.62681	-2.0447	1.69532	11.6555	0.000640138	0.00319659
galk2	9.20636	6.76152	7.66524	32.2795	36.5347	25.8484	-2.0478	3.91081	18.7141	1.51857e-05	0.000112614
hoxc6a	1.23575	0.816046	0.828675	5.30722	2.70851	4.0099	-2.04847	1.67537	12.2882	0.000455826	0.00236268
dnm2b	5.12837	4.89627	4.81667	11.4869	22.3903	27.6991	-2.0521	3.47564	10.3437	0.00129919	0.00601695
ctsc	41.7684	47.9718	39.7764	162.415	237.205	143.986	-2.05238	6.7044	71.4064	2.90725e-17	8.57718e-16
si:ch211-191i18.2	6.11698	4.02194	5.17922	15.1219	25.0386	25.2932	-2.0532	4.04588	35.275	2.86287e-09	3.72925e-08
slc2a12	2.78044	3.38076	3.26291	6.32504	27.3258	9.62376	-2.05562	2.8123	12.8512	0.000337268	0.00180648
tspan4b	31.3263	26.5798	27.8124	102.073	102.382	164.468	-2.05713	6.41889	62.4999	2.66462e-15	6.56591e-14
ch25hl2	108.684	113.663	25.1192	226.247	507.454	367.06	-2.06279	7.21237	10.9783	0.000921851	0.00444282
zgc:154093	4.88122	4.83798	8.5975	21.7378	25.0386	28.0076	-2.06463	4.15346	26.5841	2.52308e-07	2.49926e-06
her2	1.54469	5.8289	5.07563	26.6815	10.2321	13.6953	-2.06516	5.70182	22.6643	1.92917e-06	1.66869e-05
lmcd1	4.94301	1.86525	1.91631	12.0685	11.2553	12.77	-2.0672	3.21212	15.9369	6.54882e-05	0.000422749
zfp36l2	51.8398	43.367	55.573	187.352	184.419	267.614	-2.06855	7.23963	67.46	2.15006e-16	5.86752e-15
plk2b	96.3269	118.56	102.445	349.186	359.268	723.016	-2.06949	8.2086	53.6792	2.36054e-13	4.8254e-12
gpm6aa	2.53329	1.10749	1.13943	8.28798	5.59758	5.67555	-2.07144	3.78463	30.533	3.28237e-08	3.73233e-07
metrnl	19.772	11.7161	17.7647	71.1022	66.87	67.0578	-2.07205	5.82277	67.5379	2.06673e-16	5.65424e-15
hoxc8a	2.90402	2.85616	3.15932	14.3222	9.38949	14.559	-2.07758	3.20774	18.8811	1.39126e-05	0.00010395
bnc2	2.78044	1.39894	3.62545	11.7777	5.65777	15.9779	-2.07952	2.76489	18.2415	1.94591e-05	0.000141705
pkp3a	2.16257	0.932624	0.828675	5.37992	5.17626	6.47753	-2.08271	2.2834	8.49066	0.00356974	0.0143897
gna11b	3.76905	4.25509	4.76488	21.0835	15.7695	16.5948	-2.08437	3.69172	32.9096	9.65438e-09	1.17883e-07
gpr125	1.85363	1.39894	3.15932	7.99718	7.52363	10.981	-2.0867	3.00771	24.7314	6.59031e-07	6.16451e-06
frmd6	4.0162	6.47008	6.99194	23.9188	18.2373	34.6085	-2.09549	4.30717	43.7707	3.69198e-11	6.02417e-10
stxbp1a	1.42112	2.56471	3.47008	8.21528	9.81081	13.6337	-2.09644	3.94884	31.1508	2.38735e-08	2.77829e-07
zgc:92066	743.182	641.645	689.457	3028.6	3176.78	2731.79	-2.09692	10.9143	99.0601	2.44952e-23	1.1937e-21
ddit3	37.3197	35.5563	31.0753	133.771	147.644	167.12	-2.09718	6.391	64.5353	9.48183e-16	2.44113e-14
lmbrd2b	0.803239	2.79787	0.46613	5.16181	6.80136	4.87357	-2.09763	2.05347	9.07998	0.00258423	0.0108707
chp2	4.75765	2.50643	6.42223	20.4292	16.0103	20.1112	-2.09793	4.32412	30.7233	2.97565e-08	3.41199e-07
mdkb	2.10078	2.44814	1.91631	12.0685	5.89852	9.80883	-2.10138	5.14879	41.1217	1.43036e-10	2.17463e-09
amotl2a	10.6275	9.44281	19.3185	43.7664	48.2716	71.1294	-2.10269	5.48576	52.6247	4.03776e-13	8.11716e-12
tmem65	1.79184	1.16578	0.362545	1.74484	6.5606	6.10738	-2.10599	1.28114	6.1759	0.0129502	0.0427859
slc1a2b	1.79184	0.174867	0.517922	1.52673	1.98624	3.57806	-2.10699	2.66312	7.61067	0.00580238	0.0218711
hoxb7a	5.93161	7.86901	7.2509	28.0628	21.1263	43.9855	-2.10851	3.98797	28.182	1.10428e-07	1.15907e-06
tnfsf12	9.39172	4.37167	9.37438	18.1027	43.5769	34.4234	-2.11242	3.9858	18.5956	1.61591e-05	0.000119184
hsp90aa1.1	10.6893	7.16954	12.2747	22.7556	31.9604	82.9124	-2.11297	4.95816	19.5958	9.56801e-06	7.42848e-05
cdh2	3.70726	4.31338	4.50592	20.9381	15.9501	17.7052	-2.11376	4.58584	35.8375	2.14481e-09	2.87627e-08
selm	8.40312	8.27703	5.2828	39.3316	25.7007	29.92	-2.11521	4.66383	57.5677	3.26536e-14	7.17197e-13
si:ch73-281f12.4	5.68446	4.19681	2.84857	12.0685	17.6354	30.2902	-2.11638	3.56258	17.2855	3.21628e-05	0.000222209
her15.1	3.21296	7.51928	2.12348	25.8091	8.18571	16.5948	-2.12046	5.25893	22.3858	2.23013e-06	1.91234e-05
bmp16	2.71866	0.58289	5.64535	9.45121	13.9639	12.4615	-2.12178	3.92921	15.3234	9.05868e-05	0.000565378
si:dkey-207j16.2	5.9934	8.51019	6.11148	28.6444	26.3026	36.8911	-2.12388	4.68758	51.6942	6.48533e-13	1.27327e-11
zgc:158270	1.66827	1.74867	1.08764	4.94371	7.82457	8.38994	-2.12388	1.77472	10.313	0.00132093	0.00609693
tmem51a	1.29754	0.641179	1.86452	4.21669	6.0189	5.67555	-2.12552	2.24315	10.5936	0.00113481	0.00533259
hoxd9a	11.4307	6.70323	14.9161	43.3302	30.9973	71.006	-2.12735	4.75614	68.4	1.33476e-16	3.74558e-15
gstp1	52.7049	56.5986	53.3977	255.183	262.424	198.521	-2.12789	7.55265	69.0483	9.60806e-17	2.73129e-15
grna	15.8176	13.5813	12.5337	49.4371	81.2552	55.3366	-2.13164	5.18641	57.575	3.25333e-14	7.15994e-13
dync1h1	5.86983	7.81072	2.84857	13.7406	32.1409	32.8812	-2.14231	3.43829	13.9859	0.000184184	0.00105541
gli3	1.54469	2.04011	4.03979	9.37851	9.69043	12.6466	-2.14507	3.48276	29.8476	4.67372e-08	5.18478e-07
smad7	1.4829	0.408023	1.45018	6.03423	4.27342	4.0099	-2.14683	2.31148	13.8043	0.000202876	0.00115464
aoc2	9.14457	6.06205	5.74893	28.2809	43.2157	23.5042	-2.14684	4.45007	36.732	1.35538e-09	1.84941e-08
clic4	40.2238	35.7311	63.4454	197.021	153	265.394	-2.14758	7.50586	70.5958	4.3844e-17	1.27288e-15
lhx1a	1.42112	0.233156	0.0517922	3.56238	1.44454	1.11043	-2.14762	2.05667	7.19186	0.00732351	0.026668
emp2	17.4241	17.3701	19.7846	85.3517	69.097	86.7989	-2.14784	6.18956	62.9814	2.08664e-15	5.2004e-14
hs1bp3	1.60648	1.98183	6.57761	12.9409	13.1212	14.0655	-2.14812	3.32437	23.6258	1.17011e-06	1.04917e-05
msxc	1.35933	0.641179	1.50197	5.74343	3.06964	6.78598	-2.14891	3.67657	24.1335	8.98813e-07	8.23107e-06
rgs5b	2.03899	3.96365	1.19122	12.8682	7.88476	10.0556	-2.1492	3.15927	16.0759	6.08541e-05	0.000396824
kirrela	1.60648	0.641179	0.517922	4.7256	2.70851	4.6885	-2.15316	2.55905	15.1212	0.000100824	0.000621101
jam3b	14.5819	18.1279	22.9439	75.4643	58.1426	117.212	-2.15792	5.91648	63.5733	1.54505e-15	3.8951e-14
prickle2b	2.71866	4.89627	5.07563	16.8668	16.4918	23.8126	-2.15816	3.93357	35.8208	2.16322e-09	2.89384e-08
efnb2a	1.54469	1.16578	3.10753	7.48827	5.89852	11.6596	-2.15889	2.68375	22.4051	2.20786e-06	1.89772e-05
si:ch211-89p3.3	1.42112	0.641179	0.932259	1.81754	5.29663	7.03274	-2.15953	1.89573	10.1411	0.00145002	0.00660069
galk1	7.97061	4.60483	7.50987	27.8447	34.1272	27.329	-2.16189	4.08902	39.3896	3.47147e-10	5.06612e-09
btbd6a	0.803239	1.16578	0.72509	1.81754	4.45399	7.40289	-2.162	2.33115	15.6662	7.55615e-05	0.000481512
lamb2	1.11218	3.08932	2.95215	10.1055	7.52363	14.8675	-2.16208	2.91272	17.309	3.17681e-05	0.000220039
mylipb	0.494301	4.42996	4.81667	9.66931	11.9776	18.9391	-2.1625	3.02901	15.4226	8.59536e-05	0.000538616
tubb5	21.811	22.9076	31.6968	105.272	97.3256	141.21	-2.16281	7.08612	28.7942	8.04915e-08	8.63958e-07
hes2.2	1.54469	0.116578	1.19122	4.87101	3.8521	2.89946	-2.16404	2.87296	11.9145	0.000556991	0.00282271
mao	2.40972	5.47916	4.55771	14.3949	22.5107	17.5819	-2.16666	3.70048	28.9077	7.59088e-08	8.16375e-07
adcy2b	3.02759	7.16954	5.90431	18.2481	21.969	36.706	-2.16748	4.04713	26.4334	2.72784e-07	2.68502e-06
dlg1	2.16257	0.932624	0.46613	3.99859	4.09285	9.80883	-2.16757	2.40974	9.76043	0.00178309	0.00789941
bzw2	2.71866	1.16578	1.24301	5.01641	6.80136	7.95811	-2.16798	2.15701	8.94191	0.00278701	0.011618
zfyve21	10.3803	9.85084	8.54571	39.9132	37.9191	51.3267	-2.17185	4.89127	54.2337	1.78006e-13	3.68013e-12
nfatc1	0.123575	1.74867	2.01989	5.74343	3.91229	8.88347	-2.17198	2.36984	8.9099	0.0028363	0.0117902
si:ch211-133n4.4	6.61128	4.08023	6.21506	32.2068	18.8994	25.54	-2.1723	5.08993	51.957	5.67294e-13	1.11779e-11
bambia	7.84703	4.60483	5.54176	21.2289	29.8538	30.6603	-2.17249	4.84752	48.6347	3.08363e-12	5.63835e-11
nfkbiaa	59.934	41.5017	26.155	221.667	188.392	145.96	-2.17382	7.04426	69.7518	6.72578e-17	1.91693e-15
[truncated: 734 more rows]
