# Supplementary material for: Blood stem cell-forming haemogenic endothelium in zebrafish derives from arterial endothelium
Source: Nat Commun. 2019 Aug 8;10:3577. doi: 10.1038/s41467-019-11423-2 (PMC6687740; doi:10.1038/s41467-019-11423-2)
Supplement: Supplementary file 6 — Dataset 3 [file 41467_2019_11423_MOESM6_ESM.xlsx]

## Sheet: DP-R1lo specific ATAC peaks
Supplementary Data 3: Differential ATAC-peaks between DP-R1lo and DP-R1hi
PeakID	seqnames	starts	ends	FoldChange	Strands	Detailed Annotation	Distance to TSS Nearest PromoterID	Nearest Unigene Nearest Refseq	geneSymbol
1	chr14	19788158	19814114	-12.56	0	Intergenic	-58203	NM_152963	fmr1
3	chr7	52739479	52746747	-13.04	0	Intergenic	64262	NM_001006085	cdkn2aip
5	chr2	19779773	19795320	-11.34	0	Intergenic	-59568	NM_001126484	pimr141
6	chr10	16862371	16885887	-11.4	0	Intergenic	36228	NM_201031	stoml2
7	chr16	26048380	26059531	-10.84	0	Intergenic	-85172	NM_199605	prss59.1
8	chr8	44390568	44399384	-9.96	0	Intergenic	-9985	NM_001077753	si:busm1-228j01.6
11	chr16	26060744	26068956	-10.22	0	Intergenic	-74277	NM_199605	prss59.1
15	chr5	70878090	70879027	-3.93	0	Intergenic	69720	NM_001003993	ak1
16	chr3	55091925	55111045	-10.85	0	Intergenic	44889	NM_001002045	mafga
24	chr15	42548081	42549180	-2.94	0	Intergenic	-55386	NM_001017799	zgc:110333
25	chr10	8670309	8671607	-7.9	0	exon (NM_001030197, exon 1 of 1)	383	NM_001030197	aplnrb
30	chr7	17446182	17447275	-4.42	0	intron (NM_130953, intron 7 of 9)	-7832	NM_001040358	map4k2
32	chr1	26356007	26356751	-5.72	0	Intergenic	-62382	NM_001122755	bnc2
34	chr14	15646429	15647150	-7.81	0	intron (NM_130945, intron 1 of 29)	4305	NM_130945	flt4
36	chr5	49228653	49230013	-2.68	0	intron (NM_200418, intron 7 of 9)	136062	NM_131180	nr2f1a
37	chr17	15090694	15091460	-4.21	0	Intergenic	50233	NM_001136255	gch1
38	chr3	22493629	22494198	-5.39	0	Intergenic	197747	NM_001204250	zgc:194167
39	chr7	27082803	27083728	-6.71	0	intron (NM_001123009, intron 3 of 14)	63910	NM_001123009	sox6
40	chr11	6050899	6052083	-7.85	0	promoter-TSS (NM_001030244)	-318	NM_001030244	vsg1
41	chr20	11121059	11121773	-7.69	0	Intergenic	-13894	NM_001100043	flrt2
43	chr18	17841289	17843124	-2.57	0	intron (NM_001080030, intron 2 of 7)	44724	NM_001080030	si:ch211-216l23.1
45	chr8	11507800	11509921	-3.48	0	promoter-TSS (NM_001123243)	-390	NM_001123243	si:ch211-248e11.2
46	chr3	26350013	26350756	-4.66	0	intron (NM_001172397, intron 1 of 10)	43571	NM_001172397	xylt1
49	chr9	34474604	34475499	-5.03	0	intron (NM_001030192, intron 4 of 8)	-15173	NM_001004642	ildr1b
52	chr2	38180915	38181967	-7.57	0	intron (NM_194414, intron 1 of 9)	2451	NM_194414	mmp14b
54	chr15	39482799	39483389	-5.53	0	intron (NM_001309824, intron 15 of 28)	273039	NM_001309824	robo1
55	chr15	10267163	10267816	-7.45	0	intron (NM_130969, intron 10 of 31)	265529	NM_130969	tenm4
56	chr1	24466702	24467311	-6.31	0	Intergenic	19216	NM_001130587	tmem154
57	chr4	17028472	17029405	-3.95	0	intron (NM_001033585, intron 4 of 14)	37982	NM_001033585	sox5
58	chr12	23573732	23574375	-7.6	0	Intergenic	-117259	NM_001035261	svila
60	chr4	14410927	14411487	-7.5	0	Intergenic	34901	NM_001161493	si:dkey-261e22.4
61	chr4	9581498	9582552	-3.32	0	Intergenic	9461	NM_001123281	cdnf
63	chr15	23839268	23839885	-4.03	0	Intergenic	9677	NM_200898	rad1
64	chr18	26226414	26227096	-7.57	0	Intergenic	-7884	NR_030101	--
65	chr14	15665761	15666627	-4.06	0	Intergenic	-15100	NM_130945	flt4
66	chr7	69565554	69566597	-2.82	0	Intergenic	50262	NM_200899	myoz2a
68	chr24	30647060	30647828	-5.07	0	intron (NM_001077308, intron 7 of 7)	-39952	NM_001114709_1	zgc:174719
70	chr20	26166589	26167244	-3.72	0	promoter-TSS (NM_001082917)	14	NM_001082917	myct1a
72	chr9	28679995	28680793	-6.32	0	Intergenic	-92069	NM_001044766	klf7b
75	chr22	30341510	30342176	-3.41	0	Intergenic	-39525	NM_131237	mxi1
76	chr12	34661533	34663119	-2.35	0	Intergenic	64088	NM_001303010	si:dkey-21c1.6
78	chr2	14834674	14837224	-7.36	0	Intergenic	152131	NM_001017787	leprot
80	chr18	22616718	22617382	-2.26	0	promoter-TSS (NM_001135133)	-96	NM_001135133	bcar1
82	chr11	28229176	28230524	-7.31	0	Intergenic	137584	NM_001006070	dhrs3b
83	chr7	43122665	43123288	-6.81	0	Intergenic	325260	NM_131214	cdh11
85	chr6	11486688	11487502	-3.77	0	Intergenic	-38261	NM_001100143	zswim2
86	chr21	2570277	2571008	-3.44	0	Intergenic	90442	NM_001014292	hmgcrb
87	chr21	35805559	35807067	-2.76	0	intron (NM_001001816, intron 1 of 7)	416	NM_001001816	sgcd
88	chr18	11437149	11437723	-6.84	0	Intergenic	-410744	NM_001045135	si:ch211-59c24.1
89	chr16	34120929	34121897	-7.33	0	Intergenic	28694	NM_001077806	fam46ba
92	chr16	29168526	29169125	-5.06	0	intron (NM_131317, intron 5 of 9)	43176	NM_131317	mef2d
96	chr12	43101169	43101802	-5.96	0	Intergenic	556780	NM_001110011	dock1
97	chr16	35996768	35997590	-7.23	0	intron (NM_001089345, intron 3 of 4)	25083	NM_001089345	eva1ba
101	chr10	44704332	44705287	-7.39	0	Intergenic	8696	NM_001123007	npm2
102	chr25	10592599	10593243	-6.52	0	intron (NM_001177458, intron 5 of 20)	35230	NM_001177458	lrp5
105	chr14	16677915	16678656	-7.21	0	intron (NM_001114729, intron 8 of 25)	54180	NM_001258226	dicp2.1
107	chr20	4567170	4567857	-3.27	0	Intergenic	61612	NM_001076758	ipcef1
109	chr8	33541647	33542094	-7.18	0	intron (NM_001136477, intron 2 of 9)	17862	NM_001136477	mvb12bb
110	chr9	34136024	34137486	-2.45	0	Intergenic	-24369	NR_039078	--
111	chr6	43659805	43660587	-7.16	0	intron (NM_001039637, intron 8 of 19)	207427	NM_001013450	zgc:113054
112	chr1	56639348	56640648	-3.86	0	intron (NM_001033742, intron 4 of 11)	6303	NM_001033742	b3gntl1
113	chr15	20318292	20318974	-7.18	0	Intergenic	15196	NM_001077250	spint2
118	chr8	30537519	30538008	-7.25	0	intron (NM_001123253, intron 3 of 22)	45825	NM_001123253	si:dkey-91m11.5
119	chr9	8089466	8090354	-3.42	0	Intergenic	-328515	NM_001109720	zgc:171776
120	chr25	14611539	14612105	-5.01	0	intron (NM_200042, intron 4 of 6)	13346	NM_200042	mpped2
121	chr10	170984	171751	-5.93	0	Intergenic	-3507	NM_001008616	erg
122	chr17	44038735	44040140	-7.15	0	Intergenic	96336	NM_131251	otx2
123	chr23	10718576	10719439	-7.17	0	intron (NM_001077564, intron 8 of 16)	68723	NM_001077564	foxp1a
124	chr1	41228323	41229042	-2.54	0	Intergenic	80573	NM_201502	smox
125	chr6	29185716	29186312	-7.14	0	Intergenic	-16671	NM_212650	zbtb11
126	chr16	7878507	7879189	-2.74	0	Intergenic	-2737	NM_001301331	trim71
128	chr9	45854646	45855228	-5.94	0	intron (NM_200600, intron 13 of 14)	-25386	NM_001002736	asb1
132	chr22	27089386	27089872	-7.09	0	Intergenic	-6587	NM_198068	cxcl12b
135	chr19	22217404	22218025	-3.39	0	Intergenic	-85444	NM_001159669	znf516
136	chr2	11972508	11973589	-7.2	0	Intergenic	-93744	NM_001020566	zgc:110130
139	chr17	25426641	25427709	-4.51	0	intron (NM_201486, intron 1 of 5)	1142	NM_201486	clic4
142	chr19	26836136	26837087	-2.72	0	Intergenic	-3900	NM_001044937	npr1a
143	chr5	14321929	14322400	-7.05	0	Intergenic	-238152	NM_001128246	sema4c
145	chr20	18590971	18591707	-6.03	0	intron (NM_001045125, intron 2 of 35)	44602	NM_001045125	cdc42bpb
147	chr14	24974290	24974963	-7.17	0	Intergenic	-112665	NR_030143	--
148	chr2	52223378	52223882	-3.66	0	Intergenic	19951	NM_001007784	crygn1
149	chr24	25677794	25678372	-3.15	0	Intergenic	-34283	NM_200440	klhl24b
153	chr1	26140974	26141626	-7.06	0	Intergenic	-52501	NM_201116	sh3gl2
154	chr12	15742629	15743524	-7.3	0	Intergenic	118434	NM_001162849	nmt1b
155	chr6	24583717	24584451	-7	0	Intergenic	-133959	NM_205740	barhl2
156	chr22	18620435	18621497	-3.59	0	Intergenic	-99618	NM_001040321	cirbpb
157	chr7	20836269	20837368	-5.71	0	Intergenic	136722	NM_131806	efnb3b
158	chr13	35198097	35198662	-7.03	0	Intergenic	-15010	NM_131863	jag1b
160	chr13	3048089	3048745	-2.59	0	Intergenic	-26523	NM_001161598	pkdcca
161	chr3	54471159	54471845	-7.02	0	Intergenic	-56919	NM_001159970	s1pr2
163	chr11	10879741	10880288	-5.34	0	Intergenic	-12838	NM_001083573	psmd14
165	chr10	22798266	22798854	-7.03	0	Intergenic	-4135	NM_205670	tmem88a
167	chr5	23908170	23908890	-3.17	0	Intergenic	-78646	NM_131822	znf703
168	chr20	2118026	2118536	-5.63	0	exon (NM_001245964, exon 3 of 15)	-10462	NM_001044796	tmem244
173	chr10	9985694	9986192	-4.91	0	Intergenic	269083	NM_001044910	si:ch211-243g18.2
174	chr3	23596570	23597501	-6.96	0	intron (NM_131117, intron 2 of 4)	5775	NM_131118	hoxb4a
175	chr14	38341647	38342170	-6.96	0	Intergenic	27917	NM_001099453	rnasel3
176	chr7	11450121	11450676	-6.95	0	Intergenic	-307849	NM_001080704	mesdc2
177	chr5	70882275	70883090	-6.95	0	Intergenic	65596	NM_001003993	ak1
178	chr2	55970233	55971740	-2.44	0	Intergenic	36481	NM_001128342	jund
180	chr24	282023	282957	-6.53	0	intron (NM_001013328, intron 2 of 4)	41947	NM_001020572	impa2
182	chr14	30896392	30896996	-6.97	0	intron (NM_001305618, intron 6 of 7)	-85860	NM_131860	gpc4
186	chr18	42868174	42868631	-6.92	0	Intergenic	-57285	NM_001167569	pvrl1b
187	chr22	21109216	21109749	-7.06	0	intron (NM_213337, intron 5 of 7)	16078	NM_213337	tmem59l
188	chr18	27171421	27172100	-6.93	0	intron (NM_001136243, intron 3 of 26)	52636	NM_001136243	plekha7a
192	chr3	55069395	55070086	-6.91	0	Intergenic	76634	NM_001002045	mafga
194	chr5	47857806	47858440	-4.95	0	Intergenic	154888	NM_001123267	mblac2
196	chr22	30926763	30927522	-7.18	0	Intergenic	97437	NM_001040377	ssuh2.2
197	chr21	23182640	23183370	-6.9	0	intron (NM_199635, intron 3 of 6)	88158	NM_199635	zbtb16a
198	chr20	6719636	6720611	-5.31	0	Intergenic	-63707	NM_205751	igfbp3
199	chr11	25802748	25803788	-3.27	0	promoter-TSS (NM_001080082)	-289	NM_001080082	kaznb
200	chr9	14991877	14992893	-2.17	0	Intergenic	-458754	NM_212966	nrp2b
202	chr14	15570915	15571581	-3.99	0	intron (NM_130945, intron 10 of 29)	79846	NM_130945	flt4
205	chr12	36821314	36821959	-4.45	0	intron (NM_001080568, intron 1 of 1)	24395	NM_001080568	hs3st3b1b
206	chr13	46331291	46331729	-6.87	0	Intergenic	-38542	NM_178303	fgfr2
207	chr3	54711696	54712308	-7.15	0	intron (NM_001002228, intron 1 of 17)	26313	NM_001002228	rhbdf1a
210	chr4	5329022	5329780	-6.07	0	exon (NM_213421, exon 4 of 6)	-3641	NM_001013331	zgc:113263
213	chr16	13826896	13827445	-2.82	0	Intergenic	31419	NM_200151	josd2
214	chr11	21820827	21821923	-2.72	0	intron (NM_001199491, intron 2 of 17)	71191	NM_001199491	foxp4
215	chr14	19567820	19568907	-5.98	0	Intergenic	-290976	NM_152963	fmr1
216	chr7	56085867	56086747	-6.84	0	Intergenic	-84877	NM_212585	ist1
217	chr24	35749338	35749930	-4.83	0	Intergenic	61815	NM_001109702	mapre2
218	chr21	7596933	7597458	-6.98	0	intron (NM_001128738, intron 4 of 4)	19662	NM_001128738	fam69b
220	chr15	28811901	28812452	-6.83	0	intron (NM_001309524, intron 4 of 4)	59095	NM_001309524	nova2
223	chr11	6557538	6558420	-6.92	0	Intergenic	111672	NM_213031	gadd45ba
224	chr11	40517427	40518040	-5.67	0	Intergenic	-39371	NM_001039628	tas1r3
225	chr18	34617926	34618564	-3.64	0	Intergenic	-5046	NM_001045019	tiparp
226	chr14	7542676	7543184	-6.89	0	intron (NM_001017856, intron 1 of 13)	36368	NM_001017856	ppp3cb
228	chr15	25713899	25714736	-6.32	0	intron (NM_001037370, intron 7 of 14)	14256	NM_001037370	tsr1
229	chr5	34058799	34059543	-3.84	0	Intergenic	-42699	NM_001309863	hexb
230	chr15	28794210	28794791	-5.06	0	intron (NM_001309524, intron 3 of 4)	41419	NM_001309524	nova2
232	chr12	42771514	42772015	-6.91	0	Intergenic	490613	NM_001080602	ebf3a
233	chr25	23859486	23860038	-6.81	0	Intergenic	89560	NM_001001815	igf2b
239	chr24	37989250	37990277	-4.36	0	5' UTR (NM_001163897, exon 1 of 3)	326	NM_001163897	tmem204
244	chr18	17829488	17830124	-5.33	0	intron (NM_001080030, intron 1 of 7)	32324	NM_001080030	si:ch211-216l23.1
247	chr4	11471588	11472229	-6.85	0	exon (NM_199655, exon 2 of 12)	6492	NM_199655	gdi2
248	chr17	24494268	24495044	-6.87	0	intron (NM_001077601, intron 1 of 6)	8325	NM_001077601	peli1b
249	chr9	101505	102544	-6.84	0	Intergenic	-11646	NM_001034185	il10rb
251	chr25	18210393	18211297	-6.8	0	Intergenic	23258	NM_194380	dusp6
252	chr17	33441585	33443002	-3.21	0	Intergenic	19194	NM_001089387	zgc:162964
254	chr9	14528930	14529534	-5.66	0	intron (NM_212966, intron 1 of 16)	4399	NM_212966	nrp2b
256	chr6	60202556	60203154	-6.79	0	Intergenic	-50246	NM_001080701	slc32a1
259	chr13	7121434	7121799	-6.77	0	Intergenic	65996	NM_001144794	exoc3l4
260	chr1	46839272	46840027	-3.55	0	Intergenic	30968	NM_200389	obfc1
261	chr15	16265053	16266021	-6.78	0	intron (NM_001020595, intron 7 of 7)	16425	NM_001017695	rnmtl1a
262	chr8	19288362	19288789	-6.78	0	intron (NM_205637, intron 1 of 19)	23119	NM_205637	rgl1
265	chr9	31650778	31651727	-2.82	0	Intergenic	63077	NM_001173502	tmtc4
271	chr15	27400995	27401664	-6.24	0	intron (NM_200622, intron 23 of 24)	-30193	NM_131051	tbx2b
275	chr5	41419996	41420466	-6.85	0	intron (NM_001256655, intron 2 of 7)	23487	NM_001256655	pigl
276	chr17	36003806	36004521	-5.05	0	Intergenic	-69961	NM_131336	sox11a
278	chr18	32697771	32698436	-3.38	0	Intergenic	-126650	NM_001159841	LOC100149406
279	chr25	405694	406344	-3.27	0	Intergenic	-40939	NM_212993	rsl24d1
280	chr16	35504433	35505010	-3.55	0	Intergenic	-30629	NM_001111247	ctps1b
281	chr5	15511286	15511845	-2.57	0	intron (NM_001308555, intron 1 of 7)	19127	NM_001308555	znrf3
282	chr24	31272540	31273199	-2.43	0	intron (NM_001006092, intron 3 of 3)	13125	NM_001006092	alg14
283	chr3	46205975	46206483	-6.73	0	Intergenic	594762	NM_001080589	hs3st4
285	chr18	17867113	17867856	-5.41	0	intron (NM_001080030, intron 3 of 7)	70002	NM_001080030	si:ch211-216l23.1
286	chr8	17409419	17410014	-6.72	0	intron (NM_130935, intron 1 of 6)	71018	NM_130935	skia
289	chr3	21647341	21647827	-5.55	0	Intergenic	-257981	NM_201449	cdc27
290	chr24	1026425	1027361	-3.26	0	promoter-TSS (NM_001020636)	209	NM_201018	ralaa
292	chr9	18471	19119	-6.73	0	Intergenic	-26702	NM_001080074	zgc:158316
293	chr13	5696631	5697198	-6.74	0	Intergenic	111630	NM_213234	spred2b
294	chr9	37404359	37404932	-6.77	0	intron (NM_130967, intron 2 of 13)	72604	NM_130967	gli2a
295	chr23	36832019	36832720	-5.31	0	Intergenic	-70568	NM_001089535	ube2j2
296	chr6	52781444	52781952	-6.71	0	Intergenic	-10022	NM_213549	matn4
297	chr3	59866231	59867071	-2.44	0	Intergenic	-20022	NM_001130778	xylt2
299	chr2	37023911	37024449	-6.81	0	intron (NM_001002397, intron 2 of 3)	36909	NM_001002397	gng7
300	chr21	27634513	27635282	-6.7	0	intron (NM_001079970, intron 19 of 23)	-96704	NR_023323	--
301	chr10	13373961	13374482	-5.62	0	intron (NM_001099446, intron 4 of 11)	48772	NM_001004514	si:busm1-79m10.4
305	chr16	39350828	39351313	-6.72	0	Intergenic	-33917	NM_001005934	gpd1l
306	chr7	59065349	59066081	-5.55	0	Intergenic	-56977	NM_001110485	m1ap
307	chr2	58985912	58986464	-2.86	0	Intergenic	18773	NR_030000	--
308	chr14	34743228	34743658	-6.28	0	Intergenic	132555	NM_001007108	il12ba
309	chr24	37861320	37861895	-3.48	0	intron (NM_001030270, intron 3 of 11)	26142	NM_001030270	rab11fip3
311	chr16	28610504	28611175	-6.73	0	Intergenic	-32890	NM_001199754	nmt2
312	chr18	11083439	11084108	-2.88	0	Intergenic	-57081	NM_001045135	si:ch211-59c24.1
315	chr3	34380761	34381216	-3.01	0	intron (NM_198911, intron 2 of 10)	50806	NM_198911	sept9a
319	chr3	23815125	23815699	-4.94	0	Intergenic	-114519	NM_199746	cbx1a
321	chr8	19666400	19666961	-6.67	0	Intergenic	24412	NM_131271	foxd1
323	chr21	17806002	17806523	-5.73	0	Intergenic	-37616	NM_001161551	rxraa
324	chr22	24399422	24399881	-5.47	0	Intergenic	-59943	NR_048931	--
325	chr2	58492452	58493208	-2.28	0	intron (NM_001002546, intron 4 of 5)	43847	NM_001002546	vapal
327	chr15	29807741	29808294	-4.7	0	intron (NM_001076633, intron 10 of 10)	12516	NM_001076633	zgc:153372
329	chr8	503308	504267	-3.73	0	Intergenic	-31170	NM_001195441	LOC100329294
330	chr14	38426291	38426920	-4.07	0	intron (NM_152951, intron 9 of 9)	16682	NM_152951	csnk1a1
331	chr9	13424316	13425001	-6.66	0	Intergenic	-40824	NM_131139	fzd7a
332	chr6	42724167	42724818	-4.92	0	Intergenic	-98256	NM_001014822	sema3fa
333	chr20	43436153	43436684	-5.69	0	Intergenic	-45583	NM_001044916	unc93a
335	chr14	32585691	32586368	-2.75	0	intron (NM_212940, intron 1 of 9)	7845	NM_212940	lnx2b
336	chr5	62144431	62144981	-4.6	0	Intergenic	-28039	NM_001039813	adora2b
338	chr4	12838422	12839253	-3.35	0	intron (NM_212680, intron 3 of 4)	24295	NM_212680	hmga2
339	chr24	38090315	38090908	-6.64	0	Intergenic	-22514	NM_001009983	metrn
340	chr8	22718905	22719597	-6.67	0	Intergenic	-181926	NM_199849	porcnl
341	chr6	47427590	47428135	-6.67	0	Intergenic	-41797	NR_030036	--
342	chr2	22945784	22946225	-6.64	0	intron (NM_001301360, intron 5 of 12)	9516	NM_001301360	sept2
343	chr5	31742165	31742658	-6.64	0	Intergenic	-2624	NM_001024435	c9
344	chr3	54233131	54234009	-3.18	0	intron (NM_001007403, intron 1 of 13)	12068	NM_001007403	trip10a
345	chr5	1532213	1532844	-6.64	0	intron (NM_200293, intron 3 of 3)	39407	NR_039163	--
348	chr12	19140132	19140895	-3.33	0	Intergenic	-43101	NM_212747	csnk1e
351	chr2	449641	450366	-3.28	0	Intergenic	-73057	NM_212920	wrnip1
352	chr7	46763275	46763855	-3.79	0	Intergenic	-254629	NM_001195407	tshz3b
353	chr12	23641680	23642623	-6.63	0	Intergenic	-49161	NM_001035261	svila
354	chr12	27416600	27417146	-2.56	0	Intergenic	-27994	NM_131425	etv4
357	chr8	29021957	29022416	-6.62	0	intron (NM_001004123, intron 2 of 15)	130729	NM_001004123	grid2
359	chr2	482292	483004	-6.63	0	Intergenic	-105702	NM_212920	wrnip1
360	chr7	52236201	52236716	-6.05	0	Intergenic	46950	NM_214816	tcf12
361	chr3	39312760	39313493	-2.15	0	Intergenic	33498	NM_001003526	zgc:100868
363	chr5	27151523	27152197	-4.9	0	Intergenic	115644	NM_001013472	zgc:110340
364	chr14	2609445	2609900	-6.63	0	intron (NM_001013264, intron 3 of 4)	40351	NM_001013264	fgf18a
365	chr15	27277337	27277928	-6.61	0	intron (NM_200622, intron 22 of 24)	-153890	NM_131051	tbx2b
367	chr23	1808362	1808932	-3.99	0	Intergenic	114880	NM_001076663	rabggta
374	chr8	38109863	38110770	-4.99	0	Intergenic	174448	NM_001042766	pdlim2
375	chr7	73547972	73548770	-2.55	0	Intergenic	-17726	NM_001076724	casq1b
381	chr1	39697853	39698507	-6.6	0	Intergenic	-146565	NM_001077559	scoca
382	chr17	35893523	35893962	-6.66	0	Intergenic	40460	NM_131336	sox11a
383	chr6	52703928	52704639	-6.81	0	Intergenic	21200	NM_200357	oser1
386	chr14	34737003	34737940	-2.4	0	Intergenic	126583	NM_001007108	il12ba
388	chr25	23946731	23947454	-6.59	0	intron (NM_001001815, intron 2 of 3)	2230	NM_001001815	igf2b
389	chr24	21633158	21633855	-5.81	0	intron (NM_001014829, intron 10 of 29)	30139	NM_001014829	flt1
390	chr5	33259149	33260333	-4.27	0	Intergenic	-34429	NM_001122857	dab2ipb
393	chr3	19876976	19877450	-6.58	0	exon (NM_001040341, exon 12 of 13)	13682	NM_001005396	atxn7l3
396	chr14	32707756	32709971	-1.83	0	Intergenic	-4622	NM_131472	kdrl
397	chr21	15569749	15570224	-6.61	0	Intergenic	-38692	NM_200784	chchd10
399	chr20	7690003	7690563	-6.58	0	Intergenic	93811	NM_001244756	bloc1s2
400	chr20	33354773	33355392	-6.64	0	Intergenic	-36522	NM_212614	mycn
402	chr11	21924081	21924566	-6.74	0	intron (NM_001199491, intron 16 of 17)	174139	NM_001199491	foxp4
407	chr4	12804169	12804762	-6.58	0	Intergenic	-7821	NM_001159768	b2m
408	chr15	29499021	29499809	-3.94	0	Intergenic	-44825	NM_131204	serpinh1b
410	chr23	20905284	20906181	-3.96	0	Intergenic	28805	NM_001079964	zgc:154075
412	chr25	2386267	2386907	-3	0	Intergenic	-44352	NM_001034973_1	--
413	chr1	19201829	19202338	-3.02	0	Intergenic	-49621	NM_205685	grhprb
414	chr22	36669560	36670501	-3.26	0	Intergenic	-17659	NM_201294	b3gnt7
415	chr7	51249735	51250398	-4.59	0	Intergenic	-91278	NM_001044906	arhgap6
416	chr8	54171541	54173000	-1.64	0	exon (NM_205697, exon 1 of 9)	250	NM_205697	plxnd1
418	chr13	7749542	7750039	-5.02	0	Intergenic	-173408	NM_001037101	hells
419	chr3	56483292	56483788	-5.64	0	Intergenic	18992	NM_001163443	LOC797202
420	chr5	32327624	32328676	-3.5	0	intron (NM_177984, intron 1 of 4)	3634	NM_177984	lmo4a
421	chr7	40903236	40904050	-4.88	0	intron (NM_001007175, intron 1 of 39)	23491	NM_001007175	scrib
422	chr2	22147262	22148238	-1.71	0	Intergenic	42118	NM_201454	rab2a
423	chr12	27405293	27405827	-6.55	0	Intergenic	34703	NM_001002450	meox1
425	chr12	23653587	23654229	-6.55	0	Intergenic	-37404	NM_001035261	svila
426	chr22	11160748	11161555	-2.76	0	intron (NM_205626, intron 10 of 12)	46680	NM_205626	bcor
428	chr19	46608778	46609331	-6.56	0	intron (NM_200836, intron 7 of 12)	-22954	NM_200590	vps28
429	chr17	25201526	25202029	-6.56	0	Intergenic	32508	NM_001114588	cln8
430	chr1	47037163	47037683	-4.62	0	intron (NM_001077558, intron 3 of 7)	43087	NM_001077558	neurl1aa
431	chr14	24506708	24507424	-2.39	0	Intergenic	-43178	NM_131736	slit3
432	chr9	1086384	1086882	-5.72	0	intron (NM_001256639, intron 5 of 9)	64237	NM_001256639	sctr
434	chr10	39801264	39801938	-6.59	0	Intergenic	-170475	NM_200744	smfn
436	chr25	14823646	14824123	-3.71	0	Intergenic	50230	NM_200452	dnajc24
437	chr8	15144056	15144891	-2.65	0	Intergenic	-19848	NM_001113620	bcar3
438	chr23	13883678	13884065	-6.53	0	Intergenic	35730	NR_030650	--
439	chr15	28443420	28444255	-6.54	0	intron (NM_200251, intron 2 of 4)	7876	NM_200251	slc43a2a
440	chr22	35194500	35194919	-4.76	0	intron (NM_201044, intron 8 of 9)	23715	NM_201336	pfn2
442	chr9	11579067	11579567	-6.55	0	promoter-TSS (NM_001080657)	-123	NM_001080657	fev
443	chr11	41898620	41899089	-3.5	0	Intergenic	-147853	NM_001113798	zgc:175088
446	chr21	21012547	21012971	-6.55	0	Intergenic	-28787	NM_199645	eif4ebp1
447	chr9	25329514	25330119	-4.62	0	Intergenic	40925	NM_001017796	esd
449	chr6	24339867	24340698	-6.56	0	Intergenic	-47182	NM_001305664	brdt
452	chr9	12063084	12063682	-6.53	0	promoter-TSS (NM_001122701)	-400	NM_001122701	znf804a
453	chr11	13036029	13036587	-6.04	0	TTS (NM_213416)	32984	NM_213416	elovl1b
455	chr16	39615333	39615829	-4.95	0	intron (NM_182855, intron 1 of 7)	5218	NM_182855	tgfbr2
456	chr11	41988920	41989721	-4.49	0	Intergenic	158428	NM_001077254	slmapa
459	chr17	17775609	17776209	-4.16	0	Intergenic	-9007	NM_001020619	sptlc2a
460	chr7	52142418	52142950	-6.51	0	Intergenic	53006	NM_001144979	gnrhr2
461	chr6	117772	118783	-6.72	0	intron (NM_001113477, intron 3 of 7)	1934	NM_001113477	keap1b
462	chr24	27271869	27272404	-5.11	0	Intergenic	48722	NM_001115054	ccl34b.1
463	chr21	15095250	15095767	-6.5	0	exon (NM_201168, exon 13 of 18)	90967	NM_201168	sfswap
464	chr7	25444352	25444996	-2.21	0	Intergenic	-21768	NM_001257193	dysf
465	chr17	9880964	9881443	-6.61	0	Intergenic	-12013	NM_205700	cfl2
467	chr10	31878308	31878788	-4.98	0	intron (NM_001082857, intron 1 of 2)	13150	NM_001082857	foxo1b
469	chr17	40596749	40597267	-5.56	0	Intergenic	326785	NM_001013292	supt7l
470	chr17	8256348	8256969	-2.96	0	Intergenic	-100945	NM_130961	lft2
471	chr12	11458569	11459174	-4.98	0	Intergenic	-39549	NM_001111182	htra1b
472	chr22	29390033	29390810	-2.84	0	Intergenic	-97269	NM_205574	pvalb7
475	chr12	7751320	7751857	-6.03	0	Intergenic	-146595	NM_200241	ccdc6b
478	chr2	8530044	8530565	-6.52	0	Intergenic	67068	NM_001007436	dia1a
480	chr9	13990738	13992020	-3.1	0	Intergenic	146266	NM_001040366	prkag3b
482	chr20	15626926	15627757	-6.52	0	Intergenic	-25903	NM_199987	jun
483	chr13	29000959	29001756	-6.5	0	intron (NM_001111149, intron 1 of 16)	3396	NM_001111149	unc5b
484	chr24	349507	350780	-2	0	intron (NM_001013328, intron 2 of 4)	-39878	NM_001115059	tgfbr1b
485	chr20	30960241	30960932	-6.52	0	Intergenic	37482	NM_200198	hebp2
486	chr15	20264137	20264769	-6.49	0	Intergenic	32825	NM_200810	ppp1r14ab
489	chr23	34410771	34411428	-2.59	0	Intergenic	290180	NM_001005584	chchd6a
492	chr8	52275335	52275930	-4.2	0	Intergenic	-21972	NM_001089453	ube2d4
493	chr9	37092911	37093398	-6.52	0	intron (NM_001003649, intron 1 of 4)	21439	NM_001003649	ralba
494	chr16	8482204	8483207	-3.04	0	Intergenic	-53685	NM_213342	ddc
496	chr14	33453284	33453774	-4.83	0	Intergenic	64358	NM_001077764	ocrl
497	chr14	4977275	4977929	-2.13	0	Intergenic	-101420	NM_001007134	lbx2
500	chr8	19212504	19213359	-3.01	0	Intergenic	22977	NM_212872	zgc:77486
501	chr3	52787678	52788396	-4.71	0	intron (NM_131447, intron 2 of 7)	42738	NM_131447	pbx4
504	chr13	35705519	35706186	-4	0	Intergenic	-24779	NM_001145575	kcnk1b
506	chr9	690623	691342	-6.47	0	Intergenic	-21237	NM_212594	ybey
512	chr25	4504051	4504793	-3.65	0	Intergenic	-4406	NM_001077725	athl1
513	chr10	38438189	38438825	-6.45	0	Intergenic	-35274	NM_001006039	samsn1b
514	chr17	48733793	48734225	-6.47	0	Intergenic	-11564	NM_001077431	kif6
516	chr19	2398690	2399579	-6.49	0	exon (NM_130984, exon 1 of 2)	309	NM_130984	twist1a
518	chr15	14579591	14580081	-5.25	0	intron (NM_001012375, intron 1 of 8)	36308	NM_001012375	numbl
519	chr20	25441367	25441833	-6.45	0	promoter-TSS (NM_001015041)	-124	NM_001015041	ctgfa
523	chr19	37563032	37563729	-3.13	0	Intergenic	3936	NM_001044823	cx39.4
525	chr23	5582045	5582648	-2.84	0	Intergenic	-49831	NM_001030219	smpd2a
526	chr20	7969460	7969862	-5.66	0	Intergenic	373189	NM_001244756	bloc1s2
528	chr6	26528964	26529510	-6.45	0	Intergenic	40085	NM_001037680	sox14
529	chr13	15458870	15459394	-5.32	0	intron (NM_199885, intron 2 of 15)	9309	NM_199885	mark3a
531	chr11	21277727	21278208	-6.44	0	intron (NM_001048235, intron 11 of 22)	-34495	NM_001002751	ikbke
532	chr7	18882924	18883565	-5.5	0	intron (NM_212868, intron 1 of 15)	11415	NM_212868	kirrela
533	chr20	37966039	37966615	-6.47	0	intron (NM_001025523, intron 1 of 5)	2520	NM_001025523	vash2
535	chr13	508059	508564	-6.5	0	promoter-TSS (NM_001034968)	-117	NM_001034968	slit1a
536	chr15	31344228	31344958	-5.2	0	Intergenic	-12215	NM_001089373	cuedc1b
537	chr5	67042984	67043854	-2.44	0	Intergenic	35400	NM_001007401	b4galt4
538	chr15	1451015	1451577	-2.88	0	intron (NM_001017906, intron 3 of 7)	18364	NM_001017906	schip1
539	chr7	26160864	26161494	-6.43	0	exon (NM_199624, exon 4 of 5)	4064	NM_199624	her8a
542	chr6	25318182	25318757	-6.44	0	Intergenic	46642	NM_200344	ccbl2
546	chr7	67757283	67758132	-6.46	0	Intergenic	231808	NM_200876	dhx38
547	chr5	21546004	21546800	-4.68	0	intron (NM_200394, intron 1 of 13)	2650	NM_200394	mtmr8
548	chr18	24309893	24310445	-6.56	0	Intergenic	180184	NR_120393	--
549	chr1	18525155	18525802	-5.94	0	intron (NM_001098769, intron 1 of 4)	-3079	NM_001166048	ptprdb
552	chr10	8639337	8639886	-5.61	0	Intergenic	-30964	NM_001030197	aplnrb
556	chr14	15478473	15479036	-2.56	0	intron (NM_001029962, intron 1 of 11)	15351	NM_001029962	ergic1
557	chr4	10721197	10721692	-5.16	0	Intergenic	-1502	NM_001290178	stab2
558	chr22	27082849	27083344	-3.55	0	promoter-TSS (NM_198068)	-54	NM_198068	cxcl12b
559	chr12	34511049	34511907	-3.38	0	Intergenic	-153879	NM_200770	fscn2b
560	chr18	15415521	15415927	-6.47	0	Intergenic	-10724	NM_205712	rfx4
561	chr6	44284907	44285360	-6.42	0	intron (NM_001256392, intron 3 of 9)	85320	NM_001110371	ppp4r2b
562	chr3	12382736	12383300	-3.94	0	Intergenic	-18840	NM_207048	ccnf
563	chr16	28809424	28810533	-2.47	0	Intergenic	-47557	NM_001102645	zgc:171704
565	chr23	2731182	2731979	-6.41	0	Intergenic	-54970	NM_001030232	zgc:114123
566	chr18	44499460	44499965	-6.44	0	intron (NM_001123012, intron 1 of 16)	33717	NM_001123012	aplp2
567	chr16	6095793	6096577	-5.99	0	Intergenic	208432	NM_131059	ctnnb1
568	chr18	37127825	37128465	-4.86	0	Intergenic	-109987	NM_001044953	qpctla
571	chr17	52984019	52984777	-6.47	0	Intergenic	-50402	NM_001076722	zgc:154061
572	chr23	36274671	36275479	-1.75	0	Intergenic	33358	NM_131508	copz1
574	chr2	13167464	13167916	-5.62	0	Intergenic	-217304	NM_001115122	dpp6
576	chr3	35648686	35649434	-6.46	0	Intergenic	-33481	NM_001017817	crlf3
580	chr23	20529535	20529997	-6	0	Intergenic	24561	NM_212643	slc35c2
581	chr17	41187534	41188244	-3.28	0	intron (NM_001017777, intron 4 of 11)	61203	NM_001017777	bre
583	chr13	26130371	26131032	-6.41	0	Intergenic	-327289	NM_194265	si:rp71-1h3.1
584	chr13	42018976	42019374	-6.41	0	Intergenic	20667	NM_001004568	cdc42ep3
585	chr7	33928276	33929124	-6.49	0	Intergenic	-7047	NM_001024810	smad6a
586	chr3	7849649	7850251	-2.19	0	Intergenic	-27266	NM_201111	hook2
587	chr10	4874393	4875095	-1.89	0	promoter-TSS (NM_001204200)	-214	NM_001204200	akap2
588	chr18	40364158	40365645	-2.2	0	promoter-TSS (NM_001017682)	95	NM_001017682	sema6dl
590	chr5	14113987	14114614	-6.38	0	Intergenic	-30288	NM_001128246	sema4c
591	chr1	56641849	56642708	-1.97	0	intron (NM_001033742, intron 6 of 11)	8583	NM_001033742	b3gntl1
593	chr2	32468464	32469254	-2.26	0	intron (NM_001037237, intron 1 of 22)	5846	NM_001037237	slc4a2a
595	chr12	28151790	28152239	-6.4	0	Intergenic	82110	NM_001130772	zgc:195081
597	chr6	52738500	52739114	-4.58	0	Intergenic	-13324	NM_200357	oser1
598	chr18	22545235	22545800	-6.37	0	Intergenic	-71629	NM_001135133	bcar1
602	chr24	31627060	31627520	-6.44	0	Intergenic	190116	NM_200167	cpne3
605	chr21	7724088	7724858	-2.27	0	Intergenic	-20745	NM_001040385	egfl7
608	chr18	17885263	17886833	-3.86	0	intron (NM_001080030, intron 3 of 7)	88566	NM_001080030	si:ch211-216l23.1
609	chr8	9415124	9415466	-6.51	0	intron (NM_001098489, intron 3 of 31)	116497	NM_001098489	plxna3
610	chr3	23889379	23890318	-3.16	0	Intergenic	-40083	NM_199746	cbx1a
611	chr22	22728086	22728845	-3.17	0	Intergenic	-34133	NM_131463	nr5a2
612	chr17	51456308	51457034	-6.38	0	Intergenic	-81503	NM_001012488	zgc:113142
613	chr12	17594166	17594721	-2.57	0	Intergenic	-3819	NM_131516	pvalb2
614	chr17	30476189	30476649	-6.37	0	exon (NM_001003547, exon 18 of 37)	27661	NM_001003547	itsn2b
616	chr16	22680154	22680840	-1.52	0	Intergenic	87499	NM_001013495	s100t
619	chr13	8249241	8249835	-3.75	0	Intergenic	-39687	NM_001113797	socs5b
620	chr2	32228533	32229107	-5.18	0	Intergenic	50249	NM_200070	fam49ba
621	chr18	8531756	8532563	-2.14	0	Intergenic	88035	NM_001002204	prpf18
622	chr6	42866385	42866845	-6.47	0	intron (NM_001014822, intron 1 of 17)	43867	NM_001014822	sema3fa
623	chr5	49092339	49093437	-2.43	0	promoter-TSS (NM_131180)	-383	NM_131180	nr2f1a
628	chr24	9617759	9618242	-6.06	0	Intergenic	61593	NM_001199738	topbp1
630	chr14	48951111	48951796	-2.14	0	Intergenic	-105087	NM_001002065	ppid
631	chr10	9594307	9594845	-5.11	0	Intergenic	17798	NM_200727	ndufa8
632	chr24	37870301	37870842	-4.97	0	intron (NM_001030270, intron 4 of 11)	35106	NM_001030270	rab11fip3
634	chr19	45907449	45908118	-2.7	0	intron (NM_001177934, intron 6 of 7)	151235	NM_001177934	trps1
635	chr11	24268232	24268779	-5.6	0	Intergenic	-47343	NM_001080582	mxra8a
639	chr14	20168182	20168588	-6.35	0	Intergenic	309046	NM_152963	fmr1
640	chr13	18801086	18801745	-6.43	0	Intergenic	-97129	NM_001145606	lzts2a
641	chr8	34498853	34499291	-3.08	0	intron (NM_001002420, intron 1 of 26)	10230	NM_001002420	gapvd1
642	chr19	23424760	23425338	-6.38	0	Intergenic	10103	NM_130987	gdf6b
644	chr11	28315507	28316483	-2.68	0	Intergenic	51439	NM_001006070	dhrs3b
647	chr14	32704174	32705107	-6.4	0	promoter-TSS (NM_131472)	-399	NM_131472	kdrl
649	chr7	44100924	44101594	-5.29	0	Intergenic	-5111	NM_001003983	cdh5
650	chr1	41477589	41478150	-2.68	0	Intergenic	-100683	NM_001159372	ctnna2
654	chr19	22956510	22957357	-2.46	0	Intergenic	-62368	NM_001100032	pleca
655	chr14	46840467	46841349	-3.05	0	intron (NM_001004573, intron 5 of 9)	139512	NM_001004573	macrod1
656	chr12	42344111	42344641	-3.23	0	intron (NM_001080602, intron 6 of 15)	63225	NM_001080602	ebf3a
657	chr5	40764204	40764689	-6.34	0	intron (NM_001100039, intron 2 of 7)	41586	NM_001100039	arid3c
659	chr4	10726384	10726800	-4.49	0	intron (NM_001290178, intron 3 of 67)	3646	NM_001290178	stab2
660	chr22	16962005	16962480	-4.08	0	intron (NM_001079962, intron 2 of 10)	8963	NM_001079962	nfia
661	chr7	35782110	35782683	-6.34	0	Intergenic	12323	NM_131267	irx3a
662	chr1	6995617	6996461	-4.08	0	5' UTR (NM_001013498, exon 1 of 2)	144	NM_001013498	eng1b
663	chr13	33963998	33964511	-6.34	0	intron (NM_200549, intron 5 of 19)	-267719	NM_001256646	flrt3
664	chr2	34566147	34566604	-2.95	0	Intergenic	-65996	NM_001309831	brinp2
666	chr23	3418142	3418679	-6.37	0	Intergenic	47620	NM_131015	mafba
667	chr22	35195750	35196315	-3.18	0	intron (NM_201044, intron 8 of 9)	22392	NM_201336	pfn2
668	chr10	15262988	15263665	-4.03	0	Intergenic	-33567	NM_200923	vldlr
670	chr10	18929783	18930432	-3.85	0	intron (NM_001309438, intron 3 of 10)	8685	NM_199776	ppp2r2ab
674	chr1	53352719	53353988	-2.49	0	promoter-TSS (NM_130954)	-359	NM_130954	dla
677	chr14	37276884	37277440	-5.85	0	Intergenic	731952	NM_001048055	lect2l
678	chr21	43780942	43781510	-6.35	0	intron (NM_001042696, intron 2 of 6)	25091	NM_001042696	pdlim4
679	chr17	11183506	11184346	-4.42	0	intron (NM_001258228, intron 8 of 31)	-8033	NM_212687	irf2bpl
680	chr3	18455987	18456599	-6.37	0	intron (NM_001114906, intron 2 of 15)	26141	NM_001114906	arhgap17b
681	chr24	14245866	14246500	-6.5	0	intron (NM_131777, intron 11 of 21)	-60802	NM_001163831	prdm14
682	chr12	25244462	25244951	-6.33	0	Intergenic	43918	NM_207055	zfp36l2
683	chr24	24965211	24965714	-4.48	0	Intergenic	41027	NM_001100152	amer2
684	chr2	24898558	24899231	-2.92	0	promoter-TSS (NM_213349)	-222	NM_213349	cnn2
685	chr4	75014845	75015153	-6.46	0	Intergenic	16152	NM_001017670	ms4a17a.11
686	chr17	1232870	1233632	-2.37	0	Intergenic	155700	NM_001256003	dio3a
687	chr21	13757453	13758022	-6.31	0	intron (NM_001080586, intron 1 of 13)	2194	NM_001080586	fam129ba
688	chr18	46337052	46337469	-6.33	0	Intergenic	18732	NM_131299	foxa3
689	chr9	28575897	28576481	-6.33	0	intron (NM_001044766, intron 1 of 3)	12136	NM_001044766	klf7b
690	chr23	28037366	28038106	-2.45	0	Intergenic	61574	NM_194371	sp5l
692	chr22	16475559	16476373	-2.84	0	Intergenic	4566	NM_001007197	ier5
696	chr24	38789408	38789916	-5.97	0	intron (NM_001045408, intron 4 of 7)	-32488	NM_001110474	slc6a16b
699	chr12	35527517	35527930	-6.3	0	intron (NM_001003874, intron 7 of 7)	40722	NM_001003874	chmp6b
701	chr16	25823625	25824351	-5.9	0	Intergenic	-22081	NM_001128252	cblc
704	chr1	58769	61105	-2.58	0	Intergenic	-10106	NM_200393	ildr1a
706	chr7	19323504	19323948	-6.3	0	intron (NM_001037559, intron 2 of 9)	13637	NM_001037559	slc7a7
707	chr16	34144812	34145215	-6.41	0	Intergenic	-12886	NM_205683	tcea3
708	chr14	32702629	32703310	-3.28	0	intron (NM_131472, intron 1 of 29)	1272	NM_131472	kdrl
711	chr15	25799170	25800088	-2.89	0	Intergenic	53850	NM_001002314	hic1
713	chr15	25794475	25795286	-3.77	0	Intergenic	49101	NM_001002314	hic1
716	chr19	30119022	30119569	-2.74	0	Intergenic	-91498	NM_213223	marcksl1b
718	chr5	1044846	1045383	-3.43	0	Intergenic	57390	NM_212768	mbd2
719	chr12	31504030	31504422	-6.3	0	exon (NM_212770, exon 2 of 9)	2613	NM_212770	cpn1
720	chr25	2070751	2071566	-2.17	0	Intergenic	-66945	NM_001102567	pparab
721	chr16	54330613	54331279	-6.39	0	Intergenic	-20103	NM_001003988	xrcc1
726	chr22	23152191	23153009	-5.1	0	intron (NM_001003617, intron 4 of 9)	61289	NM_001003617	nek7
727	chr21	10558071	10558664	-6.36	0	intron (NM_001163923, intron 8 of 10)	73321	NM_001163923	ccbe1
729	chr16	54615195	54615924	-3.57	0	intron (NM_200561, intron 5 of 5)	19124	NM_201289	pklr
730	chr13	13529373	13530583	-6.28	0	Intergenic	-20709	NM_001020532	cfd
734	chr14	32226350	32227286	-2.02	0	Intergenic	136150	NM_182868	f9a
736	chr7	21642555	21643202	-6.31	0	intron (NM_001115127, intron 2 of 5)	-3223	NM_001115128	epo
737	chr15	17084971	17086158	-2.32	0	intron (NM_001166205, intron 1 of 29)	3193	NM_001166205	hip1
740	chr18	27831416	27832084	-4.57	0	intron (NM_001002439, intron 7 of 8)	77618	NM_001002439	tspan18b
741	chr25	16266266	16267179	-2.1	0	intron (NM_212847, intron 2 of 13)	7006	NM_212847	tead1a
745	chr9	30272234	30272816	-3.41	0	Intergenic	-7468	NM_001142374	col8a1a
746	chr2	10602551	10603482	-3.18	0	5' UTR (NM_213146, exon 1 of 12)	118	NM_213146	wls
747	chr21	28867024	28867701	-2.11	0	Intergenic	-54415	NM_001198550	ppp3ca
749	chr24	21413843	21414268	-6.26	0	intron (NM_001080590, intron 2 of 8)	18290	NM_001080590	wasf3b
751	chr22	18551155	18551642	-6.56	0	Intergenic	-30050	NM_001040321	cirbpb
752	chr14	51659680	51660322	-3.01	0	intron (NM_212924, intron 2 of 4)	6394	NM_212924	igfbp7
753	chr1	45665104	45665894	-6.31	0	Intergenic	-48742	NM_001004513	tubgcp3
754	chr1	44294794	44295230	-6.26	0	Intergenic	-6683	NM_199662	dnaja1
755	chr25	29420944	29421429	-6.26	0	Intergenic	175522	NM_001083030	brd1b
756	chr25	31074370	31075044	-3.03	0	Intergenic	-25468	NM_001003744	kras
757	chr1	46858634	46858990	-5.86	0	Intergenic	-35657	NM_001160022	sh3pxd2aa
759	chr18	21745696	21746112	-6.31	0	intron (NM_001020710, intron 2 of 2)	-9335	NM_001045081	fan1
761	chr19	11456424	11457153	-4.45	0	intron (NM_201161, intron 2 of 8)	23628	NM_201161	sept7a
762	chr9	23325658	23326545	-3.45	0	Intergenic	-18620	NM_001004670	lypd6
763	chr8	19650747	19651633	-6.25	0	Intergenic	8922	NM_131271	foxd1
764	chr9	21542404	21542840	-6.25	0	exon (NM_212674, exon 21 of 23)	-5486	NM_207087	n6amt2
766	chr3	45923997	45924522	-6.28	0	Intergenic	-503306	NM_001076715	zgc:153426
767	chr19	32229087	32229607	-4.17	0	Intergenic	-14385	NM_212561	hey1
769	chr21	37628297	37628911	-5.94	0	intron (NM_001007405, intron 8 of 11)	-97756	NM_001020559	mrps17
772	chr6	30919574	30920211	-2.69	0	Intergenic	202807	NM_001037669	insl5a
773	chr2	21702283	21702873	-2.84	0	intron (NM_001076615, intron 1 of 6)	4140	NM_001076615	ctdsplb
774	chr13	27178423	27178830	-6.28	0	exon (NM_001076727, exon 9 of 11)	-5722	NM_200009	eef1a1a
775	chr12	36784279	36784924	-6.4	0	exon (NM_001166259, exon 7 of 7)	-12640	NM_001080568	hs3st3b1b
777	chr19	47783179	47784097	-2.32	0	Intergenic	42034	NM_001040330	ext1c
778	chr3	16115186	16116297	-1.55	0	Intergenic	35598	NM_213208	rpl19
779	chr7	18025431	18025940	-2.83	0	Intergenic	-86238	NM_001099228	cd248a
780	chr7	52178874	52179357	-5.41	0	Intergenic	89437	NM_001144979	gnrhr2
781	chr11	37496264	37496924	-4.68	0	Intergenic	43224	NM_201004	snrpe
783	chr19	18740031	18740847	-3.88	0	Intergenic	-50885	NM_213231	nfe2l3
784	chr17	15705082	15705568	-2.54	0	Intergenic	33619	NM_001113502	cx52.7
785	chr9	28561600	28562031	-5.45	0	intron (NM_001044766, intron 1 of 3)	26510	NM_001044766	klf7b
786	chr20	18435228	18436073	-4.82	0	Intergenic	16288	NM_001025547	gpr132b
788	chr8	17049620	17050260	-6.32	0	exon (NM_001099245, exon 14 of 14)	6963	NM_001099245	plk2b
790	chr10	9532463	9532996	-2.92	0	intron (NM_200793, intron 4 of 5)	-6414	NM_001004015	lhx6
791	chr7	53012362	53013215	-2.61	0	intron (NM_001077575, intron 11 of 12)	28206	NM_001077575	trip4
792	chr14	41307323	41307927	-3.79	0	intron (NM_001012263, intron 1 of 5)	3478	NM_001012263	fgfrl1b
794	chr25	17956282	17956983	-5.44	0	Intergenic	-50534	NM_001168267	cep290
795	chr21	37459742	37460292	-5.02	0	intron (NM_001007405, intron 8 of 11)	49159	NM_131430	fgfr4
797	chr24	18308607	18309218	-4.01	0	exon (NM_001020683, exon 5 of 7)	-6684	NM_001002499	sec61g
798	chr13	5904013	5904487	-3.87	0	Intergenic	49093	NM_130955	dld
799	chr19	17812609	17813213	-3.3	0	Intergenic	-19636	NM_131857	klf2b
800	chr11	6614217	6615025	-6.22	0	Intergenic	168314	NM_213031	gadd45ba
802	chr5	49138438	49138890	-6.22	0	intron (NM_200418, intron 9 of 9)	45393	NM_131180	nr2f1a
804	chr10	10896815	10897337	-5.01	0	Intergenic	8622	NM_181495	nrarpa
805	chr19	6242728	6243351	-3.35	0	intron (NM_001044927, intron 1 of 4)	31071	NM_001044927	erf
806	chr4	8585657	8586046	-6.27	0	intron (NM_130937, intron 1 of 5)	17560	NM_130937	wnt5b
807	chr9	17812972	17813895	-2.07	0	Intergenic	-37725	NM_001128338	vwa8
809	chr24	983328	984024	-6.24	0	intron (NM_001013480, intron 4 of 11)	2723	NM_001013480	napga
810	chr5	23883067	23883610	-6.22	0	Intergenic	-53454	NM_131822	znf703
811	chr14	32778086	32778983	-6.27	0	Intergenic	-74293	NM_131472	kdrl
812	chr18	12178524	12179540	-2.6	0	promoter-TSS (NM_001177933)	-221	NM_001177933	fgd4a
814	chr7	65442637	65443236	-6.21	0	Intergenic	-7354	NM_001110471	parvab
816	chr24	4206900	4207366	-6.26	0	Intergenic	-90048	NM_201461	klf6a
817	chr13	33699586	33700456	-6.42	0	intron (NM_200549, intron 3 of 19)	-3486	NM_001256646	flrt3
818	chr6	54106683	54108860	-1.48	0	Intergenic	10527	NM_001077299	tusc2a
822	chr16	39886082	39886731	-4.59	0	intron (NM_001076716, intron 3 of 13)	22681	NM_001076716	rbms3
827	chr8	36097942	36098374	-6.23	0	intron (NM_200957, intron 10 of 10)	133482	NM_200957	slc15a4
829	chr7	39663527	39664026	-6.21	0	Intergenic	147260	NM_001111200	shrprbck1r
830	chr13	38296461	38297004	-6.33	0	Intergenic	196461	NR_120381	--
831	chr3	31489742	31490727	-5.21	0	5' UTR (NM_131140, exon 1 of 1)	124	NM_131140	fzd2
832	chr11	24777249	24778048	-2.67	0	intron (NM_001007295, intron 2 of 9)	20472	NM_001007295	zgc:92107
833	chr15	29088713	29089390	-6.22	0	Intergenic	-3061	NM_001077721	si:ch211-137a8.2
834	chr10	152231	153312	-3.16	0	Intergenic	15089	NM_001008616	erg
835	chr13	18770320	18770792	-3.25	0	Intergenic	-66270	NM_001145606	lzts2a
836	chr21	1225541	1226562	-2.1	0	Intergenic	-334528	NM_205605	wdr91
837	chr18	37107178	37107793	-6.21	0	Intergenic	-130647	NM_001044953	qpctla
838	chr21	28754398	28755098	-2.62	0	intron (NM_001003543, intron 7 of 7)	44173	NM_001003543	zgc:100829
839	chr20	376746	377325	-6.2	0	intron (NM_001029969, intron 3 of 13)	36562	NM_001029969	fynb
840	chr22	18570826	18571299	-4.68	0	Intergenic	-49714	NM_001040321	cirbpb
842	chr3	12949674	12950332	-4.08	0	Intergenic	-22730	NM_001076623	prkar1b
843	chr14	3171245	3171953	-2.64	0	intron (NM_131672, intron 19 of 20)	30440	NM_131672	csf1ra
844	chr12	2663745	2664271	-6.19	0	Intergenic	33687	NM_131451	irbp
846	chr5	10881714	10882871	-1.81	0	Intergenic	-16435	NM_001195784	fep15
848	chr20	6403403	6404221	-2.74	0	Intergenic	-99889	NM_001076621	mep1b
850	chr12	470661	471585	-1.88	0	Intergenic	-13069	NM_001020657	dhrs7cb
851	chr14	20693994	20694471	-4.23	0	exon (NM_199273, exon 10 of 14)	61613	NM_199273	zgc:66433
852	chr16	48151072	48151634	-6.19	0	Intergenic	307279	NM_001003763	eif3ha
853	chr22	13098989	13099995	-5.79	0	intron (NM_131264, intron 2 of 10)	40461	NM_131264	ahr2
854	chr3	23796335	23797048	-2.62	0	Intergenic	-133240	NM_199746	cbx1a
855	chr14	30786408	30786990	-5.23	0	intron (NM_131860, intron 1 of 8)	24135	NM_131860	gpc4
856	chr9	1949408	1950175	-5.26	0	exon (NM_001126445, exon 1 of 2)	416	NM_001126445	hoxd4a
858	chr5	7651598	7652008	-4.31	0	intron (NM_212640, intron 3 of 9)	15184	NM_212640	slc1a3a
859	chr14	39399476	39399958	-6.18	0	Intergenic	622995	NM_001127519	pcdh19
861	chr9	13052059	13052640	-6.18	0	intron (NM_001039807, intron 1 of 12)	63792	NM_001039807	bmpr2b
866	chr8	28452079	28452700	-6.21	0	Intergenic	18504	NM_001040357	slc52a3
867	chr10	31363151	31364109	-2.4	0	Intergenic	27314	NM_200398	tmem218
868	chr10	2615918	2616490	-6.18	0	Intergenic	-25602	NM_001128268	ccl27b
869	chr7	52292751	52293768	-5.72	0	Intergenic	-9851	NM_214816	tcf12
870	chr23	17906011	17906718	-2.6	0	Intergenic	-6480	NM_201448	prim1
872	chr20	46467703	46468202	-4.39	0	Intergenic	-11595	NM_001045473	bmf2
873	chr16	49298980	49299455	-6.21	0	Intergenic	123415	NM_001201489	efhb
874	chr16	42079455	42080104	-6.18	0	intron (NM_001008780, intron 1 of 8)	11769	NM_001008780	fli1b
875	chr11	6104821	6105393	-6.3	0	Intergenic	-13307	NM_213239	nr2f6b
876	chr19	30065590	30066203	-4.99	0	Intergenic	-144897	NM_213223	marcksl1b
880	chr14	34428015	34428418	-5.17	0	intron (NM_001080598, intron 1 of 22)	3334	NM_001080598	ablim3
881	chr21	12619962	12620349	-6.17	0	Intergenic	368096	NM_001033747	zgc:109965
885	chr11	19041911	19042311	-6.19	0	intron (NM_001257196, intron 22 of 29)	45367	NM_001257196	adamts9
891	chr4	4664552	4664986	-5.64	0	Intergenic	78642	NM_001080651	creb3l2
892	chr1	21069105	21069690	-3.63	0	intron (NM_131638, intron 5 of 10)	36513	NM_131638	pax5
893	chr15	21954566	21955072	-4.46	0	Intergenic	-12691	NM_001089487	zgc:162608
894	chr3	41516652	41517081	-6.16	0	intron (NM_001013277, intron 1 of 3)	11087	NM_001013277	gna12a
895	chr23	34416896	34417721	-5.26	0	Intergenic	296389	NM_001005584	chchd6a
896	chr3	32457362	32457975	-6.17	0	exon (NM_001082807, exon 5 of 8)	7012	NM_001082807	tspan4b
898	chr15	37008347	37008848	-6.16	0	Intergenic	-31280	NM_001099344	kirrel3l
899	chr23	30498644	30499110	-2.93	0	Intergenic	-282429	NM_212631	dnajc11
900	chr6	12060540	12061387	-6.2	0	Intergenic	163591	NM_001045348	gpd2
901	chr22	16062930	16063709	-4.18	0	Intergenic	-7613	NM_001007386	dph5
902	chr13	5370397	5371202	-2.47	0	intron (NM_131893, intron 9 of 12)	-11880	NR_125782	--
903	chr11	44984340	44984936	-4.04	0	Intergenic	-25992	NM_199576	srsf11
904	chr3	48366968	48367418	-6.23	0	Intergenic	60373	NM_001017690	snrnp25
905	chr9	13570523	13571431	-4.7	0	Intergenic	-187143	NM_131139	fzd7a
906	chr14	6900675	6902150	-2.48	0	Intergenic	66824	NM_001077568	ctsf
910	chr9	21883464	21883824	-6.2	0	Intergenic	-28221	NM_001002483	sox1a
911	chr6	24342820	24343437	-6.24	0	Intergenic	-50028	NM_001305664	brdt
912	chr13	27163202	27163574	-6.15	0	Intergenic	-4876	NM_001076727	slc17a5
916	chr5	25142415	25143064	-2.37	0	intron (NM_001002744, intron 2 of 2)	9078	NM_001002744	abhd17b
917	chr20	26491796	26492176	-5.75	0	exon (NM_001014331, exon 3 of 5)	880	NM_001014331	armt1
918	chr1	53810120	53810719	-2.68	0	Intergenic	134157	NM_001145690	tekt4
920	chr17	37810360	37810888	-2.69	0	Intergenic	37647	NM_001077153	zfp36l1a
922	chr16	30520200	30520686	-6.19	0	Intergenic	-44110	NM_212905	zgc:77086
923	chr10	37297930	37298718	-3.78	0	Intergenic	97075	NM_001077461	cuedc1a
924	chr16	20849068	20849504	-6.17	0	Intergenic	-83638	NM_001008631	jazf1b
925	chr24	31670185	31670735	-4.14	0	Intergenic	233286	NM_200167	cpne3
927	chr15	8671791	8672406	-4.77	0	Intergenic	-119539	NM_213155	ap2s1
928	chr14	44237607	44238165	-4.18	0	Intergenic	74655	NM_001044886	si:ch211-240l14.1
930	chr23	39161586	39162055	-5.13	0	Intergenic	-66132	NM_001080609	sall4
931	chr11	32398891	32399324	-6.26	0	intron (NM_001160822, intron 1 of 3)	60442	NM_001160822	pcdh17
932	chr7	39160007	39160555	-4.93	0	Intergenic	-13575	NM_001110416	tnnt3b
935	chr19	3232158	3232625	-5.72	0	Intergenic	-5574	NM_198817	stm
938	chr14	26185967	26186411	-3.42	0	intron (NM_131368, intron 2 of 7)	13902	NM_131368	smad5
940	chr13	20198582	20199325	-2.4	0	Intergenic	188697	NM_131730	gfra1a
942	chr15	15810408	15811052	-2.32	0	Intergenic	-39505	NM_001077141	tada2a
943	chr16	39685162	39685643	-6.36	0	Intergenic	-64603	NM_182855	tgfbr2
944	chr6	16117474	16118004	-6.14	0	Intergenic	161531	NM_001002395	faimb
945	chr18	22228408	22228904	-2.46	0	Intergenic	-10042	NM_001045108	fam65a
949	chr3	12258270	12258821	-2.73	0	Intergenic	-28611	NM_001110762	vasnb
950	chr7	37288979	37289520	-5.12	0	Intergenic	61785	NM_001043333	nkd1
951	chr19	19034186	19035174	-1.85	0	Intergenic	-5080	NM_001126438	p3h4
952	chr14	50821633	50822190	-6.15	0	Intergenic	-127068	NM_199952	ube2d2l
953	chr8	7742688	7743153	-6.15	0	intron (NM_131848, intron 1 of 9)	2951	NM_131848	tfe3a
954	chr11	42910956	42911846	-6.15	0	Intergenic	89374	NM_212914	foxg1b
955	chr12	2105220	2105606	-6.15	0	Intergenic	-174177	NM_131643	sox9a
957	chr18	43832166	43832759	-6.14	0	Intergenic	167718	NM_001005575	bcl9l
958	chr5	14335127	14335842	-2.98	0	Intergenic	-251472	NM_001128246	sema4c
959	chr14	1708149	1708570	-4.46	0	Intergenic	47431	NM_001045338	hrh2a
960	chr18	44664272	44664841	-6.13	0	intron (NM_200063, intron 3 of 6)	8206	NM_200063	ehd2b
962	chr18	46693070	46693546	-6.18	0	Intergenic	-6977	NM_001013504	pid1
965	chr25	1511104	1511965	-1.83	0	promoter-TSS (NM_001077455)	85	NM_001077455	ppm1h
966	chr1	5011622	5012313	-6.16	0	intron (NM_212965, intron 2 of 16)	36330	NM_212965	nrp2a
967	chr23	25511193	25511766	-3.02	0	Intergenic	146071	NM_212641	pa2g4b
968	chr5	45955641	45956140	-6.13	0	Intergenic	-50505	NM_001007790	hapln1a
969	chr17	51789255	51789782	-2.28	0	intron (NM_001040406, intron 1 of 10)	14570	NM_001040406	numb
970	chr16	41177100	41177558	-6.13	0	exon (NM_001202507, exon 3 of 23)	4217	NM_001202507	ptpn23a
972	chr17	17323760	17324237	-6.15	0	intron (NM_001080009, intron 7 of 23)	104065	NM_001080009	nrxn3a
976	chr11	23842515	23842974	-6.22	0	Intergenic	-17405	NM_212869	trib3
977	chr20	31550431	31551043	-2.95	0	intron (NM_001044819, intron 8 of 19)	-26226	NM_001032729	ust
978	chr7	18893935	18895067	-2.53	0	5' UTR (NM_212868, exon 1 of 16)	158	NM_212868	kirrela
979	chr4	4666350	4666742	-6.32	0	Intergenic	76865	NM_001080651	creb3l2
981	chr12	25233787	25234518	-2.97	0	Intergenic	54472	NM_207055	zfp36l2
984	chr1	26293893	26294405	-6.13	0	Intergenic	-124612	NM_001122755	bnc2
985	chr20	537128	537547	-3.22	0	intron (NM_001104943, intron 10 of 11)	-12668	NM_001030225	dse
987	chr10	38308020	38308688	-2.26	0	Intergenic	-8533	NM_001001886	usp25
988	chr3	55587953	55588602	-6.18	0	intron (NM_001099249, intron 17 of 19)	185940	NM_001099249	zgc:165627
990	chr5	37257108	37257512	-6.11	0	exon (NM_131056, exon 3 of 3)	2768	NM_131056	ins
993	chr22	22568647	22569116	-4.22	0	Intergenic	125451	NM_131463	nr5a2
994	chr21	23156655	23157207	-6.16	0	intron (NM_199635, intron 4 of 6)	114232	NM_199635	zbtb16a
996	chr10	41524302	41524890	-2.85	0	intron (NM_001002414, intron 1 of 6)	3891	NM_001002414	cabp1b
997	chr14	30872238	30872779	-4.64	0	intron (NM_001305618, intron 7 of 7)	-61674	NM_131860	gpc4
998	chr8	50821793	50822250	-3.76	0	Intergenic	29207	NM_001123044	bin3
1000	chr24	4157197	4157737	-2.88	0	Intergenic	-40382	NM_201461	klf6a
1001	chr3	44463635	44464128	-3.33	0	intron (NM_201307, intron 1 of 14)	2785	NM_201307	ndel1b
1004	chr5	30397947	30398895	-6.11	0	promoter-TSS (NM_001102672)	-190	NM_001102672	ankfy1
1005	chr17	18301162	18301787	-5.03	0	Intergenic	203339	NM_001099260	bcl11ba
1007	chr3	13239431	13240492	-1.8	0	Intergenic	-16153	NR_045224	--
1009	chr4	20487129	20487696	-4.63	0	Intergenic	-26423	NM_001025539	fgl2a
1010	chr24	24076102	24076589	-3.04	0	intron (NM_001083026, intron 2 of 20)	50110	NM_001083026	rps6ka3b
1012	chr17	45841589	45842126	-3.49	0	Intergenic	16956	NR_029933	--
1013	chr12	20329066	20329560	-4.76	0	intron (NM_001017592, intron 2 of 8)	38623	NM_001017592	arhgap17a
1014	chr10	248289	249165	-2.47	0	Intergenic	34824	NM_001257340	mpzl1l
1015	chr15	47171385	47172387	-1.79	0	Intergenic	-69267	NM_001302745	sln
1018	chr9	52154042	52154494	-4.4	0	Intergenic	-120198	NM_001076600	tank
1021	chr11	45075146	45076437	-2.53	0	intron (NM_001082993, intron 5 of 16)	16686	NM_001082993	sos1
1022	chr19	32730245	32730637	-6.18	0	Intergenic	-139413	NM_001044826	atxn1a
1025	chr15	8982355	8983034	-4.81	0	Intergenic	43392	NM_001017784	rhoub
1027	chr14	35519904	35520514	-2.82	0	Intergenic	32190	NM_001005983	tmem144b
1029	chr13	26274821	26275231	-6.09	0	Intergenic	-182964	NM_194265	si:rp71-1h3.1
1030	chr13	30375612	30376283	-6.11	0	promoter-TSS (NM_001113339)	-384	NM_001113339	zmiz1a
1032	chr4	62665512	62666728	-6.12	0	Intergenic	-38848	NM_001115109	znf1147
1033	chr20	20484203	20484622	-6.31	0	intron (NM_001044806, intron 10 of 13)	25944	NM_001044806	prkchb
1035	chr9	21837209	21837515	-6.09	0	Intergenic	-74503	NM_001002483	sox1a
1036	chr13	29502706	29503277	-6.09	0	Intergenic	114326	NM_001145571	chst3a
1037	chr17	29182923	29183381	-6.08	0	Intergenic	49049	NM_001003513	traf3
1038	chr1	41283428	41283952	-6.09	0	Intergenic	135581	NM_201502	smox
1050	chr6	9467564	9468036	-6.18	0	TTS (NM_170763)	4161	NM_170763	fzd7b
1051	chr3	54462792	54463987	-6.17	0	Intergenic	-48806	NM_001159970	s1pr2
1052	chr21	23266437	23266971	-6.09	0	intron (NM_199635, intron 2 of 6)	4459	NM_199635	zbtb16a
1053	chr24	59413	59907	-6.1	0	Intergenic	16741	NM_001045561	zgc:152808
1054	chr24	31542974	31543620	-2.58	0	Intergenic	106123	NM_200167	cpne3
1055	chr11	36135976	36136475	-6.2	0	exon (NM_001045285, exon 9 of 11)	-11249	NM_001004590	cyb561d1
1057	chr15	31228334	31229005	-2.15	0	Intergenic	-41745	NM_001001817	zgc:92326
1058	chr9	12746681	12747137	-6.08	0	Intergenic	-58996	NM_001005941	pttg1ipb
1059	chr25	28580987	28581643	-2.28	0	intron (NM_001083002, intron 4 of 8)	49547	NM_001083002	arid3b
1064	chr2	14338112	14339968	-1.28	0	Intergenic	264450	NM_001004623	tctex1d1
1066	chr3	56489474	56490111	-2.7	0	Intergenic	12740	NM_001163443	LOC797202
1067	chr5	66750722	66751275	-4.17	0	intron (NM_131418, intron 7 of 15)	-19270	NM_001089554	si:dkey-251i10.1
1068	chr22	14150345	14150947	-4.64	0	Intergenic	58332	NM_199708	bzw1a
1069	chr7	25511082	25511644	-6.08	0	Intergenic	-43111	NM_001037684	mtm1
1071	chr1	56646605	56646987	-6.16	0	exon (NM_001033742, exon 9 of 12)	13101	NM_001033742	b3gntl1
1072	chr12	19145289	19145948	-6.16	0	Intergenic	-37996	NM_212747	csnk1e
1073	chr13	36833575	36834274	-6.16	0	intron (NM_001020816, intron 1 of 13)	1728	NM_001020816	frmd6
1074	chr23	13992336	13992825	-6.08	0	Intergenic	91747	NM_213334	naa10
1078	chr13	25021363	25021758	-6.07	0	intron (NM_001272084, intron 3 of 10)	46092	NM_001272084	adka
1081	chr10	13758302	13758690	-6.07	0	intron (NM_001098242, intron 1 of 8)	56232	NM_001098242	cntfr
1083	chr22	16020828	16021400	-6.12	0	Intergenic	-5141	NM_131691	s1pr1
1084	chr9	31471120	31471561	-6.1	0	promoter-TSS (NM_131558)	-144	NM_131558	zic2a
1086	chr5	59892615	59893012	-6.07	0	intron (NM_001302234, intron 2 of 8)	47396	NM_001302234	tmem132e
1087	chr5	49233733	49234263	-4.49	0	intron (NM_200418, intron 7 of 9)	140727	NM_131180	nr2f1a
1091	chr10	34876856	34877246	-6.09	0	Intergenic	-48700	NM_001077549	dclk1a
1092	chr25	11136505	11137131	-6.07	0	Intergenic	-206809	NM_001265607	mespbb
1093	chr20	34073950	34074408	-4.33	0	promoter-TSS (NM_001130598)	-93	NM_001130598	sele
1094	chr1	35949334	35949772	-6.14	0	intron (NM_001099445, intron 1 of 6)	6996	NM_001099445	ednraa
1095	chr11	21662508	21663022	-6.08	0	Intergenic	-87419	NM_001199491	foxp4
1097	chr13	33181458	33181881	-6.1	0	intron (NM_001037689, intron 11 of 13)	5209	NM_001243151	tmem234
1100	chr17	15103581	15104037	-6.12	0	Intergenic	37501	NM_001136255	gch1
1101	chr21	17786559	17787018	-6.12	0	Intergenic	-57090	NM_001161551	rxraa
1102	chr3	28389643	28390132	-6.08	0	Intergenic	144562	NM_001201336	fbxl16
1103	chr25	23326352	23326944	-1.81	0	Intergenic	101884	NM_001020596	phlda2
1104	chr14	9206014	9206691	-2.07	0	intron (NM_001079991, intron 2 of 2)	10011	NM_001079991	atoh8
1105	chr3	53363553	53364078	-6.06	0	Intergenic	-59070	NM_131549	notch3
1106	chr4	20544704	20545262	-6.09	0	Intergenic	-30054	NM_200982	stk38l
1107	chr11	30101531	30101983	-4.19	0	Intergenic	-8896	NM_194399	cflara
1108	chr3	17301508	17301882	-6.06	0	Intergenic	-85857	NM_001077392	hcrt
1110	chr4	18924251	18924737	-6.16	0	intron (NM_199533, intron 1 of 7)	25868	NM_199533	rap1b
1111	chr7	65586885	65587669	-1.65	0	Intergenic	136987	NM_001110471	parvab
1113	chr25	5258410	5258816	-2.94	0	Intergenic	96561	NM_001007420	nansb
1114	chr17	19605315	19605752	-6.06	0	intron (NM_001037575, intron 1 of 7)	930	NM_001037575	reep3a
1116	chr11	21606605	21607301	-6.12	0	Intergenic	-143231	NM_001199491	foxp4
1117	chr23	36086413	36086864	-6.09	0	intron (NR_125800, intron 2 of 4)	7337	NM_131531	hoxc1a
1119	chr9	4843919	4844510	-2.69	0	Intergenic	135362	NM_198356	prpf40a
1120	chr15	2047294	2047712	-3.33	0	Intergenic	119317	NM_201121	sbds
1125	chr6	51476632	51477210	-3.91	0	Intergenic	97055	NM_001130610	rbl1
1127	chr11	18856776	18857400	-1.49	0	exon (NM_001007063, exon 4 of 22)	78316	NM_001110031	rhol
1128	chr19	6370583	6371086	-4.21	0	Intergenic	95676	NM_131684	atp1a3a
1129	chr24	26600260	26601142	-6.14	0	Intergenic	-113546	NM_001037676	tnikb
1130	chr4	14557765	14558249	-4.16	0	Intergenic	-69940	NM_001161600	plxnb2a
1132	chr5	28131416	28131802	-4.6	0	Intergenic	-38520	NM_001089515	trafd1
1133	chr4	4853838	4854286	-5.33	0	Intergenic	58600	NM_001089551	slc13a4
1134	chr3	39601038	39601464	-5.18	0	Intergenic	-47051	NM_001024373	b9d1
1135	chr3	29701288	29701709	-6.05	0	intron (NM_200641, intron 2 of 3)	39008	NM_001001590	rpl3
1136	chr18	30381493	30382107	-2.81	0	Intergenic	-81686	NM_001080807	gse1
1141	chr23	35114609	35114967	-6.22	0	Intergenic	-10951	NM_001113644_2	crhr2
1142	chr12	35501791	35503023	-2.12	0	intron (NM_001003874, intron 7 of 7)	15406	NM_001003874	chmp6b
1146	chr2	4946859	4947419	-2.73	0	Intergenic	80171	NM_001009917	tfr1a
1147	chr6	30527079	30528102	-4.59	0	intron (NM_001110470, intron 1 of 22)	23375	NM_001110470	wwc3
1148	chr7	68187916	68188893	-3.03	0	Intergenic	-607014	NM_205546	hnf4b
1149	chr14	25174700	25175778	-1.49	0	Intergenic	-32990	NM_001003758	thoc3
1151	chr25	5998547	5998991	-4.6	0	intron (NM_001002409, intron 1 of 7)	3220	NM_001002409	rbpms2a
1152	chr24	10898535	10898992	-4.39	0	Intergenic	37173	NM_001017844	chmp4c
1153	chr9	35280920	35281287	-6.03	0	Intergenic	-20560	NM_152886	appb
1155	chr8	11033084	11034160	-2.31	0	Intergenic	40603	NM_200893	ampd1
1156	chr10	27127624	27128228	-6.04	0	exon (NM_001004578, exon 3 of 5)	-6481	NM_152948	cxadr
1157	chr9	39741641	39742087	-6.04	0	Intergenic	468022	NM_001161762	si:zfos-1425h8.1
1159	chr7	73804051	73804586	-4.55	0	Intergenic	93462	NM_199961	cldnd1a
1160	chr16	39708739	39709693	-4.13	0	intron (NM_001076716, intron 10 of 13)	-88417	NM_182855	tgfbr2
1162	chr6	35114739	35115264	-6.02	0	Intergenic	45544	NM_001076659	uhmk1
1163	chr5	68604254	68604771	-2.12	0	Intergenic	60476	NM_001025178	isca1
1164	chr23	8880150	8880639	-6.04	0	Intergenic	-82300	NM_200986	tcea2
1168	chr7	63461158	63461574	-5.04	0	Intergenic	889024	NM_001123055	zgc:158420
1169	chr20	4148330	4148915	-2.32	0	intron (NM_001113647, intron 2 of 12)	28270	NM_001113647	cnksr3
1171	chr13	46018601	46019250	-2.69	0	Intergenic	-21957	NM_213133	marcksl1a
1173	chr11	6505947	6506677	-6.06	0	Intergenic	60005	NM_213031	gadd45ba
1174	chr8	39396645	39397035	-6.2	0	Intergenic	-176289	NM_001013516	msi1
1175	chr20	11429274	11429941	-2.48	0	Intergenic	-322085	NM_001100043	flrt2
1176	chr11	4215996	4216606	-3.36	0	Intergenic	-59915	NM_001020570	zgc:110191
1177	chr8	42689728	42690607	-2.32	0	Intergenic	-21183	NM_001135974	zgc:194007
1178	chr13	10260339	10260792	-5.18	0	Intergenic	-131657	NM_131362	six3a
1179	chr19	3580707	3581314	-5.54	0	Intergenic	-132068	NM_001077282	nedd9
1181	chr1	16317574	16318098	-2.79	0	Intergenic	-321808	NM_001017793	zgc:112426
1182	chr7	59015482	59015836	-6.04	0	Intergenic	-6921	NM_001110485	m1ap
1183	chr13	40225580	40226309	-6.11	0	exon (NM_213119, exon 4 of 4)	17107	NM_213119	slc25a28
1184	chr16	44168131	44168533	-6.13	0	intron (NM_001039635, intron 1 of 7)	11607	NM_001039635	zfpm2a
1185	chr3	28438211	28438651	-6.1	0	Intergenic	96018	NM_001201336	fbxl16
1187	chr15	29678308	29678689	-6.02	0	Intergenic	-24785	NM_001128669	samsn1a
1188	chr22	10830389	10831051	-5.06	0	Intergenic	78445	NM_001001402	enc3
1191	chr16	16439079	16439684	-2.44	0	Intergenic	-109498	NM_001290140	rbm12b
1193	chr19	26950369	26950843	-6.13	0	intron (NM_001044937, intron 4 of 20)	-105268	NM_001044932	ints3
1194	chr21	45323882	45324610	-6.02	0	Intergenic	-1172	NM_001002747	ube2b
1195	chr1	12210732	12211138	-6	0	Intergenic	134274	NM_212571	pcdh10a
1196	chr18	5881137	5881547	-6	0	Intergenic	-59062	NM_001171590	cplx3b
1197	chr4	18690998	18691654	-6.01	0	Intergenic	-26041	NR_029978	--
1198	chr14	24548276	24549137	-1.95	0	Intergenic	-84818	NM_131736	slit3
1199	chr19	40706566	40707327	-2.48	0	intron (NM_001144053, intron 3 of 6)	43384	NM_001144053	cdk6
1200	chr15	37697183	37697580	-5.55	0	exon (NM_001017888, exon 8 of 10)	9208	NM_001017888	lin37
1201	chr23	17390378	17390900	-5.1	0	intron (NM_001080652, intron 2 of 7)	-38063	NM_001136250	zgc:194282
1204	chr2	27825248	27825995	-2.48	0	Intergenic	-9846	NM_001144819	zswim5
1205	chr7	37049141	37049718	-4.19	0	Intergenic	-56648	NM_001146014	sall1a
1206	chr10	9559590	9560047	-4.82	0	3' UTR (NM_001004015, exon 9 of 9)	16691	NM_001024413	morn5
1207	chr23	8220938	8221471	-4.84	0	Intergenic	-40276	NM_001030258	LOC571123
1208	chr10	44935950	44936369	-6.07	0	intron (NM_001281799, intron 2 of 4)	5612	NM_001281799	tacr1b
1209	chr6	24323748	24324253	-5.01	0	Intergenic	-30900	NM_001305664	brdt
1211	chr2	28449916	28450414	-5.54	0	Intergenic	-3537	NM_001013520	cdh6
1212	chr10	44700846	44702251	-1.69	0	Intergenic	11957	NM_001123007	npm2
1213	chr9	44334145	44334834	-5.29	0	intron (NM_001089474, intron 5 of 12)	153405	NM_001089474	cerkl
1214	chr7	64636825	64637740	-2.78	0	Intergenic	252757	NM_001079987	tmem41b
1216	chr5	31945738	31946545	-1.39	0	Intergenic	-41018	NM_212898	ntmt1
1219	chr24	28117345	28118148	-1.71	0	intron (NM_001030253, intron 1 of 1)	32012	NM_001030253	bcl2a
1220	chr24	5827723	5828294	-6.11	0	intron (NM_001198661, intron 7 of 12)	16604	NM_001198661	trpc1
1221	chr20	30877021	30877471	-6.04	0	Intergenic	77557	NM_212997	acbd3
1223	chr7	11936270	11936825	-2.59	0	Intergenic	-123840	NM_001080993	mex3b
1224	chr2	35787517	35788002	-6.03	0	Intergenic	42183	NM_001020770	ankrd45
1225	chr21	36215622	36216189	-1.86	0	Intergenic	39899	NM_001002503	ndfip1l
1226	chr23	21077763	21078431	-3.15	0	Intergenic	-62741	NM_001111181	kcnab2b
1228	chr11	12020422	12021083	-5.99	0	exon (NM_001099982, exon 3 of 8)	3470	NM_001099982	sp2
1229	chr8	41248457	41249721	-5.99	0	TTS (NM_001076620)	17046	NM_001123255	rnf10
1230	chr21	29216331	29216742	-6.08	0	Intergenic	-143060	NM_001002434	havcr1
1231	chr14	46867055	46867653	-6.1	0	intron (NM_001004573, intron 4 of 9)	113066	NM_001004573	macrod1
1232	chr25	32607396	32608254	-6.07	0	Intergenic	-45823	NR_030102	--
1236	chr5	24191197	24191795	-3.85	0	intron (NM_001122748, intron 1 of 13)	17006	NM_001122748	si:ch211-106a19.1
1238	chr5	10824274	10824825	-2.65	0	Intergenic	-74178	NM_001195784	fep15
1239	chr15	21918908	21919785	-2.75	0	Intergenic	22782	NM_001089487	zgc:162608
1240	chr18	13088266	13089127	-6.23	0	Intergenic	64569	NM_001075112	tmem5
1241	chr16	54594743	54595336	-6.05	0	intron (NM_200561, intron 5 of 5)	39644	NM_201289	pklr
1242	chr2	44156968	44157508	-6.05	0	intron (NM_001130651, intron 1 of 14)	28462	NM_001130651	kirrelb
1244	chr21	3951639	3952166	-3.64	0	promoter-TSS (NM_201126)	13	NM_201126	rapgef1b
1245	chr22	16479621	16480499	-1.55	0	Intergenic	8660	NM_001007197	ier5
1246	chr2	44419650	44420191	-2.16	0	intron (NM_194361, intron 4 of 5)	9981	NM_194361	mpz
1248	chr17	30694350	30694712	-7.33	0	Intergenic	-9111	NM_001128802	zgc:194392
1249	chr6	1770462	1770975	-6.01	0	Intergenic	118577	NM_213212	myl9b
1251	chr11	21202378	21203162	-6.02	0	Intergenic	40702	NM_001002751	ikbke
1252	chr21	24965509	24966171	-5.98	0	intron (NM_001082863, intron 1 of 8)	17480	NM_001082863	jam3b
1254	chr24	22137102	22137554	-5.12	0	Intergenic	-178947	NM_131572	dap
1256	chr12	37223536	37223921	-5.98	0	Intergenic	-98799	NM_001040355	pmp22b
1259	chr18	15582753	15583396	-3	0	promoter-TSS (NM_001044970)	-130	NM_001044970	si:dkey-103i16.1
1260	chr3	12152037	12152550	-4.56	0	Intergenic	-16340	NM_001289885	glis2b
1261	chr2	11013950	11014397	-4.11	0	intron (NM_001277930, intron 11 of 11)	23281	NM_001277930	rpap2
1262	chr17	53045599	53046131	-6	0	Intergenic	-22882	NM_001013290	dph6
1263	chr13	3042642	3043011	-6.03	0	Intergenic	-20932	NM_001161598	pkdcca
1265	chr23	23558919	23559602	-2.49	0	promoter-TSS (NM_001177452)	-47	NM_001177452	agrn
1266	chr13	44283899	44284243	-5.98	0	Intergenic	317576	NM_001030175	zfand3
1270	chr8	15603686	15604330	-5.98	0	intron (NM_001017754, intron 4 of 4)	-336185	NM_001017814	spata6
1272	chr23	36354325	36354725	-6	0	intron (NM_131664, intron 1 of 6)	327	NM_131664	lima1a
1273	chr2	15493439	15494613	-2.7	0	intron (NM_200111, intron 3 of 26)	34198	NM_200111	arhgap29b
1274	chr17	12771078	12771605	-6.01	0	Intergenic	-17258	NM_199629	nfkbiab
1275	chr3	62341972	62342790	-6.01	0	TTS (NM_131644)	6041	NM_131644	sox9b
1276	chr21	28709837	28710882	-1.55	0	promoter-TSS (NM_001003543)	-216	NM_001003543	zgc:100829
1278	chr7	32680977	32681412	-6.19	0	Intergenic	54605	NM_001045848	tssc4
1279	chr1	797415	797941	-5.97	0	Intergenic	-78231	NM_001302231	adamts5
1280	chr10	42740919	42741441	-3.92	0	Intergenic	-20147	NM_001161732	fgfr1b
1283	chr16	39951168	39952007	-1.32	0	Intergenic	-42500	NM_001076716	rbms3
1284	chr24	38404401	38405098	-7.31	0	intron (NM_001013511, intron 1 of 28)	-3735	NM_001003498	zgc:91999
1285	chr13	33667716	33668333	-3.45	0	intron (NM_200549, intron 3 of 19)	28511	NM_001256646	flrt3
1287	chr23	45975479	45976368	-1.55	0	promoter-TSS (NM_130919)	-453	NM_130919	vdra
1288	chr19	2821607	2822056	-5.97	0	Intergenic	18423	NM_001002522	hgh1
1289	chr1	34752857	34753553	-5.97	0	Intergenic	-10105	NM_213357	gab1
1290	chr17	33000371	33000761	-4.9	0	Intergenic	-89827	NM_131405	prox1a
1291	chr25	1361350	1361863	-5.97	0	Intergenic	-107969	NM_001301114	avpr1a
1293	chr2	45456241	45456744	-3.62	0	Intergenic	-107159	NR_029925	--
1294	chr20	31305164	31305675	-6.14	0	exon (NM_001030112, exon 46 of 46)	-9293	NM_197933	pdia6
1295	chr15	15514748	15515204	-5.96	0	Intergenic	-5898	NM_001105704	zgc:174895
1297	chr6	53766215	53766665	-2.87	0	intron (NM_001013503, intron 3 of 14)	114560	NM_001013503	cacna2d2a
1299	chr17	21981212	21981749	-5.97	0	Intergenic	9335	NM_200349	slc22a7b.1
1300	chr11	44514174	44514893	-2.17	0	Intergenic	25306	NM_200298	map1lc3c
1305	chr25	13407970	13408900	-1.68	0	intron (NM_200833, intron 1 of 5)	6647	NM_200833	snrkb
1307	chr17	45876565	45877309	-2.79	0	Intergenic	52036	NR_029933	--
1309	chr3	21204585	21205006	-5.96	0	Intergenic	47056	NM_001003857	itga2b
1310	chr1	36428394	36428887	-3.62	0	Intergenic	-47878	NM_001145789	dclk2a
1311	chr4	17171822	17172523	-2.49	0	Intergenic	-83857	NM_001099454	casc1
1312	chr3	48937433	48937954	-5.97	0	Intergenic	-72528	NM_131449	elavl3
1314	chr11	18787977	18788381	-5.95	0	intron (NM_001007063, intron 1 of 21)	77408	NM_001007063	magi1b
1320	chr16	42057597	42058463	-5.31	0	TTS (NM_001037375)	-3581	NM_131505	caspa
1321	chr11	14028989	14029582	-5.95	0	Intergenic	-17535	NM_001199872	med16
1322	chr9	31532300	31532703	-5.08	0	Intergenic	61017	NM_131558	zic2a
1323	chr4	14500360	14500757	-6	0	Intergenic	-12491	NM_001161600	plxnb2a
1324	chr13	34281847	34282208	-6.09	0	intron (NM_200549, intron 8 of 19)	-282125	NM_001100953	tasp1
1325	chr19	29149533	29150137	-2.1	0	Intergenic	-9138	NR_105066	--
1328	chr13	5726433	5726811	-5.96	0	Intergenic	81922	NM_213234	spred2b
1329	chr11	21824263	21824884	-1.92	0	intron (NM_001199491, intron 2 of 17)	74389	NM_001199491	foxp4
1331	chr16	22694055	22694537	-4.33	0	Intergenic	73700	NM_001013495	s100t
1332	chr9	42093163	42093673	-2.46	0	Intergenic	-19254	NM_001039630	col18a1
1334	chr4	28604553	28608368	-7.26	0	Intergenic	-125164	NR_039293	--
1335	chr21	42741564	42741969	-6.1	0	Intergenic	130603	NM_201133	stk10
1336	chr12	10843023	10843518	-5.94	0	Intergenic	174801	NM_001310015	top2a
1337	chr23	8866224	8866820	-6.05	0	Intergenic	-68428	NM_200986	tcea2
1338	chr7	15650065	15650427	-5.95	0	Intergenic	30808	NM_131641	pax6b
1342	chr5	36431536	36432605	-2.11	0	5' UTR (NM_001128795, exon 1 of 6)	185	NM_001128795	nfkbib
1343	chr15	18069183	18069612	-3.84	0	Intergenic	110117	NM_201993	arcn1b
1345	chr1	14613521	14614171	-4.76	0	Intergenic	41632	NM_001045485	pi4k2b
1346	chr5	42953583	42954110	-6.09	0	Intergenic	83455	NM_001099974	rhobtb2a
1347	chr24	17054984	17056186	-1.67	0	Intergenic	-56803	NM_001008734	commd3
1349	chr12	30995978	30996389	-6	0	Intergenic	-7898	NM_131259	tcf7l2
1351	chr9	31585422	31585848	-4.83	0	Intergenic	114151	NM_131558	zic2a
1352	chr3	51589389	51589900	-2.71	0	intron (NM_001040245, intron 6 of 12)	159325	NM_001040245	baiap2a
1354	chr24	31274127	31274761	-2.77	0	intron (NM_001006092, intron 3 of 3)	11550	NM_001006092	alg14
1356	chr6	30406647	30407103	-2.94	0	Intergenic	91220	NM_001045383	zgc:153311
1357	chr7	39141844	39142204	-5.95	0	Intergenic	10174	NM_001017587	tnni2b.1
1358	chr4	12811240	12811977	-2.1	0	Intergenic	-14964	NM_001159768	b2m
1359	chr25	16921047	16921667	-5.94	0	Intergenic	-30753	NM_001089445	ccnd2a
1363	chr7	64179876	64192794	-12.53	0	Intergenic	164055	NM_001123055	zgc:158420
1367	chr17	41717032	41717477	-3.11	0	Intergenic	242186	NM_199658	insm1b
1370	chr9	1828633	1829668	-1.73	0	Intergenic	109143	NM_131125	hoxd3a
1371	chr20	2298351	2298865	-4.01	0	Intergenic	84956	NM_001044800	tmem200a
1374	chr20	42428096	42428517	-6.07	0	Intergenic	53449	NM_001039977	dcbld1
1376	chr18	29507464	29508480	-1.99	0	Intergenic	83506	NM_131844	maf
1377	chr3	36704435	36705019	-5.98	0	promoter-TSS (NM_001114432)	-97	NM_001114432	ramp2
1378	chr8	49306213	49307070	-2.24	0	Intergenic	49978	NM_001161445	plp2
1380	chr2	15042647	15044908	-5.32	0	Intergenic	19925	NM_001083863_2	LOC795615
1383	chr6	8501863	8502845	-2.25	0	Intergenic	-1126	NM_001004584	sdprb
1385	chr2	15489205	15489660	-5.92	0	intron (NM_200111, intron 3 of 26)	29604	NM_200111	arhgap29b
1386	chr13	17235349	17235696	-5.93	0	intron (NM_001020701, intron 2 of 6)	97848	NM_001020701	c13h10orf11
1387	chr15	22221667	22222115	-5.93	0	Intergenic	-9763	NM_001080802	scn3b
1388	chr20	20286771	20287927	-2.09	0	promoter-TSS (NM_001044801)	-57	NM_001044801	rhoj
1390	chr9	17461690	17462111	-5.95	0	Intergenic	30824	NM_001002190	rgcc
1391	chr25	16261269	16261878	-3.68	0	intron (NM_212847, intron 2 of 13)	1857	NM_212847	tead1a
1392	chr8	4742393	4744898	-1.95	0	exon (NM_001113589, exon 2 of 2)	1754	NM_001113589	hsp70l
1393	chr21	10697595	10698676	-1.34	0	Intergenic	-17419	NM_001161350	grp
1394	chr9	7695237	7695729	-5.94	0	promoter-TSS (NM_001003558)	-18	NM_001003558	tuba8l3
1396	chr15	35951006	35951864	-1.55	0	Intergenic	-123690	NM_001017614	rhbdd1
1397	chr15	9602026	9602548	-3.48	0	Intergenic	53234	NM_001077155	nars2
1398	chr24	17052600	17053628	-2.05	0	Intergenic	-59274	NM_001008734	commd3
1399	chr17	35228648	35229386	-2.71	0	intron (NM_001045207, intron 4 of 27)	61352	NM_001037409	itgb1bp1
1400	chr21	6247753	6248422	-5.93	0	Intergenic	216565	NM_212591	cdk9
1401	chr5	44472321	44472835	-5.94	0	Intergenic	64769	NM_130952	dmrt2a
1402	chr25	2459063	2459709	-4.05	0	Intergenic	-56113	NM_001077466	bbs4
1403	chr17	37774563	37775078	-5.97	0	Intergenic	73451	NM_001077153	zfp36l1a
1404	chr2	15505308	15505843	-6.02	0	exon (NM_200111, exon 12 of 27)	45747	NM_200111	arhgap29b
1405	chr14	1980729	1981405	-5.09	0	intron (NM_001024185, intron 2 of 3)	55839	NM_001024201	pcdh2g29
1406	chr17	42316400	42316933	-3.77	0	Intergenic	-23634	NM_130949	foxa2
1407	chr1	6940504	6940914	-5.91	0	Intergenic	-20569	NM_001128672	mxb
1411	chr22	16890790	16891612	-3.83	0	intron (NM_001079962, intron 2 of 10)	80004	NM_001079962	nfia
1412	chr21	27465178	27465551	-5.95	0	Intergenic	-11800	NM_001098748	pacs1a
1414	chr3	1427864	1428376	-5.91	0	intron (NM_207053, intron 6 of 11)	7572	NM_207053	zgc:77415
1415	chr14	41804828	41805233	-5.92	0	promoter-TSS (NM_001115099)	-217	NM_001115099	pcdh18b
1416	chr14	1080618	1082089	-1.54	0	Intergenic	-1010	NM_001258230	slc16a2
1417	chr25	16573346	16574177	-4.93	0	Intergenic	-19477	NM_001033717	cecr1a
1418	chr5	63381520	63381917	-5.91	0	intron (NM_001278808, intron 2 of 21)	41095	NM_001278808	pappab
1419	chr7	33010763	33011309	-1.87	0	Intergenic	-33419	NM_001172627	itga11a
1420	chr23	10723662	10724095	-6	0	intron (NM_001077564, intron 7 of 16)	63852	NM_001077564	foxp1a
1421	chr9	15063113	15063545	-5.93	0	Intergenic	390107	NM_131520	fn1a
1422	chr24	28502913	28503332	-6.03	0	Intergenic	21243	NM_001002206	abca4a
1424	chr15	46999916	47000323	-4.75	0	exon (NM_001039804, exon 9 of 21)	16387	NM_001039804	inppl1a
1430	chr16	19159592	19161538	-5.99	0	Intergenic	-7870	NM_199736	slc6a19b
1431	chr9	1943816	1944383	-4.96	0	Intergenic	-5806	NM_131125	hoxd3a
1432	chr15	28776976	28777647	-4.21	0	intron (NM_001309524, intron 3 of 4)	24230	NM_001309524	nova2
1433	chr13	30489560	30489982	-2.96	0	intron (NM_001098388, intron 2 of 4)	25673	NM_001098388	zcchc24
1435	chr17	52854977	52855439	-5.93	0	3' UTR (NM_001076722, exon 11 of 11)	78788	NM_001076722	zgc:154061
1436	chr1	685181	686666	-2.7	0	Intergenic	-11400	NM_212882	cyyr1
1437	chr1	58428258	58428662	-5.91	0	intron (NM_001037694, intron 2 of 6)	10738	NM_001037694	lpar2b
1438	chr16	23373417	23373885	-6.12	0	intron (NM_200783, intron 1 of 4)	5857	NM_200783	efna1b
1439	chr9	13230802	13231380	-5.96	0	intron (NM_001128362, intron 4 of 7)	81709	NM_001128362	fam117bb
1440	chr2	29989530	29989933	-6.07	0	Intergenic	-3171	NM_131040	eng2b
1441	chr15	20800049	20800557	-5.98	0	Intergenic	-4738	NM_131403	tpst1
1443	chr17	6913856	6914500	-5.9	0	Intergenic	114366	NM_001287088	zgc:172341
1444	chr23	44144796	44145371	-2.54	0	Intergenic	-80648	NM_213374	zgc:56304
1447	chr10	2923028	2923488	-3.62	0	Intergenic	-7503	NM_212832	oclna
1451	chr5	17161446	17162144	-4.21	0	Intergenic	-114684	NM_001100015	chfr
1453	chr15	25720673	25721102	-5.94	0	exon (NM_001037370, exon 15 of 15)	20826	NM_001037370	tsr1
1458	chr3	23120939	23121347	-5.21	0	Intergenic	30517	NM_199214	col1a1a
1459	chr12	49052297	49053359	-1.95	0	Intergenic	-41171	NM_200591	ghitm
1460	chr9	13328099	13328617	-2.7	0	Intergenic	55476	NM_131139	fzd7a
1462	chr4	6931389	6931834	-5.9	0	intron (NM_001166228, intron 24 of 51)	70334	NM_001166228	dock4b
1463	chr1	39648279	39648722	-5.92	0	Intergenic	102877	NM_200023	zgc:56493
1464	chr16	16207354	16207858	-4.91	0	Intergenic	36613	NM_001020558	fabp11b
1467	chr20	20283005	20283456	-5.89	0	promoter-TSS (NM_001276280)	-32	NM_001276280	kcnh5a
1468	chr11	18354087	18354789	-2.71	0	Intergenic	40497	NM_001079955	dido1
1470	chr18	17454698	17455115	-5.89	0	exon (NM_001002193, exon 3 of 13)	15443	NM_001002193	zgc:91860
1472	chr11	24096211	24096661	-5.91	0	Intergenic	-5333	NM_001012304	rbm39a
1473	chr17	7256218	7256642	-5.89	0	exon (NM_001302252, exon 3 of 8)	23158	NM_001302252	grm1
1474	chr11	10658676	10659352	-3.33	0	Intergenic	101448	NM_198876	b3gnt5a
1476	chr17	30529143	30529785	-5.89	0	Intergenic	-25384	NM_001003547	itsn2b
1477	chr12	26812723	26813305	-5.5	0	intron (NM_001077161, intron 1 of 4)	26993	NM_001077161	znf438
1478	chr23	39094633	39095127	-2.13	0	Intergenic	-133072	NM_001080609	sall4
1480	chr21	38404305	38404870	-6.06	0	Intergenic	139718	NM_001080058	zgc:158291
1481	chr6	32566730	32567106	-5.91	0	Intergenic	-142161	NM_199579	usp1
1482	chr6	32710957	32712396	-1.93	0	Intergenic	6951	NM_001082940	mafa
1483	chr23	41551045	41551450	-5.46	0	intron (NM_001260501, intron 1 of 18)	139008	NM_001260501	scube3
1485	chr12	18504929	18505309	-5.9	0	exon (NM_001044903, exon 5 of 16)	20853	NM_001044903	grid2ipb
1487	chr7	13398291	13398843	-4.48	0	Intergenic	-2741	NM_213395	spg21
1489	chr6	1679385	1680046	-4.4	0	Intergenic	27574	NM_213212	myl9b
1490	chr10	28215065	28215630	-5.15	0	intron (NM_001281468, intron 2 of 29)	15228	NM_001281468	med13a
1492	chr16	29188867	29189343	-5.89	0	intron (NM_131317, intron 2 of 9)	22896	NM_131317	mef2d
1493	chr9	17109236	17109753	-5.89	0	intron (NM_001012247, intron 50 of 81)	169124	NM_001012247	mycbp2
1495	chr15	28554038	28554710	-5.88	0	intron (NM_001030229, intron 1 of 1)	4277	NM_001030229	ankrd13b
1496	chr8	10258654	10259252	-4.65	0	Intergenic	-8363	NM_001077391	pim1
1497	chr20	22322606	22322948	-5.88	0	intron (NM_001024653, intron 1 of 31)	1462	NM_001024653	kdr
1499	chr2	35940325	35940691	-5.88	0	intron (NM_173277, intron 1 of 27)	42365	NM_173277	lamc1
1503	chr12	17379956	17380409	-5.87	0	Intergenic	-9234	NM_201100	minpp1b
1506	chr9	52931454	52931884	-5.88	0	intron (NM_001127466, intron 10 of 18)	19403	NM_001127466	smarcal1
1507	chr7	33866798	33867366	-5.9	0	intron (NM_131571, intron 1 of 8)	11002	NM_131571	smad3a
1508	chr3	19292456	19292961	-2.15	0	Intergenic	-4553	NM_001037561	zgc:123297
1514	chr1	53117482	53118600	-2.02	0	Intergenic	35952	NM_001111189	pus10
1515	chr10	43950004	43950456	-5.87	0	promoter-TSS (NM_200592)	-119	NM_200592	nr2f1b
1516	chr21	24968647	24969111	-5.87	0	intron (NM_001082863, intron 1 of 8)	20519	NM_001082863	jam3b
1517	chr1	12826472	12826871	-5.87	0	Intergenic	-242386	NM_001115058	pcdh18a
1518	chr13	31506416	31506861	-5.87	0	exon (NM_131718, exon 3 of 3)	9918	NM_131718	six4a
1519	chr2	39398258	39398601	-5.87	0	intron (NM_001159839, intron 2 of 16)	-254965	NM_001039833	zgc:136870
1520	chr19	20202608	20203428	-2.61	0	Intergenic	-1468	NM_131534	hoxa3a
1521	chr5	13854543	13855212	-2.14	0	Intergenic	-31122	NM_001293563	tet3
1522	chr23	2860335	2861111	-2.95	0	intron (NM_194407, intron 1 of 29)	12222	NM_194407	plcg1
1523	chr8	20130021	20130560	-2.7	0	intron (NM_001126379, intron 1 of 14)	4521	NM_001126379	acsbg2
1524	chr23	34548692	34549251	-3.33	0	Intergenic	428052	NM_001005584	chchd6a
1526	chr23	46087358	46087740	-5.9	0	exon (NM_001042775, exon 11 of 13)	22307	NM_001042775	abcg2a
1527	chr5	51329009	51329810	-4.52	0	intron (NM_213514, intron 3 of 11)	22469	NM_213514	serinc5
1529	chr23	10355716	10356287	-4.57	0	Intergenic	-36730	NM_200080	krt8
1530	chr22	16850124	16850568	-5.86	0	intron (NM_001079962, intron 7 of 10)	117601	NM_001099263	tm2d1
1531	chr16	33503949	33504317	-5.91	0	Intergenic	-134953	NM_131161	pou3f1
1534	chr7	32609985	32610416	-5.88	0	intron (NM_001079983, intron 1 of 18)	14253	NM_001079983	ano5b
1535	chr5	49103761	49104295	-2.54	0	Intergenic	10757	NM_131180	nr2f1a
1538	chr18	16134254	16134701	-3.33	0	promoter-TSS (NM_001037580)	-205	NM_001037580	sspn
1539	chr16	10670773	10671597	-2.47	0	Intergenic	-14306	NM_001195242	g6fl
1541	chr20	21158843	21159256	-5.87	0	Intergenic	-125940	NM_001024815	btbd6b
1543	chr13	22223830	22224710	-2.18	0	intron (NM_001201566, intron 8 of 19)	37504	NM_001201566	usp54a
1545	chr1	20905892	20906380	-5.89	0	Intergenic	35736	NM_001037378	primpol
1546	chr5	15372863	15373281	-5.91	0	Intergenic	53584	NM_001100957	hspb8
1547	chr18	48803268	48804391	-5.93	0	intron (NM_001171776, intron 1 of 2)	4602	NM_001171776	bmp16
1548	chr18	5878724	5879198	-3.98	0	Intergenic	-56681	NM_001171590	cplx3b
1550	chr1	31264528	31264936	-5.85	0	Intergenic	54283	NM_131358	anos1a
1551	chr2	4433759	4434214	-5.86	0	Intergenic	-28246	NM_001105665	cables1
1552	chr25	16360233	16360752	-5.86	0	Intergenic	100776	NM_212847	tead1a
1554	chr22	15565298	15565710	-5.85	0	intron (NM_001024467, intron 2 of 8)	1748	NM_213158	tpm4a
1555	chr6	15435940	15436509	-5.96	0	Intergenic	78522	NM_001079679	mlpha
1556	chr17	52988965	52989722	-3.87	0	Intergenic	-55347	NM_001076722	zgc:154061
1557	chr2	22135817	22136398	-2.45	0	Intergenic	53761	NM_201454	rab2a
1559	chr2	35775688	35776217	-4.2	0	Intergenic	30376	NM_001020770	ankrd45
1561	chr10	4795189	4795652	-4.08	0	intron (NM_001204256, intron 3 of 6)	77562	NM_001204256	palm2
1563	chr8	9523478	9523915	-5.85	0	intron (NM_001098489, intron 1 of 31)	8096	NM_001098489	plxna3
1564	chr1	40657064	40657517	-4.79	0	exon (NM_131018, exon 10 of 67)	14040	NM_131018	htt
1566	chr9	140513	141378	-2.26	0	Intergenic	-18935	NM_001020670	lims2
1567	chr7	25008255	25009062	-1.33	0	intron (NM_001076730, intron 20 of 21)	-44473	NM_212666	cyp26b1
1568	chr8	52963604	52964374	-3.12	0	intron (NM_131256, intron 2 of 9)	-44655	NM_182893	dcp1a
1570	chr6	30872440	30873081	-5.84	0	Intergenic	155675	NM_001037669	insl5a
1571	chr21	7729137	7729566	-5.97	0	Intergenic	-25623	NM_001040385	egfl7
1573	chr3	45935899	45936306	-5.9	0	Intergenic	-515149	NM_001076715	zgc:153426
1576	chr20	52267882	52268324	-5.48	0	Intergenic	119288	NM_212701	hlx1
1577	chr11	13529751	13530219	-2.83	0	Intergenic	23488	NM_001122626	si:ch211-1a19.2
1580	chr17	1527020	1527935	-4.03	0	TTS (NM_001042745)	-18165	NM_200772	wars
1581	chr1	2033189	2033746	-5.86	0	intron (NM_001161670, intron 2 of 8)	-41105	NM_001145705	rap2ab
1584	chr10	35558521	35559142	-4.1	0	Intergenic	-51525	NM_001083549	zdhhc20a
1585	chr9	961956	963103	-1.48	0	intron (NM_001256639, intron 5 of 9)	-42055	NM_001110451	stk24a
1586	chr13	32226903	32227454	-5.9	0	Intergenic	-88541	NM_001089444	nt5c1ba
1587	chr11	26514949	26516551	-1.91	0	Intergenic	-51755	NM_001045307	acad9
1589	chr3	34065250	34066130	-2.71	0	Intergenic	-2496	NR_030100	--
1590	chr10	17490366	17490767	-6.16	0	Intergenic	-5363	NR_030078	--
1592	chr18	48269502	48270027	-5.96	0	Intergenic	59318	NM_001017558	ets1
1594	chr12	8797595	8798161	-5.93	0	intron (NM_200161, intron 1 of 7)	12983	NM_200161	reep3b
1596	chr23	2355281	2355673	-5.92	0	Intergenic	-126721	NM_131230	tcp1
1598	chr7	52671030	52671488	-5.93	0	intron (NM_001135130, intron 8 of 17)	7560	NM_001135130	tubgcp4
1600	chr16	23052761	23053330	-4.58	0	Intergenic	102491	NM_001003997	flad1
1602	chr9	23514560	23514876	-5.9	0	Intergenic	32894	NM_213248	arl4cb
1603	chr7	11087543	11088040	-5.84	0	Intergenic	54758	NM_001080704	mesdc2
1605	chr7	30040318	30040869	-5.86	0	Intergenic	-30812	NM_001160335	serf2
1606	chr10	56154	56820	-5.86	0	Intergenic	17937	NM_001080689	dyrk1aa
1607	chr15	33100685	33101090	-5.86	0	Intergenic	91446	NM_001127474	dclk1b
1610	chr17	46051012	46051526	-6.03	0	Intergenic	226368	NR_029933	--
1611	chr24	9123301	9124314	-4.99	0	Intergenic	29725	NM_199567	tgif1
1613	chr8	52173032	52173518	-5.12	0	intron (NM_131296, intron 3 of 12)	-68108	NM_001118893	vps13a
1614	chr17	11166840	11167373	-5.83	0	intron (NM_001258228, intron 9 of 31)	8787	NM_212687	irf2bpl
1615	chr19	37557703	37558477	-5.86	0	Intergenic	9226	NM_001044823	cx39.4
1617	chr20	23894095	23894605	-5.84	0	intron (NM_001044792, intron 2 of 11)	49183	NM_001083824	si:dkey-15j16.3
1618	chr21	26664821	26665456	-5.84	0	intron (NM_131841, intron 1 of 2)	4154	NM_131841	gng3
1621	chr7	30815377	30816431	-1.69	0	Intergenic	-154955	NM_001013468	zgc:111992
1623	chr11	28308239	28308772	-2.32	0	Intergenic	58929	NM_001006070	dhrs3b
1624	chr20	46000002	46000332	-5.13	0	Intergenic	10714	NM_131360	bmp2b
1625	chr8	30160848	30161319	-5.88	0	Intergenic	-2790	NR_030033	--
1627	chr3	1336288	1337115	-4.46	0	Intergenic	-1752	NM_001089466	srebf2
1628	chr2	27872010	27872466	-5.91	0	intron (NM_001144819, intron 2 of 13)	36771	NM_001144819	zswim5
1629	chr13	28805039	28805570	-5.83	0	Intergenic	149895	NM_001020523	nsmce4a
1631	chr21	7898760	7899181	-5.85	0	Intergenic	30835	NM_001030261	wdr41
1633	chr4	11520342	11521100	-4.33	0	intron (NM_001126110, intron 6 of 6)	36209	NM_001126110	asb13a.2
1634	chr8	13164420	13164951	-2.55	0	Intergenic	-24854	NM_001130790	zgc:194990
1635	chr23	21518722	21519377	-5.83	0	exon (NM_205619, exon 2 of 3)	1382	NM_205619	her12
1636	chr4	14010636	14011075	-5.83	0	Intergenic	-36491	NM_001030098	prickle1b
1637	chr3	23643875	23644422	-4.29	0	Intergenic	5791	NM_131115	hoxb1a
1638	chr16	31415536	31416159	-6.05	0	Intergenic	61108	NM_001130609	zgc:194210
1639	chr3	43010190	43010713	-4.04	0	Intergenic	-3331	NR_030106	--
1640	chr5	65957263	65957729	-5.09	0	Intergenic	112934	NM_001013309	kat5b
1641	chr13	10147163	10147734	-5.84	0	Intergenic	-18540	NM_131362	six3a
1642	chr8	30624303	30624643	-5.88	0	intron (NM_001039816, intron 9 of 15)	13786	NM_001039816	specc1la
1644	chr23	25810509	25810893	-5.83	0	intron (NM_001003541, intron 2 of 13)	28437	NM_001003541	rbms2b
1645	chr5	55843445	55844058	-3.02	0	promoter-TSS (NM_001102384)	-114	NM_001102384	tbx2a
1646	chr1	22399490	22400191	-2.16	0	Intergenic	177990	NM_001089491	rfc1
1649	chr13	35081375	35081776	-5.3	0	Intergenic	-131814	NM_131863	jag1b
1650	chr18	18955074	18955455	-5.82	0	Intergenic	35190	NM_200780	ppcdc
1652	chr4	18212204	18212993	-5.39	0	promoter-TSS (NM_001100017)	-163	NM_001100017	anks1b
1654	chr13	9932731	9933186	-3.82	0	Intergenic	-47839	NM_001281798	ninl
1655	chr20	21019146	21019632	-5.84	0	intron (NM_199889, intron 4 of 18)	13720	NM_001024815	btbd6b
1656	chr10	44037858	44038338	-5.98	0	Intergenic	79133	NM_001003782	sept5b
1658	chr20	52161309	52161773	-5.99	0	Intergenic	140496	NM_001045274	taf1a
1659	chr21	28750707	28751774	-1.41	0	intron (NM_001003543, intron 7 of 7)	40665	NM_001003543	zgc:100829
1661	chr20	52262770	52263234	-4.63	0	Intergenic	124389	NM_212701	hlx1
1664	chr15	20353715	20354344	-2.42	0	Intergenic	50592	NM_001077250	spint2
1665	chr15	28796403	28797126	-2.21	0	intron (NM_001309524, intron 3 of 4)	43683	NM_001309524	nova2
1666	chr18	24205634	24206380	-2.2	0	Intergenic	284346	NR_120393	--
1667	chr20	15288532	15289213	-2.05	0	Intergenic	23891	NM_200805	prdx6
1670	chr7	57030318	57031020	-2.91	0	Intergenic	-99212	NM_001012618	drd4b
1671	chr23	2390918	2391695	-2.23	0	Intergenic	-90892	NM_131230	tcp1
1672	chr18	501729	502137	-4.79	0	Intergenic	-10887	NM_144764	gpib
1673	chr22	22580969	22581491	-5.84	0	Intergenic	113102	NM_131463	nr5a2
1674	chr25	5016308	5017267	-1.63	0	Intergenic	74773	NM_001089538	parvg
1675	chr9	3931627	3932231	-2.66	0	Intergenic	-231524	NM_180973	sp5a
1677	chr8	9446419	9446806	-4.72	0	intron (NM_001098489, intron 3 of 31)	85180	NM_001098489	plxna3
1680	chr23	7716686	7717453	-5.15	0	Intergenic	-41006	NM_205718	pofut1
1682	chr11	6119581	6120148	-5.89	0	intron (NM_213239, intron 1 of 4)	1450	NM_213239	nr2f6b
1683	chr17	22642644	22643052	-4.38	0	Intergenic	27103	NR_125794	--
1685	chr21	19844355	19844754	-5.95	0	Intergenic	34710	NM_001020614	eri1
1686	chr23	23402502	23403050	-5.95	0	Intergenic	71936	NM_131873	her9
1687	chr24	3816576	3816954	-5.82	0	Intergenic	300320	NM_201461	klf6a
1688	chr3	33054077	33054498	-5.88	0	Intergenic	-72293	NM_131399	rarab
1690	chr13	24276078	24276619	-4.96	0	intron (NM_001007161, intron 1 of 5)	4370	NM_001007161	rab1ab
1692	chr5	12779508	12780274	-2.18	0	Intergenic	-8720	NR_030079	--
1693	chr22	29142827	29143383	-3.07	0	exon (NM_213097, exon 2 of 17)	755	NM_213097	pla2g6
1694	chr10	41528079	41528809	-5.87	0	promoter-TSS (NM_001002414)	43	NM_001002414	cabp1b
1696	chr13	46603727	46604127	-5.86	0	Intergenic	-11662	NM_001030177	slc29a1a
1699	chr11	14212378	14212887	-2.97	0	Intergenic	-50822	NM_001122654	ptbp1b
1700	chr16	36007433	36007926	-3.84	0	intron (NM_001089345, intron 2 of 4)	14583	NM_001089345	eva1ba
1701	chr7	33013072	33013675	-5.8	0	Intergenic	-35756	NM_001172627	itga11a
1702	chr22	13835946	13836223	-5.8	0	Intergenic	-9568	NM_001002552	s100b
1703	chr2	56401868	56402488	-2.8	0	Intergenic	62856	NM_001002555	rab11bb
1704	chr9	34165428	34166000	-5.98	0	Intergenic	-53328	NR_039078	--
1706	chr18	45082372	45082825	-5.35	0	Intergenic	-120703	NM_001004538	gyltl1b
1707	chr4	76594225	76595038	-1.47	0	promoter-TSS (NM_213265)	99	NM_213265	zgc:85975
1709	chr9	40856635	40857057	-2.73	0	Intergenic	111956	NM_001128564	vwc2l
1713	chr20	21500850	21501236	-5.79	0	intron (NM_131862, intron 2 of 25)	9520	NM_131862	jag2b
1714	chr18	7627864	7628284	-4.9	0	Intergenic	-7032	NM_200888	zgc:77752
1715	chr14	15677784	15678276	-2.69	0	exon (NM_001130662, exon 4 of 7)	6739	NM_001130662	trim105
1721	chr17	53344041	53345113	-6.99	0	Intergenic	-19301	NM_001040051	mycbp
1722	chr3	33152085	33152515	-3.81	0	Intergenic	-16524	NM_001114705	hspb9
1731	chr14	37204869	37205821	-1.79	0	Intergenic	660135	NM_001048055	lect2l
1732	chr11	6028660	6029192	-2.95	0	intron (NM_001020769, intron 6 of 8)	16004	NM_001020769	gtpbp3
1733	chr15	33787784	33788149	-5.34	0	Intergenic	88147	NM_199743	zgc:73340
1735	chr4	28315717	28316203	-5.78	0	Intergenic	48290	NM_001020599	trmu
1736	chr22	11831487	11831930	-5.78	0	Intergenic	-28073	NM_001044313	ptpn4b
1737	chr22	4763698	4764182	-5.83	0	Intergenic	13122	NM_001098744	LOC566052
1738	chr23	22925516	22925968	-5.36	0	Intergenic	195748	NM_212722	eno1a
1739	chr24	21692495	21693320	-6.01	0	Intergenic	-29262	NM_001257153	flt1
1740	chr7	9335184	9335514	-5.79	0	Intergenic	222595	NM_001044745	aldh1a3
1741	chr15	15532702	15533176	-5.78	0	promoter-TSS (NM_001006094)	81	NM_001006094	rab34a
1742	chr4	12898667	12899074	-5.78	0	intron (NM_001002094, intron 5 of 7)	16430	NM_001002094	msrb3
1743	chr7	18510703	18511073	-5.78	0	Intergenic	-107086	NM_001109707	coro1b
1745	chr7	51279158	51279715	-5.78	0	Intergenic	85134	NM_001005589	rps4x
1746	chr19	2134486	2134912	-4.65	0	intron (NM_198819, intron 25 of 26)	87464	NM_001007153	twistnb
1747	chr20	23958111	23958616	-5.89	0	exon (NM_001079836, exon 6 of 8)	2438	NM_001079836	si:dkey-15j16.2
1749	chr7	27565707	27566260	-5.87	0	intron (NM_001017815, intron 1 of 5)	3046	NM_001017815	rras2
1751	chr21	37657669	37658814	-2.12	0	intron (NM_001007405, intron 8 of 11)	-68119	NM_001020559	mrps17
1752	chr6	16206297	16206795	-5.86	0	Intergenic	72724	NM_001002395	faimb
1754	chr23	23522158	23522815	-3.92	0	Intergenic	-36821	NM_001177452	agrn
1755	chr5	14135268	14136016	-1.46	0	Intergenic	-51630	NM_001128246	sema4c
1757	chr6	15674693	15675239	-5.93	0	intron (NM_001098731, intron 9 of 17)	39259	NM_001098731	iqca1
1759	chr3	23970099	23970561	-3.64	0	intron (NM_131507, intron 4 of 12)	4921	NR_030095	--
1760	chr14	39335884	39336306	-3.52	0	Intergenic	-645301	NM_131782	glra4a
1761	chr11	18306087	18306485	-5.85	0	Intergenic	88649	NM_001079955	dido1
1763	chr24	31630840	31631339	-4.28	0	Intergenic	193915	NM_200167	cpne3
1764	chr23	24452743	24453206	-6	0	Intergenic	-36152	NM_001033590	fam131c
1765	chr5	39123971	39124518	-6	0	intron (NM_199829, intron 7 of 14)	-26173	NM_001105279	prkg2
1767	chr15	9549996	9550598	-2.27	0	Intergenic	105224	NM_001077155	nars2
1768	chr23	2723091	2723665	-5.78	0	Intergenic	-63172	NM_001030232	zgc:114123
1773	chr21	24994127	24994599	-2.86	0	intron (NM_001082863, intron 1 of 8)	-23452	NM_001109726	zgc:171740
1774	chr2	39009394	39009804	-5.79	0	intron (NM_001123046, intron 4 of 4)	17069	NM_001114740	si:ch211-119o8.6
1776	chr23	10534989	10535328	-5.78	0	Intergenic	73240	NM_001099237	eif4ba
1777	chr20	13360047	13360465	-4.54	0	Intergenic	114822	NM_173241	dtl
1779	chr2	26611424	26611839	-4.08	0	intron (NM_200601, intron 3 of 6)	-21093	NM_001020477	ptbp1a
1780	chr7	32743307	32743981	-5.9	0	intron (NM_131518, intron 1 of 7)	8545	NM_131518	cd81a
1782	chr14	2732570	2732918	-5.81	0	Intergenic	-3983	NM_203420	bicc2
1784	chr15	20208655	20209090	-5.79	0	Intergenic	-19440	NM_001083838	med13b
1785	chr5	42978707	42979138	-5.35	0	Intergenic	103855	NM_001126415	si:dkey-40c11.1
1790	chr22	38202044	38202589	-4.97	0	Intergenic	-9023	NM_001045022	tm4sf18
1791	chr20	6910978	6911560	-5.77	0	intron (NM_001168349, intron 18 of 19)	-88615	NM_173283	igfbp1a
1793	chr16	3110267	3110830	-3.62	0	Intergenic	-60266	NM_001020660	cyb5r4
1794	chr19	42413423	42413786	-5.83	0	Intergenic	-7639	NM_001104526	trioa
1795	chr19	26549303	26550283	-1.84	0	intron (NM_001202459, intron 6 of 17)	101204	NM_001044814	dtnbp1b
1796	chr11	10947601	10948076	-5.87	0	Intergenic	-80662	NM_001083573	psmd14
1798	chr19	37564501	37564980	-5.86	0	Intergenic	2576	NM_001044823	cx39.4
1800	chr7	25035052	25035543	-4.69	0	Intergenic	-17834	NM_212666	cyp26b1
1802	chr2	509981	510374	-5.76	0	Intergenic	-133231	NM_212920	wrnip1
1803	chr21	38410603	38411050	-5.76	0	Intergenic	145957	NM_001080058	zgc:158291
1804	chr1	35344062	35344551	-5.77	0	Intergenic	90422	NM_001077565	zgc:152968
1806	chr4	10491319	10491779	-5.02	0	intron (NM_001082867, intron 1 of 5)	108427	NM_201152	tspan12
1808	chr4	18184680	18185179	-3.68	0	intron (NM_001100017, intron 1 of 25)	27506	NM_001100017	anks1b
1809	chr9	16952168	16955969	-5.79	0	Intergenic	-84324	NM_001005773	fbxl3a
1811	chr21	38391855	38392344	-1.86	0	Intergenic	127230	NM_001080058	zgc:158291
1812	chr2	11642776	11643178	-5.76	0	Intergenic	77773	NM_212878	sdr16c5a
1814	chr2	53694228	53694566	-5.78	0	Intergenic	78306	NM_131876	admp
1815	chr7	31304752	31305241	-4.73	0	Intergenic	-134720	NM_001199362	cilp
1816	chr10	25841561	25842008	-5.78	0	Intergenic	19697	NM_001099428	ftr54
1817	chr4	76313793	76331750	-6.93	0	Intergenic	43919	NM_001048065	si:dkey-61p9.11
1818	chr10	24684287	24684763	-5.77	0	Intergenic	-5746	NM_001017825	stoml3b
1826	chr1	17995204	17995549	-5.77	0	Intergenic	-73280	NM_131859	klf3
1828	chr7	11654026	11654441	-4.71	0	Intergenic	158474	NM_001080993	mex3b
1832	chr5	14479991	14480403	-5.84	0	Intergenic	-223007	NM_183339	tbx1
1833	chr8	52161307	52161832	-2.78	0	intron (NM_131296, intron 3 of 12)	-56402	NM_001118893	vps13a
1834	chr13	10920530	10921337	-3.27	0	Intergenic	82795	NM_200480	dync2li1
1838	chr25	14342641	14343197	-5.91	0	Intergenic	-5817	NM_001099422	exoc3l1
1840	chr18	50552758	50553133	-4.29	0	Intergenic	24401	NM_200360	ubl7b
1841	chr17	13925584	13926037	-3.99	0	Intergenic	517897	NM_200482	jkamp
1844	chr1	39705420	39706427	-2.07	0	Intergenic	-138822	NM_001077559	scoca
1846	chr1	49255089	49255990	-2.73	0	intron (NM_131426, intron 10 of 10)	19502	NM_001003515	hadh
1849	chr22	20983981	20984486	-4.36	0	intron (NM_001202512, intron 4 of 17)	37483	NM_001202512	ssbp4
1852	chr1	665328	665945	-5.75	0	intron (NM_212882, intron 3 of 4)	-4022	NM_131564	appa
1853	chr3	33006398	33007097	-1.79	0	Intergenic	-24753	NM_131399	rarab
1855	chr12	38512674	38513119	-5.85	0	Intergenic	-120248	NM_001099246	abca5
1857	chr15	8941739	8942279	-3.91	0	Intergenic	-61732	NM_001004002	rab4b
1859	chr19	31817075	31817687	-2.69	0	promoter-TSS (NM_001045112)	8	NM_001045112	tmem55a
1861	chr18	20780037	20780439	-5.05	0	Intergenic	92120	NM_001044883	cftr
1863	chr8	19781214	19781553	-5.76	0	intron (NM_001270477, intron 4 of 6)	90487	NM_001270477	trabd2b
1865	chr2	17198263	17198900	-5.77	0	exon (NM_001114579, exon 5 of 5)	20399	NM_001114579	fam131a
1867	chr16	44990806	44991340	-2.29	0	Intergenic	43973	NM_001078168	sult2st3
1868	chr5	33264602	33265801	-1.96	0	Intergenic	-39889	NM_001122857	dab2ipb
1869	chr23	761991	762423	-3.95	0	Intergenic	-10865	NM_131847	mitfb
1871	chr23	37770178	37770712	-4.83	0	Intergenic	-113768	NM_131881	irx7
1872	chr11	43472927	43473353	-4.21	0	Intergenic	-53114	NM_001002123	ralbb
1873	chr7	65788916	65789431	-2.27	0	Intergenic	-59759	NM_178300	arntl1b
1874	chr20	23509396	23509782	-5.1	0	exon (NM_001159667, exon 55 of 60)	17651	NM_194381	zar1
1875	chr6	1333482	1334213	-2.22	0	intron (NM_001110010, intron 2 of 10)	-138400	NM_001245966	zeb2b
1876	chr18	25669667	25670059	-5.76	0	Intergenic	-96215	NM_001172661	si:ch211-39k3.2
1877	chr7	25445112	25445621	-5.79	0	Intergenic	-22460	NM_001257193	dysf
1880	chr6	11500048	11500398	-5.77	0	Intergenic	-25133	NM_001100143	zswim2
1881	chr15	2836425	2836915	-2.24	0	intron (NM_182873, intron 1 of 6)	3522	NM_182873	tgfb1a
1884	chr22	21580902	21581418	-3.79	0	Intergenic	-12368	NM_001130604	tle2
1888	chr24	12500709	12501263	-5.05	0	intron (NM_200950, intron 2 of 5)	42265	NM_200950	pdcd6
1889	chr3	62142585	62144130	-1.47	0	Intergenic	13462	NM_001077319	proza
1890	chr3	53312583	53313024	-5.83	0	Intergenic	-8058	NM_131549	notch3
1891	chr18	5922975	5923666	-3.61	0	Intergenic	88074	NM_001013457	gcsha
1892	chr3	17487278	17488001	-2.41	0	intron (NM_201501, intron 2 of 5)	21866	NM_201501	rab5c
1893	chr13	30725190	30725705	-5.82	0	Intergenic	51499	NM_178307	cxcl12a
1894	chr22	5191549	5191936	-5.73	0	Intergenic	-134753	NM_001128805	zgc:194627
1895	chr7	33387906	33388870	-2.64	0	intron (NM_131780, intron 8 of 19)	24225	NM_131780	tle3b
1898	chr17	17176718	17177194	-5.74	0	intron (NM_001080009, intron 18 of 23)	251107	NM_001080009	nrxn3a
1899	chr24	4359861	4360250	-5.81	0	Intergenic	58396	NM_130918	fzd8a
1900	chr25	13403491	13403949	-5.81	0	intron (NM_200833, intron 1 of 5)	1932	NM_200833	snrkb
1901	chr5	17424597	17424987	-5.78	0	intron (NM_178304, intron 1 of 10)	78289	NM_178304	zdhhc8b
1902	chr7	22657220	22657829	-5.78	0	intron (NM_131843, intron 2 of 4)	28109	NM_131843	tnfsf10l
1905	chr21	32792916	32793271	-4.3	0	Intergenic	6176	NM_194365	adra2db
1906	chr1	45948887	45949341	-4.65	0	intron (NM_199991, intron 7 of 11)	-7444	NM_001007448	cdadc1
1907	chr7	24505579	24506102	-5.73	0	Intergenic	51872	NM_001002500	otub1b
1908	chr6	12697341	12697738	-5.33	0	Intergenic	10280	NM_131882	cxcr4a
1909	chr16	7803521	7804051	-1.85	0	intron (NM_001077532, intron 12 of 17)	17342	NM_001077532	cnot10
1910	chr9	7128892	7129347	-4.65	0	Intergenic	-18189	NM_001161497	coa5
1911	chr14	403419	403792	-4.38	0	Intergenic	66531	NM_001114567	zgc:172215
1913	chr9	21573196	21573546	-4.52	0	promoter-TSS (NM_001001725)	568	NM_001045341	cryl1
1914	chr13	30828431	30828865	-5.73	0	intron (NM_001083819, intron 2 of 7)	7922	NM_001083819	vstm4a
1915	chr22	3605571	3606125	-4.14	0	Intergenic	-280516	NM_001285535	tbxa2r
1917	chr3	42395837	42396538	-4.18	0	promoter-TSS (NM_201585)	94	NM_201585	micall2a
1918	chr23	3144594	3144989	-5.22	0	Intergenic	173823	NM_001089467	zgc:158828
1919	chr14	13146912	13147408	-1.88	0	promoter-TSS (NM_001002326)	-25	NM_001002326	pls3
1920	chr20	6667296	6667724	-5.83	0	Intergenic	-116320	NM_205751	igfbp3
1921	chr7	54625261	54625697	-3.6	0	Intergenic	127016	NM_001077722	tpcn2
1922	chr19	28192105	28192879	-2.08	0	promoter-TSS (NM_001099987)	-66	NM_001099987	adcy2b
1923	chr7	602604	603619	-1.9	0	Intergenic	13319	NM_205541	drap1
1925	chr12	48599076	48599724	-4.09	0	Intergenic	-10534	NM_001089541	cyp4f3
1926	chr11	21273361	21273850	-5.73	0	exon (NM_001048235, exon 16 of 23)	-30133	NM_001002751	ikbke
1927	chr19	12310851	12311340	-3.93	0	Intergenic	-7322	NM_001083072	grhl2b
1931	chr15	13436519	13437080	-5.73	0	Intergenic	-132312	NM_001113649	zgc:172282
1932	chr17	27988644	27989626	-1.46	0	Intergenic	95856	NM_001242995	kdm1a
1934	chr13	31338991	31340206	-1.91	0	intron (NM_001029967, intron 1 of 8)	324	NM_001029967	rtn1a
1935	chr11	37513068	37513723	-2.51	0	Intergenic	60025	NM_201004	snrpe
1936	chr3	58204334	58204685	-5.74	0	Intergenic	107764	NM_001002657	uqcrc2a
1939	chr7	68003504	68004148	-2.21	0	Intergenic	477927	NM_200876	dhx38
1940	chr12	20356285	20357164	-1.33	0	Intergenic	66034	NM_001017592	arhgap17a
1942	chr19	34539640	34540169	-3.15	0	Intergenic	-8583	NR_029929	--
1946	chr9	8804260	8804951	-5.83	0	Intergenic	112269	NM_212771	rab20
1952	chr16	23885026	23885741	-2.36	0	intron (NM_201329, intron 1 of 7)	670	NM_201329	rab13
1953	chr13	28799700	28800231	-3.82	0	Intergenic	144556	NM_001020523	nsmce4a
1954	chr19	36902759	36903342	-4.65	0	Intergenic	-628377	NM_001007288	cx30.9
1955	chr10	5902890	5903560	-2.24	0	Intergenic	-90343	NM_001113504	il6st
1956	chr4	28611239	28617854	-6.86	0	Intergenic	-117078	NR_039293	--
1957	chr15	3712967	3713594	-2.18	0	Intergenic	41597	NM_001002671	clrn1
1958	chr15	29726250	29726774	-5.77	0	Intergenic	-68989	NM_001076633	zgc:153372
1959	chr5	25371783	25372369	-5.73	0	TTS (NR_029934)	161	NR_029934	--
1960	chr6	60254950	60255366	-5.88	0	Intergenic	-102549	NM_001080701	slc32a1
1961	chr23	19842389	19843030	-4.86	0	Intergenic	-53375	NM_200027	rpl10
1964	chr16	46188235	46188912	-2.11	0	Intergenic	-50844	NM_001003557	bola1
1965	chr23	33695522	33695919	-5.73	0	Intergenic	-64093	NM_001004288	itga5
1966	chr4	24670041	24670488	-5.73	0	Intergenic	405048	NM_131211	gata3
1967	chr20	40811556	40812380	-4.43	0	Intergenic	11375	NM_131038	cx43
1970	chr1	44631176	44631753	-5.78	0	promoter-TSS (NM_001256730)	-309	NM_001256730	emp1
1975	chr6	40481025	40481625	-2.53	0	Intergenic	11326	NM_001288657	im:7136940
1978	chr2	47758200	47758673	-4.98	0	intron (NM_001004635, intron 1 of 4)	8206	NM_001004635	ap1s3b
1980	chr4	21124108	21124624	-5.77	0	intron (NM_001045143, intron 1 of 36)	32344	NM_001045143	nav3
1981	chr14	50555385	50555860	-5.71	0	intron (NM_001017782, intron 15 of 20)	80522	NM_001017782	dctn4
1983	chr20	21533935	21534731	-2.91	0	intron (NM_131862, intron 5 of 25)	42810	NM_131862	jag2b
1984	chr20	23385509	23385890	-4.01	0	Intergenic	-30443	NM_001159667	fryl
1985	chr8	34233510	34249743	-11.24	0	Intergenic	-164981	NM_131616	pbx3b
1987	chr12	25897471	25897899	-4.64	0	intron (NM_001004585, intron 2 of 12)	33618	NM_001004585	bmpr1ab
1989	chr13	5324270	5324863	-3.86	0	Intergenic	34353	NR_125782	--
1990	chr3	25661398	25661829	-3.56	0	intron (NM_130998, intron 1 of 5)	21265	NM_130998	ntn1b
1992	chr24	19768302	19768937	-2.51	0	Intergenic	103779	NM_001077372	zgc:153639
1994	chr6	37779895	37780247	-5.72	0	Intergenic	-8254	NM_001006062	nipa1
1995	chr14	51758548	51759282	-3.91	0	Intergenic	5996	NM_001029961	exosc3
1996	chr12	34502781	34503535	-2.53	0	Intergenic	-145559	NM_200770	fscn2b
1999	chr1	45503247	45504312	-5.84	0	exon (NM_001037662, exon 1 of 1)	678	NM_001037662	sox1b
2001	chr3	6077164	6078516	-1.28	0	Intergenic	-90938	NM_001089460	pkn1b
2003	chr14	32971762	32972218	-2.81	0	intron (NM_212626, intron 6 of 10)	-15017	NM_213365	rab41
2004	chr5	9325886	9326405	-5.71	0	Intergenic	-5875	NM_001080038	zgc:158343
2005	chr13	30223406	30224164	-2.68	0	Intergenic	126114	NM_201216	rps24
2008	chr11	28364711	28365293	-2.18	0	intron (NM_001006070, intron 1 of 5)	2432	NM_001006070	dhrs3b
2010	chr8	52632877	52633319	-3.01	0	promoter-TSS (NM_001080987)	-14	NM_001080987	cyr61
2013	chr11	37623626	37624204	-4.07	0	Intergenic	-10640	NM_001034175	etnk2
2015	chr14	5376761	5377256	-5.85	0	Intergenic	-5432	NM_153651	tlx2
2017	chr6	27240061	27240527	-5.75	0	Intergenic	-44861	NM_001110383	scly
2020	chr1	36050013	36050491	-3.91	0	intron (NM_001045250, intron 1 of 22)	-10132	NM_001130767	prmt9
2021	chr12	25931018	25931759	-1.39	0	promoter-TSS (NM_001004585)	-85	NM_001004585	bmpr1ab
2023	chr3	53298380	53298784	-5.74	0	intron (NM_131549, intron 2 of 32)	6163	NM_131549	notch3
2025	chr1	52378065	52378634	-3.45	0	Intergenic	220648	NM_001081629	smarca5
2026	chr16	23803394	23803799	-5.7	0	Intergenic	78917	NM_200765	rps27.2
2027	chr18	24011937	24012368	-4.08	0	Intergenic	-123314	NM_131183	nr2f2
2028	chr8	52627472	52628042	-3.09	0	Intergenic	-5355	NM_001080987	cyr61
2030	chr21	43284801	43285240	-4.98	0	Intergenic	-48536	NM_001115117	sept8a
2032	chr5	10847282	10848098	-2.25	0	Intergenic	-51037	NM_001195784	fep15
2035	chr6	4055543	4055975	-4.68	0	Intergenic	-218380	NM_200247	unc50
2036	chr18	37361996	37363217	-2.57	0	intron (NM_001139480, intron 2 of 7)	12052	NM_001139480	yap1
2037	chr6	56060262	56060685	-5.7	0	Intergenic	-32183	NM_199742	rtfdc1
2039	chr7	13809108	13809493	-4.32	0	intron (NM_001045106, intron 2 of 15)	58996	NM_001045106	furina
2043	chr11	22290837	22291258	-5.7	0	intron (NM_001100151, intron 1 of 28)	76438	NM_001100151	ppfia4
2044	chr11	43477128	43477542	-5.7	0	Intergenic	-57309	NM_001002123	ralbb
2045	chr12	18507197	18507804	-2.18	0	intron (NM_001044903, intron 5 of 15)	23234	NM_001044903	grid2ipb
2046	chr23	35811664	35812490	-2.07	0	Intergenic	-7650	NM_131339	rarga
2049	chr20	28207087	28207677	-2.01	0	Intergenic	-138823	NM_001079835	dll4
2050	chr16	33744503	33744983	-5.72	0	Intergenic	-48217	NM_199998	utp11l
2051	chr7	32728439	32728855	-5.92	0	intron (NM_131518, intron 2 of 7)	23542	NM_131518	cd81a
2053	chr11	1784659	1785078	-4.02	0	Intergenic	174742	NM_001285533	nr1d4b
2055	chr14	7656865	7657525	-3.82	0	Intergenic	60935	NM_001014305	zgc:110843
2056	chr20	33159993	33160374	-4.38	0	intron (NM_001044807, intron 27 of 52)	111837	NM_001044807	nbas
2057	chr2	33999403	33999842	-5.27	0	intron (NM_130988, intron 5 of 19)	10424	NM_130988	ptch2
2059	chr13	40915679	40916018	-5.78	0	Intergenic	19225	NM_001281800	dkk1a
2062	chr9	3428806	3429415	-3.61	0	promoter-TSS (NM_131311)	65	NM_131311	dlx2a
2063	chr1	43935704	43937052	-2.48	0	intron (NM_001083000, intron 1 of 14)	251	NM_001083000	slc43a1b
2064	chr5	30143234	30143725	-4.86	0	Intergenic	-15600	NM_174860	ruvbl2
2065	chr23	32272450	32272761	-5.69	0	TTS (NM_001039924)	36863	NM_001039924	grasp
2066	chr19	15560678	15561120	-5.26	0	intron (NM_201091, intron 3 of 3)	-20295	NM_001037700	pdik1l
2070	chr19	57625	60720	-1.7	0	Intergenic	13136	NM_001045306	dnajc8
2071	chr1	14636985	14637864	-2.3	0	Intergenic	65210	NM_001045485	pi4k2b
2075	chr12	19121893	19122382	-4.76	0	Intergenic	44276	NM_212632	slc16a8
2077	chr17	35241078	35241507	-3.33	0	intron (NM_001045207, intron 9 of 27)	49077	NM_001037409	itgb1bp1
2078	chr20	23507105	23507517	-5.68	0	intron (NM_001159667, intron 53 of 59)	19929	NM_194381	zar1
2081	chr16	20079922	20080293	-5.74	0	intron (NM_200816, intron 1 of 10)	4348	NM_200816	hdac9b
2082	chr21	38798527	38799288	-4.2	0	Intergenic	6462	NM_001128675	tlr22
2087	chr11	37533960	37534750	-3.88	0	Intergenic	78920	NM_001034175	etnk2
2088	chr17	45855583	45856089	-4.25	0	Intergenic	30935	NR_029933	--
2089	chr7	53318660	53319303	-2.03	0	Intergenic	81020	NM_201219	chrna7
2091	chr2	28534012	28534617	-1.66	0	Intergenic	-87686	NM_001013520	cdh6
2092	chr23	99936	100402	-5.7	0	Intergenic	97485	NM_130985	twist3
2093	chr23	8815184	8816133	-1.52	0	Intergenic	-17564	NM_200986	tcea2
2095	chr13	45975491	45975927	-2.05	0	Intergenic	-65173	NM_213133	marcksl1a
2096	chr14	2567592	2568139	-5.71	0	Intergenic	-1456	NM_001013264	fgf18a
2098	chr11	25352175	25352532	-5.68	0	Intergenic	-6067	NM_001077451	ccdc120
2099	chr21	27821401	27821871	-5.68	0	intron (NM_001079970, intron 18 of 23)	-283443	NR_023323	--
2100	chr3	55408224	55408554	-5.68	0	Intergenic	-9273	NM_131561	axin2
2101	chr2	58347643	58348155	-2.23	0	Intergenic	-75397	NM_001004628	pnp5b
2102	chr23	25233452	25234232	-2.36	0	Intergenic	24461	NM_200800	fam3a
2105	chr21	28761056	28761746	-3.98	0	Intergenic	50826	NM_001003543	zgc:100829
2108	chr20	37722744	37723119	-4.85	0	Intergenic	-103241	NM_001030164	hivep2a
2109	chr9	56575400	56575850	-4.56	0	Intergenic	68094	NM_001017557	sept10
2110	chr10	41544792	41545433	-2.74	0	Intergenic	-16625	NM_001002414	cabp1b
2112	chr4	8637116	8637548	-5.76	0	intron (NM_130937, intron 2 of 5)	-26614	NM_001015043	fbxl14b
2113	chr15	27317517	27318098	-5.68	0	intron (NM_200622, intron 22 of 24)	-113715	NM_131051	tbx2b
2114	chr9	37346711	37347290	-3.31	0	intron (NM_130967, intron 1 of 13)	14959	NM_130967	gli2a
2115	chr7	73941380	73941923	-5.71	0	Intergenic	-43871	NM_199961	cldnd1a
2116	chr8	48461840	48462219	-4.47	0	Intergenic	-152638	NM_001128741	zgc:195023
2120	chr5	61899058	61899430	-5.68	0	Intergenic	-27430	NM_001100016	si:ch211-253h3.1
2121	chr7	44105708	44106628	-2.13	0	promoter-TSS (NM_001003983)	-202	NM_001003983	cdh5
2123	chr10	3553444	3554019	-5.69	0	Intergenic	33779	NM_001037412	zgc:123275
2124	chr9	12394050	12394497	-5.8	0	Intergenic	59318	NM_001089454	zgc:162707
2125	chr7	35734979	35735479	-3.14	0	Intergenic	-34844	NM_131267	irx3a
2126	chr8	47796792	47797301	-3.89	0	intron (NM_001257149, intron 1 of 10)	14716	NM_001257149	kank3
2127	chr16	43344948	43345551	-5.79	0	Intergenic	-15537	NM_131773	cldn12
2133	chr13	30504609	30505045	-3.76	0	intron (NM_001098388, intron 2 of 4)	10617	NM_001098388	zcchc24
2134	chr3	16675043	16675532	-4.3	0	Intergenic	-16898	NM_001077729	zgc:153952
2135	chr6	27022813	27023407	-2.18	0	Intergenic	43992	NM_001005925	stk25a
2137	chr10	28868960	28869429	-5.7	0	intron (NM_131000, intron 4 of 15)	79951	NM_131000	alcama
2140	chr10	26513759	26514147	-5.69	0	Intergenic	-40331	NM_001007030	synj1
2141	chr14	38856931	38857449	-5.77	0	Intergenic	-166396	NM_131782	glra4a
2142	chr20	10005581	10006108	-4.55	0	Intergenic	-12930	NM_001002066	zgc:86709
2143	chr6	50637917	50639117	-2.84	0	intron (NM_001123252, intron 3 of 14)	47432	NM_001123252	mtss1
2146	chr3	42274515	42275006	-5.7	0	intron (NM_001002044, intron 1 of 2)	964	NM_001002044	mafk
2147	chr13	10128881	10129502	-5.17	0	promoter-TSS (NM_131362)	-283	NM_131362	six3a
2148	chr15	28809718	28810260	-4.2	0	intron (NM_001309524, intron 4 of 4)	56908	NM_001309524	nova2
2150	chr8	17050648	17051514	-2.95	0	TTS (NM_001099245)	8104	NM_001099245	plk2b
2151	chr23	24240395	24240963	-5.68	0	Intergenic	59303	NM_001130783	plekhm2
2152	chr6	6082733	6083224	-5.68	0	intron (NM_001079912, intron 3 of 6)	8712	NM_001201446	rtn4a
2153	chr2	28446394	28446996	-1.48	0	promoter-TSS (NM_001013520)	-67	NM_001013520	cdh6
2154	chr7	71645076	71645826	-2.19	0	Intergenic	-7596	NM_001083568	cacnb2a
2156	chr5	16836373	16836861	-4.22	0	Intergenic	-439862	NM_001100015	chfr
2157	chr9	25287705	25288215	-3.84	0	Intergenic	82781	NM_001017796	esd
2158	chr4	7444123	7444898	-2.05	0	intron (NM_001114883, intron 1 of 13)	37743	NM_001114883	cald1a
2161	chr18	20383284	20383721	-4.29	0	Intergenic	85769	NM_131355	kif23
2163	chr20	19870625	19870976	-5.66	0	Intergenic	88550	NM_212570	ptk2bb
2164	chr11	34500284	34500688	-5.66	0	Intergenic	21459	NM_001003538	chchd4
2165	chr9	1936848	1937581	-5.66	0	exon (NM_131125, exon 2 of 2)	1079	NM_131125	hoxd3a
2166	chr20	28218740	28219247	-2.54	0	Intergenic	-127212	NM_001079835	dll4
2167	chr4	10020304	10020808	-5.66	0	Intergenic	109938	NM_001045158	sbf1
2168	chr9	4195316	4195770	-3.32	0	Intergenic	-447862	NM_001020664	rprma
2170	chr1	11503335	11503712	-5.66	0	exon (NM_001089448, exon 17 of 17)	-5400	NM_213105	tdrd7a
2171	chr19	22814819	22815243	-5.66	0	Intergenic	51243	NM_001309518	fbxl6
2172	chr23	23195446	23195977	-5.66	0	Intergenic	57155	NM_001003830	noc2l
2173	chr5	1900029	1900409	-5.79	0	intron (NM_200293, intron 3 of 3)	113825	NM_001114407	ca4a
2175	chr18	35355642	35356093	-3.5	0	Intergenic	76982	NM_199671	snrpa
2177	chr19	386874	387411	-3.03	0	Intergenic	-2960	NM_212999	sema6d
2178	chr13	17201405	17201926	-3.98	0	intron (NM_001020701, intron 2 of 6)	131705	NM_001020701	c13h10orf11
2181	chr14	34683249	34683871	-1.65	0	Intergenic	72672	NM_001007108	il12ba
2182	chr2	816046	817005	-1.31	0	exon (NM_131728, exon 1 of 1)	161	NM_131728	foxc1a
2185	chr19	15667163	15667995	-5.85	0	exon (NM_001135132, exon 1 of 3)	650	NM_001135132	si:ch211-206a7.2
2186	chr2	21058783	21059344	-1.79	0	Intergenic	-8649	NM_131217	rxrga
2189	chr14	41873587	41874059	-5.67	0	Intergenic	68576	NM_001115099	pcdh18b
2194	chr23	26489160	26489726	-3.07	0	Intergenic	106781	NM_001195247	si:dkey-205h13.1
2195	chr24	9607318	9607852	-2.28	0	Intergenic	51178	NM_001199738	topbp1
2196	chr2	46765239	46765613	-5.65	0	Intergenic	585746	NM_201020	gpc1b
2197	chr7	69072762	69073178	-5.68	0	exon (NM_001100142, exon 2 of 5)	22888	NM_001100142	phlpp2
2198	chr5	61441770	61442118	-5.69	0	Intergenic	106078	NM_178287	sepw1
2201	chr4	11581891	11582269	-3.68	0	promoter-TSS (NM_001007767)	-148	NM_001007767	net1
2203	chr23	771386	771906	-2.83	0	Intergenic	-20304	NM_131847	mitfb
2205	chr10	31883864	31884260	-5.81	0	intron (NM_001082857, intron 1 of 2)	18664	NM_001082857	foxo1b
2206	chr19	44245652	44246096	-4.13	0	Intergenic	18750	NM_213455	zgc:55573
2207	chr5	16533373	16533779	-4.7	0	Intergenic	-303512	NM_001004640	atad1a
2210	chr2	30510026	30510862	-2.16	0	exon (NM_001291707, exon 3 of 26)	4113	NM_001291707	march6
2211	chr6	37791491	37791873	-5.68	0	Intergenic	-19865	NM_001006062	nipa1
2212	chr20	46017326	46017712	-5.73	0	Intergenic	28066	NM_131360	bmp2b
2214	chr7	43565651	43566120	-5.71	0	Intergenic	-117649	NM_131214	cdh11
2215	chr4	25484986	25485411	-5.21	0	3' UTR (NM_213397, exon 17 of 17)	11008	NM_213397	pfkfb3
2216	chr12	23546804	23547335	-5.64	0	Intergenic	-144243	NM_001035261	svila
2217	chr3	57584156	57584630	-3	0	intron (NM_213296, intron 1 of 8)	11601	NM_213296	timp2b
2218	chr2	8614894	8615541	-2.56	0	Intergenic	151981	NM_001007436	dia1a
2219	chr14	26498544	26498905	-5.65	0	Intergenic	-5166	NM_001110457	klhl4
2220	chr24	4301958	4302563	-5.65	0	Intergenic	116191	NM_130918	fzd8a
2221	chr2	45446829	45447731	-2.36	0	Intergenic	-97947	NR_029925	--
2224	chr21	37792539	37793684	-1.98	0	intron (NM_001007405, intron 7 of 11)	32050	NM_213387	pgk1
2225	chr16	24850974	24851306	-5.64	0	Intergenic	82065	NM_199562	ywhabl
2226	chr16	39346855	39347490	-2.55	0	Intergenic	-30019	NM_001005934	gpd1l
2229	chr24	19595958	19596590	-1.57	0	Intergenic	-22616	NM_199619	csrnp1b
2232	chr10	42510431	42510768	-5.17	0	Intergenic	-19508	NM_001002201	dbnla
2234	chr23	5776540	5776889	-5.68	0	Intergenic	-25641	NM_152893	tnnt2a
2235	chr5	49110044	49110543	-5.68	0	Intergenic	17022	NM_131180	nr2f1a
2236	chr17	38557727	38558353	-5.66	0	Intergenic	-67879	NM_131525	sptb
2237	chr16	7481858	7482526	-4.55	0	intron (NM_205618, intron 7 of 7)	19039	NM_001009914	atg5
2239	chr1	34788953	34789532	-1.97	0	intron (NM_213357, intron 1 of 8)	25932	NM_213357	gab1
2241	chr19	44281508	44282024	-5.65	0	promoter-TSS (NM_207074)	-435	NM_207074	pithd1
2242	chr10	20629169	20630010	-5.95	0	Intergenic	-41728	NM_001013297	prnpb
2243	chr19	26350319	26350689	-5.63	0	Intergenic	-36273	NM_001202459	jarid2b
2245	chr12	34585505	34586011	-3.83	0	Intergenic	140656	NM_001303010	si:dkey-21c1.6
2247	chr19	779484	780184	-2.27	0	exon (NM_199887, exon 13 of 14)	9259	NM_001045060	gstr
2248	chr9	14968890	14969465	-2.64	0	Intergenic	-435546	NM_212966	nrp2b
2250	chr1	48581186	48581803	-3.82	0	promoter-TSS (NM_001115060)	-155	NM_001115060	cxcl18b
2251	chr12	32468427	32468968	-5.71	0	Intergenic	-162581	NM_001256805	LOC557756
2252	chr21	7703458	7704073	-1.62	0	promoter-TSS (NM_001040385)	-37	NM_001040385	egfl7
2255	chr17	6898394	6898760	-5.66	0	Intergenic	98765	NM_001287088	zgc:172341
2258	chr7	51208333	51208845	-5.64	0	Intergenic	-49801	NM_001044906	arhgap6
2259	chr11	25556958	25557396	-5.67	0	intron (NM_130938, intron 1 of 7)	34915	NM_130938	skib
2260	chr20	16184370	16184804	-5.77	0	intron (NM_200474, intron 1 of 17)	72249	NM_200474	ralgps2
2261	chr24	5927730	5928295	-4.57	0	intron (NM_200738, intron 1 of 9)	21862	NM_200738	abi1a
2263	chr8	51229191	51229551	-4.27	0	intron (NM_001040037, intron 6 of 19)	77401	NM_001040037	bmp1a
2264	chr2	37619886	37620443	-3.6	0	intron (NM_001142672, intron 2 of 20)	30275	NM_001142672	insra
2265	chr24	3580947	3581552	-2.69	0	Intergenic	134074	NM_001168264	wdr37
2267	chr4	6190200	6190915	-5.63	0	Intergenic	166487	NM_001030105	tfec
2271	chr7	59108113	59108938	-5.64	0	Intergenic	-99787	NM_001110485	m1ap
2272	chr14	2007434	2009189	-1.58	0	intron (NM_001024174, intron 1 of 3)	28595	NM_001024201	pcdh2g29
2275	chr17	12955832	12957071	-1.24	0	Intergenic	-51999	NM_200311	ctage5
2277	chr17	37961314	37961799	-3.3	0	Intergenic	-23597	NM_001077519	plekhh1
2278	chr6	30562207	30562650	-3.38	0	intron (NM_001110470, intron 5 of 22)	58213	NM_001110470	wwc3
2280	chr12	15756221	15756631	-5.64	0	Intergenic	131784	NM_001162849	nmt1b
2281	chr3	23612265	23613012	-3.78	0	intron (NM_131117, intron 3 of 4)	-8964	NM_131116	hoxb2a
2286	chr23	9546214	9546704	-2.37	0	Intergenic	-27111	NM_199872	osbpl2b
2287	chr16	23018104	23018507	-5.72	0	Intergenic	67751	NM_001003997	flad1
2288	chr3	28426282	28426968	-5.77	0	Intergenic	107824	NM_001201336	fbxl16
2289	chr23	37215905	37216258	-4.23	0	Intergenic	-5219	NM_001004547	fam43b
2291	chr24	7987424	7987821	-5.65	0	Intergenic	-24350	NM_001030066	bloc1s5
2294	chr20	28763250	28763897	-3.78	0	intron (NM_001281792, intron 12 of 20)	-27607	NM_001035263	rgs6
2295	chr12	30955384	30956144	-5.78	0	intron (NM_131259, intron 4 of 14)	32521	NM_131259	tcf7l2
2296	chr13	7878037	7878447	-5.63	0	Intergenic	-44956	NM_001037101	hells
2297	chr14	32329861	32330369	-5.63	0	Intergenic	74035	NM_001001811	sox3
2298	chr23	28029555	28030099	-2.69	0	Intergenic	69483	NM_194371	sp5l
2303	chr24	4416314	4417010	-5.69	0	exon (NM_130918, exon 1 of 1)	1789	NM_130918	fzd8a
2304	chr10	9644555	9645358	-1.43	0	Intergenic	68178	NM_200727	ndufa8
2306	chr9	33798873	33800186	-1.45	0	5' UTR (NM_152941, exon 1 of 27)	210	NM_152941	caska
2307	chr22	29327090	29327896	-1.81	0	Intergenic	-34341	NM_205574	pvalb7
2310	chr7	28501072	28501465	-5.88	0	intron (NM_205552, intron 1 of 8)	47542	NM_205552	ccdc102a
2311	chr23	35820973	35821585	-5.64	0	intron (NM_131339, intron 1 of 7)	1552	NM_131339	rarga
2312	chr2	35761994	35762532	-2.23	0	Intergenic	16687	NM_001020770	ankrd45
2313	chr2	41733354	41733926	-3.56	0	3' UTR (NM_001020567, exon 17 of 18)	-20140	NM_001080597	d2hgdh
2314	chr5	30342676	30343209	-3.03	0	Intergenic	-18748	NM_001114455	spns2
2315	chr21	16408942	16409384	-5.65	0	Intergenic	-285671	NM_131840	tnfrsfa
2316	chr12	8630505	8630985	-3.05	0	Intergenic	98848	NM_001002613	nrbf2b
2319	chr5	39119320	39119914	-1.97	0	intron (NM_199829, intron 9 of 14)	-21546	NM_001105279	prkg2
2320	chr4	17063425	17063852	-3.93	0	intron (NM_001033585, intron 1 of 14)	3282	NM_001033585	sox5
2321	chr6	10595412	10595779	-5.67	0	3' UTR (NM_131761, exon 4 of 4)	-2099	NM_131445	chrna1
2322	chr12	45132925	45133386	-3.69	0	Intergenic	265655	NM_212945	mrpl38
2323	chr14	30794866	30795356	-5.71	0	intron (NM_131860, intron 1 of 8)	15723	NM_131860	gpc4
2326	chr8	29990671	29991415	-3.29	0	intron (NM_001305542, intron 8 of 23)	37640	NM_001305542	ptch1
2328	chr24	39128622	39129725	-1.59	0	intron (NM_001045408, intron 3 of 7)	-137123	NM_205554	atp6v0cb
2334	chr7	47898995	47899517	-5.61	0	Intergenic	79205	NM_131427	cpeb1b
2336	chr10	9928803	9929431	-1.85	0	Intergenic	212257	NM_001044910	si:ch211-243g18.2
2337	chr7	65297328	65297740	-5.66	0	Intergenic	-29333	NM_001159283	dkk3a
2338	chr12	47822021	47822388	-5.61	0	Intergenic	89705	NM_001076713	fam213ab
2339	chr7	32756808	32757286	-5.61	0	promoter-TSS (NM_001128725)	-255	NM_001128725	kcnc1a
2340	chr19	8491766	8492221	-3.69	0	Intergenic	-70884	NM_200597	efna1a
2341	chr17	25180899	25181374	-5.17	0	Intergenic	11867	NM_001114588	cln8
2343	chr4	8629612	8630434	-2.07	0	intron (NM_130937, intron 2 of 5)	-19305	NM_001015043	fbxl14b
2344	chr15	8901828	8902219	-5.18	0	Intergenic	-21746	NM_001004002	rab4b
2346	chr6	39362523	39363415	-2.44	0	promoter-TSS (NM_200568)	46	NM_200568	zgc:77517
2350	chr12	8600231	8600755	-2.08	0	Intergenic	68596	NM_001002613	nrbf2b
2351	chr19	777916	778510	-2.15	0	exon (NM_199887, exon 14 of 14)	7638	NM_001045060	gstr
2352	chr24	9271557	9272231	-2.61	0	Intergenic	-118362	NM_199567	tgif1
2353	chr18	19154288	19154719	-5.63	0	Intergenic	11782	NM_001007359	rab11a
2354	chr8	30480766	30481126	-5.71	0	intron (NM_001126396, intron 9 of 10)	-10992	NM_001123253	si:dkey-91m11.5
2357	chr10	26383774	26384179	-5.6	0	Intergenic	-120140	NM_001017649	arfip2b
2358	chr9	34243852	34244274	-5.6	0	Intergenic	-35908	NM_001007198	ccdc80
2360	chr20	28411691	28412452	-2.85	0	intron (NM_001045119, intron 25 of 35)	41191	NM_001045119	ino80
2364	chr25	23850526	23850984	-5.75	0	Intergenic	98567	NM_001001815	igf2b
2365	chr10	26483874	26484352	-5.66	0	Intergenic	-70171	NM_001007030	synj1
2370	chr8	894999	895503	-2.52	0	Intergenic	-16995	NM_001003778	mrps27
2371	chr5	32298256	32298650	-5.61	0	Intergenic	-7895	NM_200801	pole3
2374	chr2	25743038	25743462	-5.63	0	intron (NM_001159832, intron 2 of 24)	20427	NM_001159832	fndc3ba
2375	chr20	25439884	25440317	-5.63	0	Intergenic	-1624	NM_001015041	ctgfa
2376	chr21	3253535	3253956	-4.31	0	Intergenic	47653	NM_175082	smad7
2377	chr7	53129153	53129577	-5.78	0	intron (NM_001077575, intron 12 of 12)	-14428	NM_001128270	LOC796180
2380	chr12	32273698	32274613	-4.39	0	promoter-TSS (NM_130982)	-126	NM_130982	nog3
2382	chr6	48395018	48395885	-2.02	0	exon (NM_201150, exon 3 of 5)	23729	NM_201150	rhoae
2383	chr5	43115473	43116350	-1.74	0	Intergenic	-33134	NM_001126415	si:dkey-40c11.1
2384	chr12	17398317	17398747	-3.3	0	Intergenic	-27584	NM_201100	minpp1b
2385	chr5	14829450	14829903	-5.61	0	Intergenic	-21061	NM_213323	pebp1
2387	chr6	6855808	6856217	-5.89	0	intron (NM_001004602, intron 9 of 13)	-37074	NM_200185	tuba8l4
2388	chr4	10634654	10634994	-4.56	0	Intergenic	29524	NM_200937	ing3
2389	chr5	64161564	64161895	-5.59	0	Intergenic	-9097	NM_001002146	ppil3
2390	chr24	38928557	38929143	-5.6	0	exon (NM_130992, exon 1 of 1)	112	NM_130992	nog2
2391	chr24	28371879	28372360	-5.63	0	Intergenic	-13450	NM_200595	fbxo45
2394	chr14	39170324	39170767	-5.62	0	Intergenic	-479751	NM_131782	glra4a
2396	chr17	15100039	15100547	-5.59	0	Intergenic	41017	NM_001136255	gch1
2397	chr17	37611556	37611948	-5.61	0	Intergenic	-84704	NM_213497	crip2
2398	chr4	13466697	13467096	-5.61	0	Intergenic	13308	NM_001044833	dyrk2
2399	chr6	136628	137732	-4.84	0	exon (NM_001045449, exon 2 of 5)	2085	NM_001045449	zglp1
2400	chr25	36262006	36262424	-3.73	0	intron (NM_200913, intron 8 of 8)	237635	NM_200913	wwox
2404	chr22	36005120	36005824	-3.98	0	Intergenic	465729	NM_001113587	hykk.2
2406	chr17	37040138	37041753	-1.48	0	promoter-TSS (NM_001018140)	1	NM_001018140	dnmt3ab
2407	chr18	50726415	50727165	-2.93	0	Intergenic	16176	NM_001001729	rap2b
2409	chr6	6208286	6209965	-5.68	0	Intergenic	-70835	NM_001089324	mtif2
2411	chr21	9517391	9517733	-5.6	0	intron (NM_001037701, intron 2 of 14)	34084	NM_001037701	mapk10
2412	chr16	29147560	29148060	-4.02	0	intron (NM_131317, intron 9 of 9)	57157	NM_001199720	gpatch4
2413	chr21	38375751	38376420	-1.48	0	Intergenic	111216	NM_001080058	zgc:158291
2414	chr25	2911810	2912431	-5.61	0	exon (NM_001033110, exon 3 of 8)	2549	NM_001033110	mpi
2416	chr14	1729958	1730287	-5.64	0	intron (NM_001024179, intron 3 of 3)	69194	NM_001045338	hrh2a
2419	chr23	44624365	44625103	-5.65	0	intron (NM_200759, intron 2 of 6)	2155	NM_200759	eif4e2rs1
2422	chr5	63315951	63316276	-5.09	0	intron (NM_001278808, intron 10 of 21)	106700	NM_001278808	pappab
2423	chr1	17945453	17945859	-5.6	0	Intergenic	-23560	NM_131859	klf3
2424	chr13	30645823	30646159	-5.6	0	Intergenic	-27957	NM_178307	cxcl12a
2426	chr5	37335129	37336242	-1.82	0	promoter-TSS (NM_001077573)	-217	NM_001077573	scn4bb
2428	chr23	35843143	35843783	-4.05	0	intron (NM_131339, intron 1 of 7)	23736	NM_131339	rarga
2431	chr2	27396292	27396584	-5.58	0	intron (NM_001077448, intron 5 of 10)	41657	NM_001077448	cdh7
2432	chr5	21574305	21574758	-5.58	0	exon (NM_199642, exon 3 of 5)	4498	NM_199642	zc4h2
2433	chr16	26307596	26308201	-3.18	0	intron (NM_001044848, intron 5 of 30)	51071	NM_001044848	arhgef1b
2435	chr14	34889317	34889716	-3.73	0	Intergenic	-140204	NM_001003412	clint1a
2436	chr21	2595071	2595396	-5.58	0	Intergenic	115033	NM_001014292	hmgcrb
2437	chr23	24448816	24449199	-5.63	0	Intergenic	-32185	NM_001033590	fam131c
2438	chr4	11529029	11529383	-5.72	0	Intergenic	44694	NM_001126110	asb13a.2
2439	chr23	3535849	3536339	-5.6	0	Intergenic	32633	NM_001001828	rnf114
2443	chr3	44383344	44384026	-1.47	0	Intergenic	30703	NM_200702	atp5h
2444	chr6	45911566	45912053	-3.14	0	Intergenic	-7991	NM_131415	epha2a
2446	chr23	36530580	36531117	-4.22	0	promoter-TSS (NM_001020478)	-72	NM_001020478	gpr182
2449	chr11	2039646	2040304	-3.43	0	Intergenic	62724	NM_131530	hoxc6b
2451	chr22	12421218	12421803	-2.35	0	3' UTR (NM_199522, exon 5 of 5)	14670	NM_199522	rnd3a
2452	chr6	12582167	12582502	-5.61	0	intron (NM_001039817, intron 6 of 12)	34152	NM_001039817	bmpr2a
2453	chr2	4436050	4436561	-3.85	0	Intergenic	-25927	NM_001105665	cables1
2454	chr21	37479736	37480242	-3.63	0	intron (NM_001007405, intron 8 of 11)	29187	NM_131430	fgfr4
2456	chr9	31586398	31587111	-2.49	0	Intergenic	115270	NM_131558	zic2a
2457	chr16	23370509	23370991	-5.69	0	intron (NM_200783, intron 1 of 4)	2956	NM_200783	efna1b
2458	chr19	26518981	26519402	-5.68	0	intron (NM_001202459, intron 3 of 17)	131806	NM_001044814	dtnbp1b
2460	chr16	43252520	43253179	-5.63	0	Intergenic	17103	NM_001135135	dbf4
2461	chr9	47752130	47752595	-3.76	0	Intergenic	-557339	NM_001003480	zgc:92380
2462	chr7	38640757	38641196	-5.59	0	intron (NM_001243038, intron 1 of 11)	14263	NM_001243038	creb3l1
2466	chr2	31403138	31403922	-1.5	0	intron (NM_001122840, intron 1 of 9)	4158	NM_001122840	colec12
2468	chr24	27080859	27081179	-5.07	0	Intergenic	96152	NM_001077583	zmynd11
2469	chr14	7685495	7685941	-5.6	0	Intergenic	88584	NM_001002626	zgc:92242
2470	chr12	30947623	30948230	-1.94	0	intron (NM_131259, intron 4 of 14)	40359	NM_131259	tcf7l2
2471	chr18	26616184	26616977	-5.82	0	Intergenic	178901	NM_212688	ctsh
2473	chr11	18476066	18476798	-1.75	0	Intergenic	66523	NM_131245	id1
2474	chr11	12187393	12187953	-3.77	0	Intergenic	-12925	NM_001164027	npepps
2475	chr18	16755101	16755458	-5.29	0	Intergenic	-4780	NM_001007290	rnf141
2476	chr10	254275	254783	-2.91	0	Intergenic	40626	NM_001257340	mpzl1l
2477	chr2	33165970	33166521	-5.58	0	Intergenic	-40165	NM_001076570	rnf220a
2478	chr5	48242215	48242554	-5.58	0	exon (NM_001001845, exon 85 of 90)	102060	NM_001080029	arrdc3a
2479	chr19	34867881	34868264	-5.57	0	intron (NM_001144043, intron 2 of 18)	143818	NM_001144043	gabbr2
2481	chr19	25567758	25568166	-4.12	0	Intergenic	-38525	NM_213181	ptp4a3
2482	chr10	42760791	42761332	-2.46	0	promoter-TSS (NM_001161732)	-266	NM_001161732	fgfr1b
2486	chr16	38618199	38618557	-5.57	0	intron (NM_200839, intron 10 of 12)	-14689	NM_001281990	rspo2
2489	chr23	21773458	21773881	-4.78	0	Intergenic	36478	NM_001003477	dhrs3a
2490	chr3	14713035	14713528	-5.57	0	intron (NM_001040248, intron 3 of 10)	94717	NM_001040248	nfixb
2492	chr4	2684972	2685401	-4.39	0	intron (NM_001045144, intron 6 of 21)	-5454	NM_001044765	gpr22a
2494	chr16	21109263	21110212	-1.93	0	exon (NM_131533, exon 1 of 2)	115	NM_131533	hoxa9b
2495	chr18	24103435	24103890	-5.64	0	Intergenic	-214824	NM_131183	nr2f2
2498	chr5	59844612	59845310	-1.7	0	promoter-TSS (NM_001302234)	-456	NM_001302234	tmem132e
2500	chr5	38532926	38533454	-5.57	0	intron (NM_001008644, intron 6 of 14)	33963	NM_001193540	bmp2k
2504	chr5	47520930	47521376	-5.65	0	Intergenic	-2480	NR_029998	--
2506	chr7	33304230	33304646	-5.6	0	Intergenic	108175	NM_131780	tle3b
2508	chr17	3991238	3991677	-5.63	0	Intergenic	81530	NM_131359	bmp2a
2509	chr9	47717363	47717970	-2.7	0	Intergenic	-592035	NM_001003480	zgc:92380
2512	chr18	23215831	23216474	-3.9	0	intron (NM_131301, intron 2 of 9)	11348	NM_131301	mef2aa
2513	chr23	36002053	36002922	-1.92	0	promoter-TSS (NM_001005771)	96	NM_001005771	hoxc8a
2514	chr17	28046554	28047202	-1.49	0	Intergenic	38113	NM_001242995	kdm1a
2516	chr15	4279888	4280393	-3.57	0	intron (NM_001302239, intron 2 of 19)	42810	NM_001302239	ece2b
2519	chr2	52507284	52508136	-1.84	0	Intergenic	-22191	NM_001110836	theg
2520	chr20	28853511	28853866	-5.57	0	intron (NM_001281792, intron 1 of 20)	11490	NM_001281792	sipa1l1
2521	chr15	15804985	15805329	-5.15	0	Intergenic	-45078	NM_001077141	tada2a
2522	chr2	28495304	28495792	-5.57	0	Intergenic	-48920	NM_001013520	cdh6
2528	chr5	19129194	19129746	-5.68	0	Intergenic	-78741	NM_001126454	fam222a
2530	chr15	29823094	29823872	-1.92	0	intron (NM_001076633, intron 10 of 10)	27982	NM_001076633	zgc:153372
2531	chr20	31575063	31575678	-5.67	0	intron (NM_001044819, intron 2 of 19)	19051	NM_001044819	sash1a
2532	chr25	2484982	2485681	-1.88	0	Intergenic	-30168	NM_001077466	bbs4
2534	chr14	32425870	32426472	-5.13	0	Intergenic	-17487	NM_001113644_1	crhr2
2535	chr2	897376	898375	-3.12	0	Intergenic	-48071	NM_001243344	foxq1a
2536	chr7	7574830	7575185	-5.05	0	exon (NM_001113651, exon 2 of 3)	1910	NM_001113651	cxcl19
2537	chr2	33117799	33118352	-5.55	0	Intergenic	-88335	NM_001076570	rnf220a
2538	chr23	8734446	8734992	-5.55	0	Intergenic	-9533	NM_001130639	rgs19
2540	chr8	48505407	48505953	-3.43	0	Intergenic	-108987	NM_001128741	zgc:195023
2541	chr18	6691902	6693415	-2.02	0	Intergenic	-54520	NM_001128764	lmf2a
2542	chr4	7432302	7432748	-5.56	0	intron (NM_001114883, intron 1 of 13)	25758	NM_001114883	cald1a
2543	chr24	38087675	38088081	-5.72	0	Intergenic	-19781	NM_001009983	metrn
2545	chr11	5055754	5056113	-4.83	0	Intergenic	-466533	NM_201450	cse1l
2546	chr19	23663367	23663950	-2.29	0	intron (NM_001004287, intron 1 of 16)	1824	NM_001004287	grb10a
2547	chr13	50729011	50729381	-3.13	0	Intergenic	238243	NM_001014817	dntt
2548	chr15	1310995	1311488	-2.54	0	Intergenic	72605	NM_001037426	mfsd1
2549	chr1	17710231	17710643	-5.63	0	intron (NM_001170942, intron 4 of 10)	42787	NM_001170942	klhl5
2550	chr14	1065547	1065981	-5.63	0	intron (NM_001258230, intron 1 of 3)	14579	NM_001258230	slc16a2
2552	chr12	20076797	20077336	-5.55	0	Intergenic	49629	NM_001008648	foxj1b
2553	chr24	265127	265922	-5.55	0	intron (NM_001013328, intron 2 of 4)	24981	NM_001020572	impa2
2554	chr5	68594639	68595075	-5.55	0	Intergenic	70131	NM_001025178	isca1
2556	chr11	1681701	1682244	-2.2	0	Intergenic	156897	NM_001003867	mybl2b
2559	chr4	22790296	22790797	-5.56	0	Intergenic	31373	NM_001167826	ndufb2
2560	chr15	25901665	25902271	-4.61	0	Intergenic	-60213	NR_030247	--
2561	chr17	50442705	50443021	-5.64	0	Intergenic	-42171	NM_131342	bmp4
2562	chr5	53885154	53885554	-4.2	0	Intergenic	22636	NM_001144793	ssna1
2564	chr25	20467971	20468352	-4.74	0	Intergenic	8996	NM_001033744	adal
2565	chr6	14845248	14845678	-3.71	0	Intergenic	-8650	NM_001045396	mrps9
2566	chr22	15369594	15370030	-3.59	0	Intergenic	-10753	NM_001082927	tmem264
2567	chr9	1989142	1989651	-4.09	0	exon (NM_131169, exon 1 of 2)	118	NM_131169	hoxd13a
2568	chr14	1701535	1701837	-5.57	0	Intergenic	40758	NM_001045338	hrh2a
2571	chr7	36228076	36228615	-4.45	0	Intergenic	31982	NM_200105	aktip
2573	chr19	46592552	46592981	-5.66	0	intron (NM_200836, intron 4 of 12)	25205	NM_200836	cap2
2574	chr24	25011393	25011813	-5.68	0	Intergenic	-34638	NM_001202492	si:dkey-11p10.10
2577	chr24	4480340	4480859	-4.84	0	Intergenic	-62148	NM_130918	fzd8a
2581	chr4	7668318	7669878	-1.04	0	Intergenic	-4596	NM_213286	lta4h
2584	chr1	45584595	45585059	-4.16	0	Intergenic	81726	NM_001037662	sox1b
2586	chr7	55587840	55588307	-3.87	0	Intergenic	-209106	NM_212606	cdh15
2587	chr20	34083723	34084086	-5.57	0	promoter-TSS (NM_001030120)	-682	NM_001030120	zp3a.2
2588	chr1	9136899	9137383	-5.64	0	intron (NM_200912, intron 10 of 17)	37269	NM_200912	mad1l1
2591	chr7	48337883	48338298	-4.61	0	intron (NM_001123242, intron 13 of 17)	54289	NM_001002040	cdkn1ca
2594	chr17	53321212	53322087	-5.62	0	exon (NM_207093, exon 1 of 1)	1306	NM_207093	cx52.9
2597	chr14	26272278	26272632	-5.56	0	Intergenic	-34063	NM_182862	tgfbi
2598	chr20	28817453	28817784	-5.56	0	intron (NM_001281792, intron 1 of 20)	47560	NM_001281792	sipa1l1
2601	chr11	17162798	17163278	-5.54	0	Intergenic	416314	NM_001077273	fam19a4b
2602	chr21	27214318	27215019	-2.11	0	Intergenic	-49883	NM_205654	zgc:77262
2603	chr1	49559	50260	-3.93	0	promoter-TSS (NM_200393)	-78	NM_200393	ildr1a
2604	chr5	35196634	35197323	-2.6	0	intron (NM_001126477, intron 1 of 13)	10897	NM_001126477	stard8
2605	chr9	22898046	22898541	-3.99	0	intron (NM_001082836, intron 11 of 15)	31659	NM_001082836	itgb5
2606	chr2	24652222	24652946	-3.06	0	exon (NM_001013325, exon 2 of 2)	3106	NM_001013325	fitm1
2607	chr16	6685338	6685671	-4.63	0	Intergenic	-124565	NR_023328	--
2610	chr13	4702794	4703331	-5.54	0	intron (NM_001077325, intron 1 of 8)	17241	NM_001077325	mcu
2611	chr15	22458494	22459392	-1.79	0	Intergenic	-40785	NM_001271624	tmem136a
2612	chr18	11821829	11822326	-5.61	0	Intergenic	261337	NM_001013335	zgc:110789
2613	chr24	35393959	35394351	-5.57	0	Intergenic	96819	NM_001030067	pcmtd1
2615	chr10	31754659	31755083	-2.55	0	intron (NM_001115066, intron 1 of 6)	52711	NM_001115066	esama
2616	chr9	17742147	17742593	-3.8	0	intron (NM_001128338, intron 12 of 44)	33338	NM_001128338	vwa8
2617	chr17	33829141	33829639	-5.54	0	Intergenic	-68146	NM_001003442	dnal1
2619	chr14	26321005	26321347	-5.55	0	Intergenic	-82784	NM_182862	tgfbi
2620	chr17	30123725	30124128	-5.55	0	Intergenic	-64369	NM_001142264	spata17
2621	chr22	20445608	20446241	-5.67	0	Intergenic	43702	NM_001104941	foxq2
2623	chr16	39001827	39002576	-2.58	0	Intergenic	11526	NM_001002427	eny2
2625	chr11	6118010	6118799	-1.47	0	promoter-TSS (NM_213239)	-10	NM_213239	nr2f6b
2626	chr11	34767390	34767810	-5.59	0	intron (NM_001001818, intron 5 of 8)	-20669	NM_001079988	fam212aa
2627	chr7	21457016	21457977	-1.12	0	Intergenic	-63654	NM_001077144	tmem88b
2628	chr20	32412308	32413072	-4.01	0	intron (NM_131085, intron 2 of 3)	17167	NM_131085	foxo3b
2629	chr3	41664701	41665138	-4.01	0	Intergenic	-15599	NM_001003430	grifin
2630	chr7	23567213	23567713	-4.71	0	Intergenic	34553	NM_001082848	zgc:162171
2631	chr19	24523188	24523608	-3.86	0	Intergenic	17801	NM_200365	zgc:64022
2632	chr2	625804	626232	-5.69	0	Intergenic	190668	NM_131728	foxc1a
2634	chr13	23986872	23987415	-3.11	0	intron (NM_001128351, intron 3 of 15)	94516	NM_001145605	pgbd5
2635	chr16	26996463	26997104	-5.62	0	Intergenic	-14280	NM_001002108	ino80c
2636	chr6	24485499	24485841	-5.62	0	Intergenic	-192570	NM_001305664	brdt
2637	chr23	31717239	31718105	-1.8	0	intron (NM_199212, intron 5 of 9)	1559	NM_199212	sgk1
2638	chr2	54639329	54639872	-1.65	0	TTS (NM_001002469)	23391	NM_001002469	napg
2639	chr23	14633977	14634342	-4.46	0	intron (NM_001113646, intron 1 of 6)	13703	NM_001113646	nkain4
2642	chr15	46763203	46763689	-3.7	0	Intergenic	-18452	NM_001040047	gmfg
2644	chr21	7550315	7551061	-5.61	0	exon (NM_001080057, exon 3 of 3)	-9763	NM_001080693	mrps2
2645	chr22	10927957	10928634	-1.04	0	intron (NM_001123229, intron 2 of 20)	95171	NM_001123229	insrb
2648	chr11	23881740	23882383	-2.17	0	Intergenic	-56722	NM_212869	trib3
2649	chr5	29949455	29949792	-5.55	0	exon (NM_001077383, exon 8 of 15)	-14458	NM_201073	h2afx
2652	chr4	4670719	4671350	-2.1	0	Intergenic	72377	NM_001080651	creb3l2
2653	chr7	28381190	28382012	-1.88	0	Intergenic	-11272	NM_001020474	slc7a6
2655	chr14	15455579	15457139	-2.17	0	intron (NM_213067, intron 3 of 3)	1702	NM_213067	dusp1
2656	chr2	25685010	25685398	-5.53	0	Intergenic	-37619	NM_001159832	fndc3ba
2660	chr11	24251731	24252161	-5.53	0	Intergenic	-30784	NM_001080582	mxra8a
2661	chr22	16876235	16877003	-1.52	0	intron (NM_001079962, intron 3 of 10)	94586	NM_001079962	nfia
2662	chr3	26826360	26826915	-2.6	0	intron (NM_001017538, intron 3 of 11)	21285	NM_001017538	nubp1
2666	chr16	20932660	20933446	-1.37	0	promoter-TSS (NM_001034992)	98	NM_001034992	LOC572950
2668	chr15	20567379	20568041	-5.53	0	intron (NM_200665, intron 4 of 10)	25052	NM_200665	timm50
2669	chr17	51760641	51761342	-1.9	0	intron (NM_001040406, intron 2 of 10)	-31380	NM_001114406	exd2
2670	chr21	36863192	36863701	-1.84	0	Intergenic	70973	NM_001002534	nop16
2671	chr11	6641032	6641413	-5.52	0	Intergenic	-167988	NM_001017761	rab3ab
2672	chr3	12354118	12354565	-2.3	0	Intergenic	-47517	NM_207048	ccnf
2674	chr21	28807336	28807902	-5.53	0	Intergenic	97044	NM_001003543	zgc:100829
2678	chr9	20458145	20458485	-5.55	0	intron (NM_001159666, intron 2 of 8)	103662	NM_001159666	igsf3
2679	chr6	31327004	31327451	-3.33	0	Intergenic	47405	NM_213299	ak4
2683	chr10	26483286	26483778	-3.93	0	Intergenic	-70752	NM_001007030	synj1
2684	chr17	12484499	12485017	-3.63	0	Intergenic	-19611	NM_001003633	gpn1
2685	chr10	9570421	9570803	-5.53	0	intron (NM_001024413, intron 4 of 4)	5897	NM_001024413	morn5
2687	chr8	33990299	33990785	-3.59	0	intron (NM_131616, intron 2 of 7)	85977	NM_001098243	pbx3b
2688	chr1	44157248	44157870	-4.09	0	exon (NM_001081692, exon 16 of 22)	20156	NM_001081692	kdm2aa
2690	chr5	55901304	55901797	-2.6	0	Intergenic	-57913	NM_001102384	tbx2a
2691	chr6	43312778	43313471	-4.27	0	Intergenic	76260	NM_001006096	arl6ip5a
2692	chr5	12381299	12381630	-5.55	0	Intergenic	-7135	NM_001126452	gal3st1a
2693	chr23	26798664	26799302	-1.46	0	Intergenic	-7706	NM_001080679	zgc:158263
2694	chr22	1233713	1234276	-2	0	Intergenic	-25788	NM_001100096	si:ch73-138e16.2
2695	chr24	20363368	20364240	-1.23	0	intron (NM_001045447, intron 1 of 6)	23590	NM_001045447	ctdspla
2696	chr6	40556732	40557455	-1.76	0	promoter-TSS (NM_198375)	-2	NM_198375	ddi2
2698	chr15	25829517	25830052	-5.52	0	Intergenic	84005	NM_001002314	hic1
2699	chr16	12625839	12626728	-1.89	0	Intergenic	-4586	NM_200506	cox6b2
2700	chr8	25535754	25536101	-4.08	0	Intergenic	50465	NM_213456	stk38a
2702	chr24	21396246	21397097	-2.12	0	intron (NM_001080590, intron 1 of 8)	906	NM_001080590	wasf3b
2703	chr16	28767271	28767846	-3.05	0	Intergenic	-43840	NM_001114583	abcb4
2704	chr13	25299098	25299787	-3.73	0	Intergenic	7883	NM_001003458	calhm2
2705	chr20	4563353	4563805	-4.8	0	Intergenic	57678	NM_001076758	ipcef1
2706	chr3	32946903	32947304	-5.67	0	intron (NM_131399, intron 2 of 7)	34891	NM_131399	rarab
2707	chr23	18596416	18596819	-5.55	0	Intergenic	45562	NM_001004295	sps2
2709	chr16	32105567	32106254	-5.54	0	Intergenic	8350	NM_001004591	leng1
2710	chr25	23945369	23945815	-5.54	0	intron (NM_001001815, intron 3 of 3)	3730	NM_001001815	igf2b
2713	chr7	33687527	33688028	-4.42	0	exon (NM_001130652, exon 2 of 9)	2624	NM_001130652	skor1a
2714	chr23	22914477	22914955	-3.74	0	Intergenic	184722	NM_212722	eno1a
2716	chr12	26704599	26705362	-2.96	0	intron (NM_131709, intron 1 of 7)	55386	NM_131709	zeb1b
2717	chr17	50699393	50700084	-1.6	0	intron (NM_001256215, intron 12 of 15)	-20254	NM_001002063	stxbp6
2718	chr3	59869691	59870154	-4.01	0	Intergenic	-16751	NM_001130778	xylt2
2719	chr9	1983071	1983982	-1.97	0	exon (NM_001126486, exon 1 of 2)	281	NM_001126486	hoxd12a
2720	chr15	8698379	8698748	-5.51	0	Intergenic	-93074	NM_213155	ap2s1
2721	chr15	20503528	20503936	-5.51	0	Intergenic	-27176	NM_199836	chp2
2722	chr15	232953	234134	-2.05	0	Intergenic	-45997	NM_001198745	LOC100002960
2726	chr16	5411544	5412027	-2.72	0	Intergenic	72393	NM_001020563	echdc1
2728	chr9	13336920	13337315	-5.51	0	Intergenic	46717	NM_131139	fzd7a
2729	chr5	17164962	17165453	-4.05	0	Intergenic	-111272	NM_001100015	chfr
2730	chr16	39320930	39321522	-2.04	0	Intergenic	-4073	NM_001005934	gpd1l
2733	chr8	36702947	36703360	-5.52	0	Intergenic	-117507	NM_001007207	gpkow
2735	chr10	35666321	35666823	-5.51	0	Intergenic	-34585	NR_048922	--
2736	chr19	20148036	20148617	-5.53	0	promoter-TSS (NM_131249)	-533	NM_131249	evx1
2737	chr8	8056418	8056908	-1.95	0	Intergenic	49162	NM_001111186	abcd1
2739	chr12	2644925	2645655	-2.24	0	Intergenic	14969	NM_131451	irbp
2740	chr7	66531502	66532027	-3.32	0	Intergenic	-61700	NM_001083583	ctr9
2742	chr17	24092868	24093305	-5.59	0	Intergenic	47454	NM_205752	b3gnt2b
2745	chr22	29292766	29293187	-5.64	0	exon (NM_205711, exon 7 of 10)	176	NM_205574	pvalb7
2750	chr6	36662131	36662781	-2.82	0	Intergenic	-87582	NM_131079	her6
2753	chr13	10430740	10431266	-3.74	0	Intergenic	-57779	NM_001145616	prepl
2754	chr11	6489653	6490343	-2.56	0	Intergenic	43691	NM_213031	gadd45ba
2755	chr19	955210	955549	-5.5	0	Intergenic	-88117	NM_131679	eomesa
2756	chr7	25012644	25013085	-5.5	0	intron (NM_001076730, intron 20 of 21)	-40267	NM_212666	cyp26b1
2757	chr23	293723	294518	-1.88	0	Intergenic	-2223	NM_001002548	taf11
2758	chr6	30878587	30879590	-1.28	0	Intergenic	162003	NM_001037669	insl5a
2759	chr3	36842251	36842837	-4.07	0	Intergenic	98185	NM_200908	tubg1
2760	chr1	14636094	14636923	-1.35	0	Intergenic	64294	NM_001045485	pi4k2b
2761	chr14	15511517	15512086	-2.45	0	exon (NM_130945, exon 30 of 30)	48398	NM_001029962	ergic1
2762	chr21	20516055	20516560	-5.53	0	Intergenic	156052	NM_001006022	zgc:103482
2763	chr4	14718632	14719104	-5.53	0	exon (NM_001030153, exon 1 of 2)	121	NM_001030153	kcnj8
2764	chr16	22672064	22672483	-2.66	0	Intergenic	95723	NM_001013495	s100t
2765	chr9	37333765	37334116	-5.08	0	intron (NM_130967, intron 1 of 13)	1899	NM_130967	gli2a
2768	chr13	11685735	11686568	-1.47	0	Intergenic	-3544	NR_039204	--
2771	chr23	21749130	21749540	-5.5	0	Intergenic	12144	NM_001003477	dhrs3a
2772	chr19	36465518	36465909	-5.64	0	Intergenic	253140	NM_131814	angpt2b
2773	chr20	41243986	41244696	-2.78	0	Intergenic	372186	NM_001100023	si:dkey-233p4.1
2774	chr3	54912084	54912454	-5.55	0	exon (NM_001305620, exon 9 of 12)	-19104	NM_183066	hbae3
2776	chr3	58421456	58421893	-5.5	0	Intergenic	21027	NM_001122620	zgc:171489
2777	chr19	35733790	35734638	-3.54	0	Intergenic	40210	NM_001020633	ndufs5
2779	chr7	48334408	48335157	-1.68	0	intron (NM_001123242, intron 13 of 17)	51716	NM_001123242	kcnq1
2780	chr15	40241360	40241747	-5.58	0	Intergenic	-23342	NM_001039991	gpr55a
2782	chr22	39214430	39215735	-4.06	0	Intergenic	-28250	NM_001013574	zgc:113516
2783	chr2	11022569	11022905	-4.78	0	intron (NM_001277930, intron 10 of 11)	14717	NM_001277930	rpap2
2785	chr21	587835	588187	-5.02	0	Intergenic	-102096	NM_001113483	klf4
2787	chr15	20217861	20218308	-5.58	0	Intergenic	-28652	NM_001083838	med13b
2788	chr21	20139842	20140323	-5.5	0	Intergenic	-56200	NM_201171	dusp4
2794	chr14	32175117	32175552	-5.49	0	Intergenic	84666	NM_182868	f9a
2796	chr10	26368560	26369247	-5.54	0	Intergenic	-105067	NM_001017649	arfip2b
2797	chr16	23000676	23000999	-5.54	0	Intergenic	50283	NM_001003997	flad1
2799	chr14	7145661	7146094	-4.56	0	promoter-TSS (NM_001256636)	-18	NM_001256636	gfra3
2800	chr24	25030088	25030861	-2.06	0	Intergenic	-15767	NM_001202492	si:dkey-11p10.10
2801	chr22	10429196	10429668	-5.57	0	intron (NM_001013570, intron 1 of 5)	766	NM_001013570	ogn
2802	chr7	19991937	19992652	-2.05	0	Intergenic	-16187	NM_212648	dvl2
2805	chr21	20385134	20385526	-3.55	0	Intergenic	25075	NM_001006022	zgc:103482
2806	chr25	30730914	30731323	-4.68	0	Intergenic	31179	NM_001009901	tnni2a.4
2807	chr8	23649783	23651161	-1.18	0	TTS (NM_001160126)	12948	NM_001160126	cfp
2808	chr7	53192273	53192734	-5.49	0	Intergenic	-36093	NM_001030081	znf609
2810	chr25	32237869	32238268	-4.47	0	intron (NM_001123047, intron 22 of 29)	106849	NM_130970	isl2a
2811	chr23	2349854	2350379	-2.09	0	Intergenic	-132082	NM_131230	tcp1
2812	chr16	18969975	18970432	-5.5	0	Intergenic	-198232	NM_199736	slc6a19b
2813	chr8	45918006	45918737	-4.14	0	intron (NM_001004678, intron 1 of 9)	13441	NM_001004678	adam9
2814	chr2	10555020	10555505	-1.38	0	promoter-TSS (NM_213312)	-48	NM_213312	gng12a
2815	chr17	50653625	50654039	-5.84	0	intron (NM_001256215, intron 2 of 15)	31020	NM_001256215	fermt2
2818	chr12	8779611	8780444	-1.44	0	Intergenic	-4868	NM_200161	reep3b
2820	chr6	2990048	2990531	-5.49	0	Intergenic	-183867	NM_200355	st3gal3a
2821	chr2	39869502	39870011	-5.51	0	Intergenic	-76336	NM_001002667	slc25a36a
2822	chr23	31428328	31428717	-5.69	0	Intergenic	17754	NM_001007311	hmgn3
2823	chr1	43481275	43482210	-1.42	0	Intergenic	-25772	NM_001201344	slc43a3a
2825	chr3	12890970	12891408	-3.6	0	intron (NM_001076623, intron 4 of 6)	36084	NM_001076623	prkar1b
2827	chr11	7693627	7694217	-2.95	0	Intergenic	-293447	NM_213367	adgrl4
2828	chr5	39144283	39144731	-2.34	0	intron (NM_199829, intron 2 of 14)	-46436	NM_001105279	prkg2
2830	chr2	25510402	25510865	-5.64	0	Intergenic	-26251	NM_001002303	nceh1a
2831	chr11	41197964	41198297	-4.16	0	Intergenic	-28441	NM_001002369	akr7a3
2834	chr16	54154913	54155453	-5.48	0	intron (NM_001128260, intron 7 of 9)	57902	NM_001128260	cdk14
2835	chr21	23252788	23253195	-5.48	0	intron (NM_199635, intron 2 of 6)	18172	NM_199635	zbtb16a
2836	chr7	28763043	28763336	-5.48	0	exon (NM_001039823, exon 12 of 19)	8548	NM_213102	thap11
2837	chr18	5468903	5469396	-5.48	0	Intergenic	-50353	NM_001007761	fgf7
2840	chr5	47612488	47612868	-5.48	0	Intergenic	-4044	NM_001130962	mef2cb
2841	chr14	27791454	27791888	-4.8	0	Intergenic	-37225	NM_200688	zgc:64189
2842	chr1	2058176	2058910	-1.27	0	intron (NM_001161669, intron 6 of 6)	-16029	NM_001145705	rap2ab
2845	chr14	235318	236671	-1.85	0	Intergenic	-1979	NM_001024425	stx18
2846	chr20	379122	379706	-5.48	0	intron (NM_001029969, intron 3 of 13)	38941	NM_001029969	fynb
2847	chr5	35815146	35816366	-2.35	0	5' UTR (NM_001080643, exon 1 of 3)	286	NM_001080643	fam155b
2849	chr5	14779423	14780096	-5.49	0	intron (NM_001013508, intron 1 of 6)	3533	NM_001013508	gnb1l
2851	chr24	19310029	19310431	-5.49	0	Intergenic	-63927	NM_001003846	sulf1
2852	chr18	35346186	35346641	-5.5	0	Intergenic	86436	NM_199671	snrpa
2853	chr11	37505407	37506026	-3.6	0	Intergenic	52346	NM_201004	snrpe
2854	chr21	20132764	20133273	-1.72	0	Intergenic	-49136	NM_201171	dusp4
2858	chr16	22926238	22926650	-4.05	0	Intergenic	-24110	NM_001003997	flad1
2859	chr14	23399172	23399704	-5.54	0	exon (NM_199857, exon 9 of 19)	8938	NM_199857	hspa4b
2861	chr8	20591884	20592319	-5.59	0	Intergenic	120776	NM_001045850	csnk1g2b
2862	chr13	23892180	23892700	-2.62	0	promoter-TSS (NM_001145605)	-187	NM_001145605	pgbd5
2863	chr14	29524089	29524515	-5.61	0	Intergenic	-64607	NM_001042718	pdlim3b
2865	chr10	20515912	20516908	-2.47	0	Intergenic	-28242	NM_001099244	loxl2a
2869	chr4	24083467	24083897	-4.79	0	intron (NM_001130599, intron 3 of 13)	-45465	NM_001017591	cpm
2870	chr3	8608354	8608974	-3.17	0	Intergenic	22844	NM_131836	sim2
2872	chr3	23610997	23611917	-3.45	0	intron (NM_131117, intron 3 of 4)	-10145	NM_131116	hoxb2a
2873	chr6	32716919	32717737	-5.5	0	exon (NM_001082940, exon 1 of 1)	1299	NM_001082940	mafa
2874	chr2	28644238	28644612	-5.56	0	Intergenic	42683	NM_201330	dhcr7
2876	chr15	17422998	17423441	-5.48	0	intron (NM_207060, intron 6 of 10)	13632	NM_207060	vmp1
2878	chr18	20071849	20072230	-5.53	0	Intergenic	27120	NM_001002604	morf4l1
2880	chr19	25079042	25079566	-2.15	0	intron (NM_001045221, intron 21 of 21)	67203	NM_001045220	si:dkeyp-92c9.2
2882	chr9	11586480	11586831	-3.93	0	intron (NM_001002584, intron 2 of 4)	2481	NM_001002584	cryba2b
2884	chr18	24311936	24312456	-2.55	0	Intergenic	178157	NR_120393	--
2886	chr25	31017227	31017728	-4.58	0	intron (NM_001003744, intron 4 of 6)	31762	NM_001003744	kras
2887	chr6	39491107	39491774	-4.13	0	Intergenic	-4888	NM_001080039	mettl7a
2888	chr6	38857243	38857964	-2.06	0	intron (NM_001008627, intron 2 of 2)	9442	NM_001008627	stk35l
2892	chr13	17073748	17074649	-1.61	0	intron (NM_001020701, intron 2 of 6)	259172	NM_001020701	c13h10orf11
2893	chr5	32472145	32473229	-4.51	0	Intergenic	-50826	NM_213490	zgc:55461
2894	chr16	48532881	48533701	-2.52	0	intron (NM_001012368, intron 1 of 10)	14436	NM_001012368	ext1a
2895	chr17	53161754	53162148	-5.47	0	Intergenic	-34997	NM_201104	atxn3
2896	chr2	34432970	34433473	-5.47	0	intron (NM_001309831, intron 5 of 6)	67158	NM_001309831	brinp2
2898	chr5	47606210	47606763	-5.47	0	intron (NM_001130962, intron 1 of 8)	2148	NM_001130962	mef2cb
2899	chr15	45140181	45140477	-5.49	0	Intergenic	27812	NR_023326	--
2900	chr5	35784267	35784663	-4.55	0	Intergenic	-31005	NM_001080643	fam155b
2903	chr12	28738863	28739167	-5.47	0	Intergenic	-1804	NM_001278842	nfe2l1b
2904	chr8	43616401	43616901	-2.96	0	Intergenic	-48503	NM_001007032	ncor2
2905	chr13	473807	474564	-2.29	0	intron (NM_001034968, intron 4 of 37)	34009	NM_001034968	slit1a
2906	chr19	2462875	2463287	-5.05	0	Intergenic	23499	NM_213241	sp8a
2909	chr15	28785597	28785948	-5.49	0	intron (NM_001309524, intron 3 of 4)	32691	NM_001309524	nova2
2912	chr8	16514819	16515837	-2.37	0	Intergenic	41514	NM_199713	calr
2915	chr5	25865968	25866651	-2.03	0	intron (NM_001128534, intron 1 of 15)	26791	NM_001128534	arvcfb
2916	chr20	26521600	26522249	-2.07	0	promoter-TSS (NM_001098184)	-75	NM_001098184	akap12b
2918	chr10	22802405	22802843	-4.29	0	promoter-TSS (NM_205670)	-71	NM_205670	tmem88a
2919	chr19	21787912	21788484	-5.47	0	Intergenic	-36188	NM_001042746	tshz1
2920	chr6	49166560	49166881	-5.47	0	Intergenic	-6279	NM_001018150	tspan2a
2921	chr3	44361602	44362274	-2.34	0	Intergenic	33819	NM_212985	metrnl
2922	chr22	37159660	37160206	-3.56	0	Intergenic	-174286	NM_001082886	LOC792189
2923	chr24	4353809	4354253	-4.12	0	Intergenic	64420	NM_130918	fzd8a
2924	chr15	20517524	20518168	-2.36	0	Intergenic	14724	NM_130944	dlc
2925	chr20	49743093	49743515	-5.49	0	Intergenic	-348702	NM_001077270	ints9
2929	chr3	48334480	48335153	-2.08	0	Intergenic	92750	NM_001017690	snrnp25
2930	chr11	9420681	9421051	-5.51	0	Intergenic	544004	NM_001142265	nlgn1
2935	chr13	18338591	18338985	-5.47	0	Intergenic	-1766	NM_001123010	stox1
2936	chr20	24190452	24191040	-5.47	0	Intergenic	92915	NM_001020750	map3k7
2940	chr19	22939943	22940273	-5.46	0	Intergenic	-45543	NM_001100032	pleca
2941	chr24	7491178	7492195	-5.79	0	Intergenic	66390	NM_001076562	galnt11
2942	chr7	56735740	56736124	-4.3	0	Intergenic	-51577	NM_201194	scamp2l
2945	chr20	43412882	43413407	-4.23	0	Intergenic	-68857	NM_001044916	unc93a
2946	chr18	23821006	23821458	-5.58	0	Intergenic	67606	NM_131183	nr2f2
2947	chr3	22731914	22732410	-5.45	0	Intergenic	-33173	NM_001128744	cyb561
2948	chr9	52439454	52439914	-1.58	0	Intergenic	-405614	NM_001076600	tank
2949	chr7	24324583	24324971	-5.01	0	intron (NM_001017550, intron 20 of 22)	25753	NM_001017550	pik3c3
2950	chr3	54724165	54725111	-2.17	0	intron (NM_001002228, intron 1 of 17)	13677	NM_001002228	rhbdf1a
2953	chr5	42962374	42962807	-5.47	0	Intergenic	92199	NM_001099974	rhobtb2a
2958	chr21	7726350	7726998	-1.44	0	Intergenic	-22946	NM_001040385	egfl7
2959	chr10	28682831	28683708	-1.3	0	Intergenic	-189025	NM_001007351	btg3
2960	chr7	65532059	65533245	-1.21	0	Intergenic	82362	NM_001110471	parvab
2962	chr12	8677686	8678192	-5.45	0	Intergenic	-106956	NM_200161	reep3b
2963	chr4	28279124	28279761	-2.1	0	Intergenic	84808	NM_001020599	trmu
2964	chr20	53189577	53189916	-5.45	0	Intergenic	-27285	NM_131236	gata4
2966	chr18	36771212	36772255	-1.83	0	Intergenic	-17044	NM_001007312	fosb
2969	chr18	20242625	20243233	-5.45	0	intron (NM_131012, intron 4 of 20)	5188	NM_131012	tle3a
2970	chr24	35031874	35032427	-5.45	0	Intergenic	-237461	NM_131456	ctnna1
2971	chr6	43832915	43833745	-3.53	0	intron (NM_001039637, intron 2 of 19)	51830	NM_001039637	foxp1b
2972	chr23	44609074	44610578	-1.57	0	Intergenic	-12753	NM_200759	eif4e2rs1
2974	chr1	12489353	12489724	-5.46	0	Intergenic	94747	NM_001115058	pcdh18a
2975	chr25	29697439	29697773	-5.47	0	exon (NM_199540, exon 6 of 14)	9568	NM_199540	api5
2976	chr5	45502237	45502715	-3.06	0	intron (NM_001128340, intron 2 of 37)	24689	NM_001128340	iqgap2
2977	chr5	17000815	17001148	-5.45	0	Intergenic	-275498	NM_001100015	chfr
2978	chr9	1714135	1714905	-1.14	0	Intergenic	-12867	NM_001045439	hnrnpa3
2979	chr17	15064699	15065257	-2.41	0	Intergenic	-43484	NM_200350	ero1a
2980	chr12	42280647	42281295	-2.05	0	promoter-TSS (NM_001080602)	-180	NM_001080602	ebf3a
2982	chr3	17324077	17324475	-3.77	0	Intergenic	-63276	NM_001077392	hcrt
2983	chr11	10891494	10892375	-1.3	0	Intergenic	-24758	NM_001083573	psmd14
2985	chr22	33530003	33530389	-5.51	0	Intergenic	122121	NM_001003610	nicn1
2986	chr7	46449250	46449645	-5.03	0	Intergenic	59489	NM_001195407	tshz3b
2987	chr6	8500323	8501624	-1.48	0	exon (NM_001004584, exon 1 of 2)	255	NM_001004584	sdprb
2988	chr5	13961534	13962175	-1.97	0	Intergenic	-18947	NM_001123312	kat6a
2989	chr23	14252110	14252663	-1.73	0	Intergenic	-89186	NM_001083555	cacnb3a
2990	chr21	24632548	24632936	-5.45	0	Intergenic	133107	NM_001302786	anapc13
2991	chr2	42748401	42748798	-5.46	0	Intergenic	-126379	NM_001202454	basp1
2992	chr24	38386656	38387050	-5.46	0	exon (NM_001003498, exon 5 of 6)	14161	NM_001003498	zgc:91999
2993	chr1	26457851	26458407	-5.51	0	intron (NM_001122755, intron 2 of 6)	39368	NM_001122755	bnc2
2994	chr17	32874802	32875212	-5.51	0	intron (NM_131405, intron 3 of 3)	35732	NM_131405	prox1a
3000	chr24	23201441	23201773	-5.48	0	Intergenic	324603	NM_001075111	hnf4g
3001	chr13	19852191	19852494	-5.47	0	Intergenic	-183548	NM_001002536	fam204a
3003	chr21	23197496	23198198	-3.57	0	intron (NM_199635, intron 3 of 6)	73316	NM_199635	zbtb16a
3004	chr6	46336069	46336465	-4.64	0	Intergenic	-68418	NM_001003535	pbrm1l
3007	chr12	24255248	24255601	-3.86	0	intron (NM_001080021, intron 4 of 21)	32032	NM_001080021	nrxn1a
3008	chr18	25244055	25244577	-3.74	0	Intergenic	5324	NM_001044330	si:dkeyp-59c12.1
3009	chr23	27520808	27521242	-5.46	0	3' UTR (NM_001030205, exon 11 of 11)	-5033	NM_212963	dip2ba
3010	chr10	22661383	22661969	-5.5	0	Intergenic	-116142	NM_001030178	kdm6bb
3011	chr11	16915610	16915963	-5.5	0	Intergenic	475706	NM_001110030	kbtbd8
3012	chr14	7849691	7850208	-5.5	0	Intergenic	-75647	NM_001002626	zgc:92242
3013	chr23	36114886	36115489	-5.5	0	intron (NR_125800, intron 2 of 4)	35886	NM_131531	hoxc1a
3014	chr13	46006952	46007568	-2	0	Intergenic	-33622	NM_213133	marcksl1a
3015	chr2	47766108	47766914	-2.35	0	intron (NM_001004635, intron 1 of 4)	131	NM_001004635	ap1s3b
3016	chr21	24795681	24796424	-5.6	0	Intergenic	-152308	NM_001082863	jam3b
3018	chr5	24137598	24138245	-5.45	0	intron (NM_001122748, intron 2 of 13)	70581	NM_001122748	si:ch211-106a19.1
3019	chr13	31078171	31078501	-5.02	0	Intergenic	-44037	NM_001110389	mapk8a
3021	chr7	48999729	49000851	-3.04	0	Intergenic	378136	NM_001020629	hrasb
3022	chr21	573975	574477	-4.02	0	Intergenic	-88311	NM_001113483	klf4
3024	chr17	32206386	32207107	-1.5	0	Intergenic	210768	NM_001077604	klf11b
3026	chr23	30307131	30307667	-5.43	0	Intergenic	185081	NM_212848	uts2a
3029	chr1	18206729	18208042	-1.11	0	Intergenic	-51337	NM_001305559	zgc:195282
3031	chr1	16812458	16812864	-5.48	0	exon (NM_212967, exon 19 of 27)	-21780	NM_131877	casp3a
3033	chr13	35123084	35123717	-2.7	0	Intergenic	-89989	NM_131863	jag1b
3034	chr17	34247105	34247593	-5.44	0	intron (NM_194363, intron 1 of 14)	8663	NM_194363	mpp5a
3035	chr13	10880236	10880780	-5.43	0	Intergenic	42370	NM_200480	dync2li1
3037	chr3	44649952	44650384	-3.38	0	Intergenic	-47642	NM_001076646	hs3st3b1a
3039	chr10	42060486	42060857	-5.44	0	Intergenic	-25089	NM_205600	orai1b
3040	chr3	41517505	41518278	-2.5	0	intron (NM_001013277, intron 1 of 3)	12112	NM_001013277	gna12a
3043	chr7	33873052	33873698	-2.07	0	intron (NM_131571, intron 1 of 8)	4709	NM_131571	smad3a
3044	chr9	44561421	44561918	-3.65	0	Intergenic	-67563	NM_001002538	ppp1r1c
3046	chr10	9588667	9589041	-5.5	0	Intergenic	12076	NM_200727	ndufa8
3047	chr7	25479243	25479635	-5.44	0	Intergenic	-56533	NM_001257193	dysf
3051	chr12	10897309	10898001	-2.73	0	Intergenic	-144819	NM_131406	raraa
3053	chr21	20473675	20474225	-1.53	0	Intergenic	113695	NM_001006022	zgc:103482
3056	chr13	28603058	28603416	-5.44	0	intron (NM_131316, intron 1 of 10)	1515	NM_131316	ldb1a
3057	chr15	25259158	25259731	-5.44	0	Intergenic	-41357	NM_001007458	vps53
3058	chr7	34348960	34349571	-5.44	0	exon (NM_001113472, exon 1 of 16)	217	NM_001113472	slc9a5
3059	chr13	29398990	29399387	-5.46	0	Intergenic	10523	NM_001145571	chst3a
3060	chr10	28324326	28324855	-2.94	0	Intergenic	-12174	NR_030020	--
3061	chr2	28619961	28620511	-2.26	0	Intergenic	66872	NM_201330	dhcr7
3062	chr1	39736595	39737333	-2.46	0	Intergenic	-107781	NM_001077559	scoca
3064	chr18	16905300	16905719	-5.48	0	exon (NM_001044986, exon 7 of 12)	22265	NM_001044986	swap70b
3065	chr7	71980666	71981172	-5.48	0	Intergenic	47132	NM_001008590	slc35c1
3066	chr17	37510005	37510553	-2.37	0	intron (NM_213497, intron 1 of 7)	16769	NM_213497	crip2
3067	chr10	9234214	9234982	-2.36	0	Intergenic	-24658	NM_001015063	snx18b
3068	chr3	60598013	60598720	-1.23	0	Intergenic	32957	NM_001020768	ubald2
3069	chr5	30216485	30216878	-5.51	0	exon (NM_001083847, exon 11 of 12)	57602	NM_174860	ruvbl2
3070	chr22	11273870	11274336	-1.78	0	Intergenic	134715	NM_200832	mid1ip1b
3073	chr3	18006043	18006592	-5.65	0	Intergenic	33139	NM_198363	tob1a
3074	chr21	23232262	23232718	-5.44	0	intron (NM_199635, intron 2 of 6)	38673	NM_199635	zbtb16a
3076	chr19	32236228	32236758	-3.82	0	Intergenic	-21531	NM_212561	hey1
3077	chr23	36874274	36874776	-3.68	0	Intergenic	108772	NM_001020621	cpsf3l
3078	chr14	32586766	32587449	-3.33	0	5' UTR (NM_212940, exon 2 of 10)	8923	NM_212940	lnx2b
3081	chr15	3371052	3371540	-3.57	0	intron (NM_001077257, intron 1 of 2)	74118	NM_001077257	foxo1a
3082	chr2	41979332	41979671	-5.42	0	Intergenic	32121	NM_182864	keap1a
3085	chr22	28533406	28533748	-5.44	0	TTS (NM_199859)	37141	NM_199859	abi3bpb
3088	chr9	7217086	7217505	-5.43	0	Intergenic	43153	NM_001007305	creg2
3089	chr6	21671060	21671599	-2.73	0	Intergenic	56412	NM_001037104	ppp1r27b
3090	chr13	4139434	4139832	-4.35	0	intron (NM_213318, intron 3 of 16)	35485	NM_213318	ppp2r5d
3092	chr5	27635369	27635760	-5.42	0	Intergenic	-23937	NM_001080196	ncaph
3094	chr13	33411639	33412012	-5.48	0	intron (NM_200549, intron 2 of 19)	60249	NM_200549	macrod2
3096	chr20	33392274	33392931	-5.44	0	exon (NM_212614, exon 2 of 3)	998	NM_212614	mycn
3097	chr3	39555151	39555498	-5.44	0	Intergenic	-1124	NM_001024373	b9d1
3098	chr23	23275070	23275583	-5.43	0	Intergenic	-22460	NM_001003830	noc2l
3099	chr23	36525558	36526037	-3.01	0	Intergenic	-5123	NM_001020478	gpr182
3100	chr16	42062871	42063416	-2.44	0	intron (NM_001037375, intron 2 of 7)	685	NM_001037375	etv2
3101	chr1	29406	30169	-1.84	0	intron (NM_001017766, intron 1 of 11)	1943	NM_001017766	eed
3103	chr10	28733593	28733996	-3.5	0	Intergenic	215351	NM_131000	alcama
3104	chr6	50567572	50568156	-1.54	0	Intergenic	115281	NM_001126109	mych
3105	chr5	28351225	28351588	-5.51	0	Intergenic	-21705	NM_001089376	stxbp1b
3107	chr17	15561940	15562455	-5.43	0	Intergenic	-23279	NM_001083827	col10a1a
3108	chr9	46638999	46639393	-5.43	0	Intergenic	-23862	NM_131069	cx43.4
3109	chr2	22200706	22201083	-5	0	intron (NM_001017571, intron 1 of 8)	3922	NM_001017571	ca8
3111	chr7	35260420	35260766	-4.39	0	Intergenic	-15996	NM_001023575	irx6a
3112	chr14	37351364	37351866	-5.44	0	Intergenic	806405	NM_001048055	lect2l
3113	chr2	35784260	35784582	-5.44	0	Intergenic	38845	NM_001020770	ankrd45
3121	chr16	36441586	36442474	-5.43	0	Intergenic	-253979	NM_001135108	capn7
3122	chr5	36515824	36516170	-5.43	0	promoter-TSS (NM_001113731)	96	NM_001113731	il13ra2
3127	chr14	401959	402377	-4.22	0	Intergenic	67968	NM_001114567	zgc:172215
3128	chr15	14962461	14962760	-5.46	0	Intergenic	43737	NM_200346	diabloa
3129	chr9	18001931	18002460	-2.05	0	Intergenic	-206056	NM_001003476	dnajc15
3130	chr14	24366454	24366997	-5.43	0	intron (NM_131736, intron 4 of 35)	97163	NM_131736	slit3
3131	chr3	45346363	45347316	-2.05	0	intron (NM_001082840, intron 1 of 10)	11773	NM_001082840	prkacaa
3132	chr21	8111455	8111805	-4.4	0	intron (NM_001033720, intron 1 of 9)	5517	NM_001033720	nr6a1b
3133	chr20	1821433	1821827	-4.5	0	intron (NM_001278799, intron 12 of 49)	96960	NM_001278799	lama2
3134	chr1	23109955	23110380	-5.06	0	intron (NM_131735, intron 4 of 35)	16001	NM_131735	slit2
3135	chr20	1724350	1724899	-4.34	0	promoter-TSS (NM_001278799)	-46	NM_001278799	lama2
3137	chr8	24798003	24798263	-5.45	0	Intergenic	-37328	NM_001256724	slc6a17
3139	chr16	4543443	4543856	-2.2	0	Intergenic	-55644	NM_131408	vegfaa
3140	chr6	53922169	53922626	-1.67	0	Intergenic	-41397	NM_001013503	cacna2d2a
3141	chr19	30047216	30047652	-4.09	0	Intergenic	-163359	NM_213223	marcksl1b
3143	chr3	27023515	27023873	-4.27	0	Intergenic	126755	NM_001004119	emp2
3144	chr13	22940716	22941178	-5.43	0	exon (NM_001171612, exon 3 of 3)	3057	NM_001171612	srgn
3145	chr8	30578623	30579075	-5.43	0	intron (NM_001123253, intron 18 of 22)	-31838	NM_001039816	specc1la
3147	chr19	1592245	1593164	-3.19	0	Intergenic	-34311	NM_001113601	scrt1a
3150	chr2	33147525	33147979	-5.43	0	Intergenic	-58658	NM_001076570	rnf220a
3152	chr10	11003046	11003704	-1.77	0	Intergenic	-11182	NM_001109826	cdc37l1
3153	chr11	10914372	10914781	-5.11	0	Intergenic	-47400	NM_001083573	psmd14
3154	chr19	20196923	20197280	-5.41	0	TTS (NM_131535)	2476	NM_131535	hoxa4a
3155	chr15	37667937	37668323	-5.41	0	exon (NM_001305583, exon 11 of 14)	10145	NM_001100958	hspb6
3157	chr8	39983485	39983867	-5.01	0	exon (NM_001123298, exon 6 of 12)	18940	NM_001123298	ggt5a
3160	chr8	16971742	16972342	-5.49	0	Intergenic	59574	NM_001002530	rab3c
3162	chr20	23832596	23832893	-5.41	0	Intergenic	-10730	NM_001045487	sh3rf1
3164	chr7	48717991	48718359	-4.71	0	Intergenic	120451	NM_131433	igf2a
3165	chr3	40421332	40421873	-5.57	0	Intergenic	-12987	NM_001076560	fscn1a
3168	chr25	7167148	7167703	-2.1	0	Intergenic	19649	NM_001089334	hmg20a
3169	chr18	9267398	9267865	-5.4	0	intron (NM_131048, intron 15 of 17)	53872	NM_131048	sema3d
3170	chr19	32723908	32724212	-4.57	0	Intergenic	144668	NM_001004682	fabp11a
3171	chr10	5870135	5870645	-4.64	0	Intergenic	-57508	NM_001113504	il6st
3173	chr9	41101497	41102052	-2.49	0	intron (NM_001014316, intron 8 of 13)	29340	NM_001014316	hibch
3174	chr20	33295217	33295839	-5.45	0	Intergenic	23217	NM_001197324	ddx1
3176	chr3	42264996	42265648	-2.12	0	intron (NM_001002044, intron 1 of 2)	10402	NM_001002044	mafk
3181	chr21	23141970	23142648	-3.56	0	intron (NM_199635, intron 4 of 6)	128854	NM_199635	zbtb16a
3182	chr11	1264658	1265107	-5.41	0	promoter-TSS (NM_001123238)	-458	NM_001123238	atp2b2
3183	chr20	28397922	28398551	-1.74	0	intron (NM_001045119, intron 26 of 35)	30391	NM_001110126	chac1
3184	chr22	29977925	29978403	-5.48	0	Intergenic	-4487	NM_212565	dusp5
3187	chr20	52259183	52259541	-5.4	0	Intergenic	128029	NM_212701	hlx1
3188	chr9	24369766	24370331	-5.4	0	Intergenic	-12124	NM_200535	stk17b
3189	chr11	37655887	37656643	-1.43	0	Intergenic	-42990	NM_001034175	etnk2
3191	chr15	46940748	46941400	-1.97	0	intron (NM_200541, intron 11 of 16)	-35134	NM_207070	phox2a
3195	chr22	10623789	10624574	-2.11	0	intron (NM_001004550, intron 2 of 5)	-6273	NM_001002402	tusc2b
3196	chr24	31250004	31250513	-2.96	0	intron (NM_199753, intron 1 of 6)	7347	NM_199753	cnn3a
3199	chr3	36304239	36304822	-5.61	0	exon (NM_001007771, exon 12 of 14)	-5791	NM_199963	rogdi
3200	chr19	33432317	33432709	-4.83	0	intron (NM_001044847, intron 2 of 18)	40302	NM_001044847	spire1a
3201	chr4	21677822	21678518	-1.46	0	intron (NM_001006015, intron 1 of 5)	67680	NM_001006015	pawr
3202	chr11	8475341	8475796	-5.56	0	Intergenic	-82717	NM_001020583	tbl1xr1a
3205	chr24	1181632	1182120	-3.1	0	intron (NM_181497, intron 10 of 16)	-46114	NM_001034971	itgb1a
3206	chr15	25279109	25279424	-5.41	0	exon (NM_001003611, exon 10 of 10)	54088	NM_001003611	mettl16
3207	chr5	65036814	65038050	-2.66	0	intron (NM_131302, intron 16 of 33)	-54234	NM_001100001	camsap1b
3208	chr6	34103871	34104139	-5.45	0	Intergenic	49732	NM_001114441	ap1m3
3209	chr20	15509827	15510383	-4.46	0	Intergenic	-143139	NM_199987	jun
3211	chr6	34023820	34024335	-3.76	0	Intergenic	24898	NR_036574	--
3213	chr8	52180594	52181171	-3.67	0	intron (NM_131296, intron 3 of 12)	62704	NM_131296	tcf7l1b
3215	chr3	60521780	60523159	-1.3	0	5' UTR (NM_199651, exon 1 of 3)	121	NM_199651	srsf2b
3216	chr20	18525385	18525946	-2.13	0	intron (NM_001045125, intron 21 of 35)	-42537	NM_001001836	vipas39
3217	chr8	2211445	2211816	-4.36	0	Intergenic	-48918	NM_001123265	ikbkb
3219	chr7	29996762	29997591	-5.41	0	Intergenic	4547	NM_001128809	zgc:162945
3220	chr5	39168906	39169249	-5.39	0	intron (NM_199829, intron 2 of 14)	36323	NM_199829	rasgef1ba
3224	chr13	1184411	1184903	-5.39	0	intron (NM_201000, intron 4 of 5)	-6928	NM_001110393	olig3
3225	chr23	23029993	23030397	-4.98	0	Intergenic	222671	NM_001003830	noc2l
3226	chr21	2917107	2917718	-4.21	0	Intergenic	-95928	NM_213302	hnrnpabb
3231	chr5	54977596	54978093	-2.77	0	intron (NM_001197161, intron 7 of 17)	21368	NM_001197161	ntrk2b
3232	chr15	17933762	17934628	-1.36	0	Intergenic	21627	NM_001020720	zgc:113279
3233	chr8	19293456	19294244	-2.77	0	intron (NM_205637, intron 1 of 19)	17844	NM_205637	rgl1
3234	chr1	32298439	32298773	-4.59	0	Intergenic	322604	NM_001145576	gyg2
3235	chr19	25910374	25910817	-5.68	0	Intergenic	24492	NM_001128331	si:dkey-202e17.1
3236	chr13	22845554	22845924	-5.45	0	exon (NM_213252, exon 17 of 18)	-14598	NM_001017773	tspan15
3237	chr16	51492136	51492626	-3.47	0	Intergenic	51001	NM_001082926	si:ch211-107n13.1
3238	chr17	135804	136689	-5.47	0	intron (NM_001089480, intron 3 of 10)	1018	NM_001089480	klhdc2
3239	chr10	1226258	1226650	-4.48	0	intron (NM_200196, intron 3 of 12)	-40676	NM_001145996	bmpr1bb
3241	chr1	23385670	23386423	-5.43	0	exon (NM_152975, exon 1 of 1)	589	NM_152975	mab21l2
3243	chr15	42551810	42552150	-5.39	0	Intergenic	-52036	NM_001017799	zgc:110333
3245	chr11	26299302	26300071	-5.4	0	Intergenic	39455	NM_001004017	st3gal8
3246	chr12	31501264	31501836	-2.33	0	promoter-TSS (NM_212770)	-63	NM_212770	cpn1
3248	chr15	35790402	35790833	-5.4	0	Intergenic	-284508	NM_001017614	rhbdd1
3249	chr23	37762731	37763160	-5.4	0	Intergenic	-121268	NM_131881	irx7
3253	chr5	3733580	3734010	-3.93	0	intron (NM_001100048, intron 1 of 6)	12126	NM_001100048	dhrs11a
3255	chr21	37082683	37083127	-4.07	0	Intergenic	-148486	NM_001002534	nop16
3256	chr1	19210000	19210800	-2.87	0	Intergenic	-57938	NM_205685	grhprb
3257	chr20	34335402	34335807	-4.78	0	intron (NM_001190304, intron 11 of 106)	54124	NM_001190304	hmcn1
3258	chr22	20993198	20993966	-1.28	0	intron (NM_001202512, intron 3 of 17)	28134	NM_001202512	ssbp4
3259	chr3	40275283	40275690	-2.71	0	Intergenic	101934	NM_001080572	slc29a4
3260	chr2	37046852	37047317	-4.37	0	intron (NM_001002397, intron 2 of 3)	14005	NM_001002397	gng7
3263	chr20	28324956	28325373	-5.4	0	Intergenic	-21041	NM_001079835	dll4
3264	chr23	6298601	6299116	-3.93	0	Intergenic	155196	NM_200558	mybpha
3265	chr21	29190046	29190448	-3.51	0	Intergenic	-116771	NM_001002434	havcr1
3267	chr5	35531635	35532216	-3.07	0	Intergenic	176635	NM_001004659	zgc:103697
3270	chr14	27754393	27754933	-2.11	0	promoter-TSS (NM_200688)	-217	NM_200688	zgc:64189
3271	chr17	14900652	14900934	-4.89	0	Intergenic	21898	NM_200635	ptger2a
3272	chr3	39505817	39506622	-1.41	0	promoter-TSS (NM_001020573)	-56	NM_001020573	grapa
3273	chr1	12584140	12584471	-5.38	0	promoter-TSS (NM_001115058)	-20	NM_001115058	pcdh18a
[truncated: 3,604 more rows]

## Sheet: DP-R1hi specific ATAC peaks
PeakID	seqnames	starts	ends	FoldChange	Strands	Detailed Annotation	Distance to TSS Nearest PromoterID	Nearest Unigene Nearest Refseq	geneSymbol
2	chr2	31729913	31733097	13.51	0	Intergenic	-28315	NM_001197300	e2f5
4	chr4	56094083	56096482	8.68	0	intron (NM_001114702, intron 5 of 8)	74001	NM_001114702	zgc:174710
9	chr7	4115703	4119541	9.54	0	Intergenic	41052	NM_001293704	cbln11
10	chr6	55125913	55126290	3.76	0	Intergenic	-77014	NM_001303006	manbal
12	chr16	25725162	25725528	9.14	0	exon (NM_198814, exon 3 of 4)	23467	NM_213444	derl1
13	chr7	4130667	4134077	5.88	0	Intergenic	26302	NM_001293704	cbln11
14	chr4	7061763	7062126	3.94	0	Intergenic	200667	NM_001166228	dock4b
17	chr6	59023402	59024193	3.67	0	Intergenic	-43021	NM_200076	mars
18	chr5	71012803	71014422	7.07	0	Intergenic	-14422	NM_131208	lhx3
19	chr6	2224352	2225041	2.43	0	intron (NM_001083853, intron 2 of 9)	69914	NM_001083853	pbx1b
20	chr13	33080964	33081324	6.85	0	intron (NM_213411, intron 12 of 12)	-3785	NM_001278704	trip11
21	chr1	27567530	27570425	8.13	0	Intergenic	172988	NM_001020726	psip1
22	chr2	50626769	50627463	3.34	0	intron (NM_001302242, intron 1 of 24)	11121	NM_001302242	cntnap2b
23	chr19	26845428	26845792	3.17	0	intron (NM_001044937, intron 1 of 20)	5099	NM_001044937	npr1a
26	chr6	48018737	48019316	3.57	0	Intergenic	-137169	NM_201202	phc2b
27	chr12	47288173	47288729	2.54	0	Intergenic	153512	NM_198072	mtr
28	chr9	46486066	46486903	3.68	0	Intergenic	128850	NM_131069	cx43.4
29	chr16	37033677	37034446	2.1	0	Intergenic	-8347	NM_001115142	snrnp48
31	chr18	45601326	45601891	8.03	0	intron (NM_001039634, intron 4 of 9)	18584	NM_001039634	wt1b
33	chr23	33680161	33680623	8.06	0	Intergenic	-48765	NM_001004288	itga5
35	chr8	17322275	17322824	4.2	0	Intergenic	158185	NM_130935	skia
42	chr5	17914244	17914605	5.28	0	Intergenic	406235	NM_200442	ascc2
44	chr16	11465072	11465430	7.94	0	Intergenic	58450	NM_001170836	znf574
47	chr16	11083539	11084263	3.62	0	Intergenic	133640	NM_131602	dedd1
48	chr5	2822573	2823178	2.28	0	Intergenic	-18129	NR_030090	--
50	chr4	6350708	6351168	4.05	0	Intergenic	280029	NM_001030082	foxp2
51	chr2	44943637	44944187	2.08	0	Intergenic	-19337	NM_001162502	ncapd2
53	chr10	1467961	1468312	7.08	0	Intergenic	81463	NM_131732	gdnfa
59	chr1	12477716	12478080	7.7	0	Intergenic	106387	NM_001115058	pcdh18a
62	chr6	5999308	5999870	3.08	0	Intergenic	92101	NM_001201446	rtn4a
67	chr12	34533533	34534560	2.78	0	Intergenic	-176447	NM_200770	fscn2b
69	chr14	51826510	51827084	4.04	0	Intergenic	-21369	NM_213113	rpl26
71	chr5	9126322	9127344	3.81	0	Intergenic	193437	NM_001080038	zgc:158343
73	chr7	4119714	4124178	4.52	0	Intergenic	36728	NM_001293704	cbln11
74	chr3	1255821	1256179	5.78	0	Intergenic	-5830	NM_001114483	zgc:172253
77	chr13	1133600	1135220	2.96	0	intron (NM_201000, intron 4 of 5)	43319	NM_001110393	olig3
79	chr6	53356997	53357726	2.38	0	Intergenic	-23629	NM_213481	gnb1b
81	chr4	18928860	18929586	2.5	0	intron (NM_199533, intron 1 of 7)	21139	NM_199533	rap1b
84	chr3	29368876	29369235	7.77	0	Intergenic	-10946	NM_001002061	rac2
90	chr22	5644505	5645168	2.54	0	intron (NM_001003774, intron 4 of 9)	7812	NM_001003774	zgc:101000
91	chr5	10746274	10746972	2.23	0	Intergenic	-152104	NM_001195784	fep15
93	chr19	47276726	47277399	2.47	0	intron (NM_131813, intron 4 of 8)	89229	NM_131813	angpt1
94	chr14	51369140	51369734	5.45	0	Intergenic	-271790	NM_001114469	zgc:174864
95	chr22	9894129	9894961	6.14	0	TTS (NM_001012485)	5355	NM_001012485	blf
98	chr5	29808543	29809635	7.32	0	exon (NM_001077571, exon 19 of 20)	9394	NM_001128731	atf5a
99	chr20	35677538	35677896	7.46	0	Intergenic	96526	NM_001128727	mep1a.2
100	chr22	36679445	36680188	2.75	0	Intergenic	-7873	NM_201294	b3gnt7
103	chr13	42269439	42269989	2.6	0	intron (NM_001082827, intron 1 of 5)	4873	NM_001082827	march5
104	chr7	21479332	21479792	3.6	0	Intergenic	-41588	NM_001077144	tmem88b
106	chr17	24784178	24784536	7.31	0	Intergenic	-6465	NM_001006091	spdya
108	chr23	36590154	36590541	4.86	0	intron (NM_001080018, intron 1 of 17)	11767	NM_001080018	agap2
114	chr1	58220747	58221353	2.33	0	Intergenic	-3723	NM_200224	trip10b
115	chr15	4847739	4848257	4.67	0	Intergenic	128157	NM_001039993	lipt2
116	chr9	49252456	49253050	2.79	0	Intergenic	-85293	NM_001113604	nostrin
117	chr15	40765463	40765937	4.79	0	intron (NM_001077577, intron 1 of 2)	57701	NM_001077577	fat3a
127	chr13	3782079	3782922	2.81	0	Intergenic	23459	NM_201129	ncoa4
129	chr12	44679925	44680488	2.86	0	Intergenic	-91999	NM_001202472	dhx32a
130	chr8	23327596	23328148	7.16	0	Intergenic	-7153	NM_001020476	dnmt3ba
131	chr6	3090822	3091489	7.16	0	Intergenic	-83001	NM_200355	st3gal3a
133	chr16	13292743	13293273	2.89	0	Intergenic	-241406	NM_001007444	zgc:101640
134	chr17	37857551	37857906	7.48	0	Intergenic	-9457	NM_001077153	zfp36l1a
137	chr7	8078284	8078808	2.74	0	intron (NM_001020496, intron 1 of 4)	-9325	NM_001077154	f13a1b
138	chr7	37744828	37745434	3.51	0	Intergenic	71476	NM_131885	cebpa
140	chr14	33091588	33091946	7.19	0	exon (NM_001100008, exon 2 of 2)	4244	NM_001100008	zbtb33
141	chr17	15857290	15857645	5.52	0	intron (NM_001045376, intron 2 of 7)	19635	NM_001045376	gabrr2a
144	chr7	70835126	70835628	2.6	0	Intergenic	257067	NM_001115141	dhx15
146	chr10	15433399	15433759	2.6	0	intron (NM_001002225, intron 9 of 12)	13810	NM_001002225	sgta
150	chr12	75407	76036	2.22	0	Intergenic	14094	NM_001089421	map2k4b
151	chr9	44262423	44262990	2.24	0	Intergenic	225188	NM_001089474	cerkl
152	chr24	29715697	29716280	2.49	0	Intergenic	-398563	NM_001099258	lppr5b
159	chr2	16603564	16604693	5.38	0	Intergenic	98672	NM_001256616	sh3glb1b
162	chr19	46452925	46453485	7.06	0	Intergenic	-26011	NM_199572	krit1
164	chr21	1633063	1633680	2.68	0	intron (NM_131631, intron 4 of 10)	11176	NM_131631	fech
166	chr16	55358909	55359520	2.94	0	Intergenic	-38614	NM_001310033	zgc:114181
169	chr8	8241008	8241360	7.05	0	Intergenic	69884	NM_173284	tsr2
170	chr21	15861834	15862384	3.39	0	Intergenic	-29075	NM_131218	lhx5
171	chr6	45451223	45451727	2.73	0	Intergenic	-42083	NM_001080051	cntn4
172	chr13	10061084	10061449	5.84	0	Intergenic	-38954	NM_131783	six2a
179	chr4	56091757	56093293	6.3	0	intron (NM_001114702, intron 5 of 8)	71244	NM_001114702	zgc:174710
181	chr14	35467312	35467665	7.08	0	intron (NM_131895, intron 14 of 15)	59417	NM_131895	gria2b
183	chr22	35766437	35766797	3.1	0	Intergenic	226874	NM_001113587	hykk.2
184	chr8	11037184	11037752	3.23	0	Intergenic	36757	NM_200893	ampd1
185	chr8	9960940	9961422	3.44	0	Intergenic	131902	NM_001126470	kcnd1
189	chr21	3774227	3774933	2.6	0	Intergenic	41519	NM_001007061	dolpp1
190	chr3	43142607	43142963	7.3	0	Intergenic	17688	NM_001002184	litaf
191	chr25	2180071	2180566	2.29	0	exon (NM_001143920, exon 3 of 6)	7685	NM_001143920	yars2
193	chr2	24138900	24139631	2.33	0	Intergenic	-13726	NM_001007411	gorasp1a
195	chr20	53323381	53324123	1.91	0	Intergenic	-161291	NM_131236	gata4
201	chr1	52644806	52645687	2.17	0	5' UTR (NM_001145572, exon 1 of 7)	123	NM_001145572	rnf150
203	chr20	53231776	53232344	3.95	0	Intergenic	-69599	NM_131236	gata4
204	chr19	42075133	42075633	6.99	0	Intergenic	-41142	NM_001044975	gatad2b
208	chr16	44084144	44084707	5.1	0	intron (NM_001039635, intron 2 of 7)	95514	NM_001039635	zfpm2a
209	chr25	36841831	36842437	3.33	0	Intergenic	22368	NM_200560	pdhx
211	chr6	3554230	3554706	4.89	0	Intergenic	-1759	NM_199547	ssb
212	chr13	27916698	27917256	3.64	0	intron (NM_001077778, intron 7 of 9)	95739	NM_001003454	b3gat2
219	chr15	8727108	8727871	2.2	0	Intergenic	-64148	NM_213155	ap2s1
221	chr5	2952205	2952593	6.95	0	Intergenic	111395	NR_030090	--
222	chr8	23331936	23332420	6.92	0	Intergenic	-2847	NM_001020476	dnmt3ba
227	chr11	8105204	8105569	5.63	0	5' UTR (NM_001080595, exon 2 of 21)	11000	NM_001080595	ttll7
231	chr11	29396429	29396914	6.89	0	Intergenic	14025	NM_001037677	rpl22
234	chr25	6131186	6131673	2.47	0	Intergenic	-7178	NM_001007350	slc25a44a
235	chr21	17225883	17226786	1.92	0	Intergenic	33040	NM_001271841	gfi1b
236	chr6	33837844	33838205	6.99	0	Intergenic	55947	NM_001287082	tmem69
237	chr11	40411009	40413023	2.71	0	Intergenic	26749	NM_001080699	slc45a1
238	chr9	1736673	1737130	5.12	0	Intergenic	-35248	NM_001045439	hnrnpa3
240	chr3	57136876	57137230	4.82	0	Intergenic	-29524	NM_001123516	fscn2a
241	chr9	13164417	13164780	3.81	0	intron (NM_001128362, intron 1 of 7)	15216	NM_001128362	fam117bb
242	chr15	39225080	39225809	2.73	0	intron (NM_131633, intron 2 of 29)	267073	NM_131633	robo2
243	chr18	3602973	3603649	2.77	0	Intergenic	127995	NM_200034	serp1
245	chr20	26602109	26602456	6.49	0	intron (NM_001242996, intron 20 of 26)	30478	NM_001242996	mthfd1l
246	chr8	50215517	50216238	4.3	0	intron (NM_001039971, intron 1 of 3)	13753	NM_001039971	slc25a37
250	chr7	73030560	73031083	3.16	0	Intergenic	10888	NR_034276	--
253	chr18	46081454	46082005	5.39	0	Intergenic	-57166	NM_001020735	pcyt1ab
255	chr23	38033745	38034782	3.18	0	intron (NM_001110391, intron 1 of 2)	10659	NM_001110391	cbln4
257	chr25	19704434	19704960	6.91	0	Intergenic	68610	NM_001004622	zgc:101783
258	chr19	1666443	1667382	2.9	0	intron (NM_001089516, intron 1 of 1)	6197	NM_001089516	lrrc3b
263	chr6	1970980	1971506	2.69	0	intron (NM_212656, intron 2 of 12)	11519	NM_212656	tgm2b
264	chr15	40772473	40772922	3.64	0	intron (NM_001077577, intron 1 of 2)	64698	NM_001077577	fat3a
266	chr5	23849712	23850159	6.82	0	Intergenic	-20051	NM_131822	znf703
267	chr12	2758398	2759324	2.16	0	intron (NM_001030265, intron 1 of 2)	7215	NM_001030265	ubtd1b
268	chr17	9992663	9993026	7.06	0	Intergenic	58197	NM_213465	sec23a
269	chr5	69215839	69216203	5.14	0	Intergenic	37693	NM_001205027	dnajc25
270	chr23	44779113	44779657	2.04	0	Intergenic	-3159	NM_001305588	pfn1
272	chr7	31959979	31960529	7	0	Intergenic	-210614	NM_200239	kif18a
273	chr3	31033097	31033553	6.28	0	Intergenic	-5730	NM_001080044	smg1
274	chr16	24308133	24308485	5.89	0	intron (NM_001007428, intron 7 of 7)	-28756	NM_200750	rps19
277	chr13	11180898	11181261	3.53	0	intron (NM_001197201, intron 3 of 14)	64751	NM_001197201	akt3a
284	chr21	7242838	7243361	3.33	0	Intergenic	25174	NM_001003459	crhbp
287	chr8	8854638	8855230	2.17	0	intron (NM_001075110, intron 2 of 8)	32592	NM_001075110	otud5a
288	chr17	2976428	2976886	2.87	0	Intergenic	-76303	NM_001040251	zgc:136872
291	chr9	42379618	42380125	3.79	0	Intergenic	24080	NM_001113642	lrrc3
298	chr23	4753471	4754096	5.66	0	Intergenic	15282	NM_199749	cnbpa
302	chr8	31382710	31383073	3.08	0	Intergenic	-7565	NM_213532	creb3l3l
303	chr15	27572561	27573413	3.28	0	intron (NM_001110296, intron 5 of 18)	16524	NM_001110296	brip1
304	chr8	11785660	11786287	6.84	0	Intergenic	-53688	NM_001113585	anapc7
310	chr3	12497285	12497954	3.01	0	Intergenic	-61281	NM_200512	cyp2k18
313	chr3	122883	123749	2.12	0	Intergenic	18668	NM_001100153	zgc:165518
314	chr1	58861031	58862054	2.13	0	Intergenic	3771	NM_214747	wfikkn1
316	chr13	37039804	37040656	2.18	0	Intergenic	-107101	NM_001166338	gphb5
317	chr4	17817019	17817585	4.57	0	Intergenic	5837	NM_001004621	spic
318	chr5	5297712	5298095	6.8	0	Intergenic	-547028	NM_001076606	mvb12ba
320	chr1	49213718	49214206	6.76	0	intron (NM_131426, intron 3 of 10)	43237	NM_131426	lef1
322	chr25	34064783	34065256	3.92	0	intron (NM_001076772, intron 1 of 1)	6461	NM_001076772	klf13
326	chr21	7248463	7249364	2	0	Intergenic	28771	NM_001024391	s100z
328	chr8	50577966	50578387	4.18	0	Intergenic	-84112	NM_001083854	ido1
334	chr5	41634528	41635183	2.11	0	Intergenic	-24016	NM_001128747	eral1
337	chr7	71281174	71281787	1.88	0	Intergenic	-12517	NM_131760	tyms
346	chr17	15060647	15061091	5.21	0	Intergenic	-39375	NM_200350	ero1a
347	chr6	33790235	33790748	3.94	0	Intergenic	103480	NM_001287082	tmem69
349	chr12	46874747	46875455	2.5	0	intron (NM_001007187, intron 1 of 4)	7501	NM_001007187	fam53b
350	chr12	40288431	40288790	3.24	0	Intergenic	-245675	NM_001012245	bnip3
355	chr5	2839660	2840266	1.85	0	Intergenic	-1041	NR_030090	--
356	chr17	498010	499088	2.37	0	Intergenic	-40672	NM_001020803	chrm5a
358	chr1	51232258	51232776	2.42	0	Intergenic	39835	NM_212969	dand5
362	chr19	2004404	2004800	6.7	0	intron (NM_001144806, intron 2 of 2)	6567	NM_001144806	LOC792465
366	chr21	45049279	45049751	2.42	0	intron (NM_001031843, intron 11 of 12)	119732	NM_001001404	vdac1
368	chr11	43403129	43403896	1.96	0	Intergenic	16514	NM_001002123	ralbb
369	chr16	21361842	21362202	2.96	0	Intergenic	-129826	NM_001110396	snx10b
370	chr7	34470363	34470907	2.69	0	Intergenic	-52717	NM_199272	esrp2
371	chr7	73650778	73651128	6.87	0	Intergenic	-25659	NM_001089531	zgc:163061
372	chr19	34121527	34122855	1.77	0	intron (NM_001076776, intron 1 of 10)	7753	NM_001076776	runx1t1
373	chr16	17391534	17392545	2.14	0	Intergenic	-41957	NM_001040337	emg1
376	chr8	19944824	19945261	5.8	0	promoter-TSS (NM_001123276)	-585	NM_001123276	znf692
377	chr21	7924807	7925170	2.46	0	Intergenic	56853	NM_001030261	wdr41
378	chr2	22566860	22567215	6.89	0	intron (NM_001025174, intron 2 of 2)	64140	NM_001025174	fam110b
379	chr7	72586110	72587001	2.12	0	Intergenic	-424699	NM_001077468	mrpl21
380	chr1	57111213	57111809	6.72	0	Intergenic	153245	NM_001110761	si:ch211-114l13.9
384	chr21	26114073	26114433	7.02	0	Intergenic	-36070	NM_001002664	nipal4
385	chr21	3677863	3678219	5.03	0	Intergenic	14860	NM_001045370	st6galnac4
387	chr15	39664155	39664623	6.68	0	intron (NM_001309824, intron 2 of 28)	91744	NM_001309824	robo1
391	chr18	15381089	15381448	5.89	0	intron (NM_205712, intron 13 of 17)	-20309	NM_001005293	ric8b
392	chr4	76516933	76517562	3.48	0	Intergenic	-18131	NM_201019	ttll1
394	chr24	9545377	9545818	3.8	0	exon (NM_001305617, exon 4 of 12)	3932	NM_001305617	uba5
395	chr7	71352543	71353133	1.93	0	Intergenic	46220	NM_152885	adcyap1a
398	chr19	37872619	37872982	6.81	0	intron (NM_001044714, intron 1 of 9)	1310	NM_001044714	dlgap3
401	chr3	60926279	60926636	5.01	0	intron (NM_182937, intron 2 of 4)	3705	NM_182937	pvalb8
403	chr2	42476694	42477055	6.93	0	Intergenic	48941	NM_199851	gtpbp4
404	chr1	46629319	46629683	2.68	0	Intergenic	-70737	NM_001005604	bcl9
405	chr8	10973137	10973916	1.63	0	intron (NM_001007774, intron 4 of 6)	5520	NM_001007774	bcas2
406	chr18	13353732	13354255	3.54	0	Intergenic	73549	NM_001044968	plcg2
409	chr5	4483583	4484297	1.69	0	Intergenic	23739	NM_001110024	zbtb43
411	chr14	48875975	48876440	6.66	0	Intergenic	-180333	NM_001002065	ppid
417	chr19	13381912	13382453	5.23	0	Intergenic	-13910	NM_001039524	zfpm2b
424	chr21	41436432	41436792	6.74	0	intron (NM_200873, intron 2 of 4)	8709	NM_200873	hmp19
427	chr21	17123678	17124312	5.5	0	Intergenic	109153	NM_001030277	atp2a2b
433	chr7	37730761	37731518	1.81	0	Intergenic	-83006	NM_200889	heatr3
435	chr20	44425607	44426108	3.23	0	Intergenic	136916	NM_001099226	mut
441	chr5	15845299	15845643	6.7	0	Intergenic	-70654	NM_001114917	kremen1
444	chr12	35537563	35537918	5.11	0	intron (NM_001003874, intron 7 of 7)	49820	NM_001278802	kcnj2a
445	chr1	57274753	57275259	3.18	0	Intergenic	-1472	NM_001110760	nxnl1
448	chr11	11468119	11468485	6.75	0	Intergenic	6287	NM_001040359	krt93
450	chr25	2825880	2826442	6.6	0	Intergenic	82650	NM_213378	scamp2
451	chr19	37922134	37922678	2.01	0	promoter-TSS (NM_213236)	-955	NM_213236	ilf2
454	chr11	4021812	4022437	2.21	0	Intergenic	-17571	NM_201012	nek4
457	chr22	4810004	4810599	6.64	0	Intergenic	-23314	NM_200332	tnfaip8l1
458	chr24	388544	389442	1.88	0	intron (NM_001013328, intron 2 of 4)	-1028	NM_001115059	tgfbr1b
466	chr6	45746395	45746747	6.58	0	intron (NM_001080051, intron 11 of 22)	120573	NM_198915	rbm19
468	chr15	30308568	30309213	2.7	0	intron (NM_001113485, intron 2 of 11)	30977	NM_001113485	nlk2
473	chr18	13061356	13061835	5.75	0	Intergenic	91670	NM_001075112	tmem5
474	chr6	127131	127715	6.68	0	Intergenic	-3802	NM_001079656	s1pr5b
476	chr4	72222647	72223037	6.57	0	Intergenic	-125257	NM_001113638	zgc:171551
477	chr11	32633676	32634034	5	0	Intergenic	-174306	NM_001160822	pcdh17
479	chr9	20973512	20974616	1.78	0	TTS (NM_200507)	3834	NM_200507	fam46c
481	chr8	7725334	7725705	6.56	0	Intergenic	-14450	NM_131848	tfe3a
487	chr22	32460026	32460387	6.67	0	intron (NM_213117, intron 1 of 14)	93306	NM_213117	pcbp4
488	chr4	44592716	44593135	6.58	0	Intergenic	-1097581	NM_130993	crestin
490	chr7	5195036	5195735	2.79	0	Intergenic	58022	NM_153674	vangl2
491	chr19	8308214	8308552	6.81	0	Intergenic	-130324	NM_001128368	si:dkey-266f7.9
495	chr18	14474618	14474993	6.6	0	Intergenic	-34423	NM_001110029	kcng4a
498	chr13	48057202	48057565	3.88	0	Intergenic	-10058	NM_182860	msh6
499	chr7	65558847	65559302	2.4	0	Intergenic	108784	NM_001110471	parvab
502	chr1	1239756	1241231	6.57	0	Intergenic	-187298	NR_039328	--
503	chr24	17060208	17060811	1.7	0	Intergenic	-51879	NM_001008734	commd3
505	chr21	1528525	1529004	3.53	0	Intergenic	-31815	NM_205605	wdr91
507	chr14	41614449	41614857	4.22	0	Intergenic	-190594	NM_001115099	pcdh18b
508	chr19	47690459	47691029	2.62	0	Intergenic	-6043	NM_173223	sdc2
509	chr25	512400	513305	6.53	0	Intergenic	-45391	NM_001080075	nell2a
510	chr18	20195471	20196220	1.88	0	Intergenic	-41896	NM_131012	tle3a
511	chr5	8850737	8851469	2.89	0	Intergenic	7457	NM_201339	tal2
515	chr7	14099131	14100128	1.98	0	Intergenic	34539	NR_045222	--
517	chr6	50445181	50445801	1.99	0	Intergenic	-7092	NM_001126109	mych
520	chr16	46510780	46511282	4.03	0	Intergenic	-15241	NM_001110124	rpz5
521	chr2	47864484	47865168	1.77	0	promoter-TSS (NM_001076634)	-152	NM_001076634	mbnl1
522	chr15	39302697	39303141	6.52	0	intron (NM_131633, intron 15 of 29)	344548	NM_131633	robo2
524	chr2	57461600	57462478	2.71	0	Intergenic	50952	NM_001100156	fcer1gl
527	chr10	31462700	31463359	4.5	0	intron (NM_131482, intron 9 of 26)	91516	NM_131482	robo3
530	chr16	44018830	44019338	2.62	0	intron (NM_001039635, intron 4 of 7)	160855	NM_001039635	zfpm2a
534	chr8	44226370	44226738	5.4	0	Intergenic	18653	NM_183338	piwil1
540	chr15	38989074	38989637	2.61	0	intron (NM_131633, intron 1 of 29)	30984	NM_131633	robo2
541	chr4	42412410	42412976	6.91	0	Intergenic	-134167	NM_001109839	znf1137
543	chr7	35983069	35983663	2.39	0	Intergenic	-212997	NM_200105	aktip
544	chr17	48390281	48390711	3.71	0	Intergenic	-179043	NM_001201393	smoc1
545	chr19	29087807	29088567	2.2	0	Intergenic	52510	NR_105066	--
550	chr12	23540339	23540695	6.54	0	Intergenic	-150795	NM_001035261	svila
551	chr2	50559252	50559609	3.63	0	intron (NM_001302242, intron 18 of 24)	-21647	NM_199659	cul1a
553	chr18	25119552	25119993	5.42	0	intron (NM_001045188, intron 2 of 9)	-54458	NM_153662	st8sia2
554	chr7	67791065	67791778	2.57	0	Intergenic	265522	NM_200876	dhx38
555	chr5	1644145	1644524	6.5	0	intron (NM_200293, intron 3 of 3)	-2155	NM_001204308	zmp:0000001078
564	chr6	51686738	51687219	2.83	0	Intergenic	-26317	NM_001012499	fam65c
569	chr7	23502275	23502833	4.67	0	Intergenic	-27765	NM_001003457	zgc:92429
570	chr16	9041367	9041801	6.05	0	Intergenic	-291816	NM_001289913	cobl
573	chr25	17348854	17349209	5.69	0	Intergenic	39973	NM_213432	e2f4
575	chr13	46098980	46099777	4.92	0	Intergenic	58496	NM_213133	marcksl1a
577	chr8	8417959	8418447	2.12	0	Intergenic	-11351	NM_001030157	comta
578	chr23	10779158	10779890	6.56	0	intron (NM_001077564, intron 1 of 16)	8206	NM_001077564	foxp1a
579	chr16	4430329	4430829	2.41	0	Intergenic	-56846	NM_199762	rrp15
582	chr2	134102	136390	1.83	0	TTS (NM_001098257)	-2131	NM_194390	znfl2a
589	chr3	8467218	8467957	1.74	0	Intergenic	-60206	NM_001014360	zgc:113250
592	chr5	65436318	65436763	2.65	0	exon (NM_131087, exon 23 of 24)	-16749	NM_001029972	zgc:114041
594	chr7	27500267	27500938	3.03	0	Intergenic	-30728	NM_001002013	copb1
596	chr1	56755618	56756312	2.6	0	intron (NM_001113805, intron 11 of 12)	31074	NM_001111185	zgc:171470
599	chr16	37132213	37132753	6.45	0	Intergenic	-106769	NM_001115142	snrnp48
600	chr5	27405993	27406574	2.38	0	intron (NM_001099996, intron 2 of 3)	10369	NM_001099996	vps37b
601	chr24	5001133	5001747	2.9	0	Intergenic	55012	NM_001076612	zic4
603	chr2	6570187	6570689	6.45	0	promoter-TSS (NM_001089512)	-80	NM_001089512	rgs13
604	chr3	14851518	14852109	2.02	0	intron (NM_001040248, intron 3 of 10)	80261	NM_201195	nme4
606	chr3	26921134	26921751	2.36	0	exon (NM_001004119, exon 4 of 5)	24503	NM_001004119	emp2
607	chr2	47872110	47872683	3.8	0	intron (NM_001076634, intron 1 of 5)	7418	NM_001076634	mbnl1
615	chr3	7350259	7351874	1.42	0	Intergenic	46961	NM_001105127	zgc:173577
617	chr7	28410618	28411301	2.2	0	promoter-TSS (NM_001020481)	-447	NM_001020481	adgrg1
618	chr1	56743224	56743771	4.6	0	intron (NM_001113805, intron 11 of 12)	43542	NM_001111185	zgc:171470
624	chr17	18356346	18357248	4.05	0	Intergenic	258662	NM_001099260	bcl11ba
625	chr3	18000730	18001289	3.1	0	Intergenic	38447	NM_198363	tob1a
626	chr9	50589352	50589966	2.35	0	Intergenic	285304	NM_001017644	slc38a11
627	chr7	69649363	69649704	6.43	0	Intergenic	-14941	NM_001177932	sec24d
629	chr3	13061460	13062016	2.2	0	intron (NM_001018135, intron 2 of 23)	22048	NM_001018135	sun1
633	chr3	29305219	29305630	5.41	0	Intergenic	-9207	NM_001017756	grap2a
636	chr1	42003565	42003921	6.7	0	intron (NM_001159372, intron 5 of 15)	425191	NM_001159372	ctnna2
637	chr20	49957485	49958019	2.69	0	Intergenic	-134254	NM_001077270	ints9
638	chr16	3518954	3519719	4.43	0	Intergenic	-289073	NM_001113377	csf3r
643	chr15	41877905	41878644	2.42	0	intron (NM_001002430, intron 2 of 5)	19967	NM_001002430	pxylp1
645	chr8	52392325	52393018	1.87	0	Intergenic	-36414	NM_001003546	gins4
646	chr9	4078366	4078868	2.9	0	Intergenic	-378212	NM_180973	sp5a
648	chr7	13555339	13555701	6.83	0	Intergenic	-17656	NM_200914	abhd2a
651	chr1	16283532	16284328	3.46	0	Intergenic	-287902	NM_001017793	zgc:112426
652	chr5	43701427	43701960	3.04	0	Intergenic	-44896	NM_001005932	tars
653	chr15	38286893	38287614	2.75	0	Intergenic	-2301	NM_001044804	chrna10a
658	chr11	3997313	3997675	6.98	0	exon (NM_201012, exon 4 of 16)	7059	NM_201012	nek4
665	chr1	22713100	22713571	3.3	0	Intergenic	31487	NM_001079967	n4bp2
669	chr18	48744334	48744899	2.51	0	intron (NM_001083029, intron 1 of 11)	5794	NM_001083029	st3gal4
671	chr5	64686042	64686532	2.28	0	Intergenic	-49482	NM_001080575	col27a1b
672	chr16	49810071	49810512	5.24	0	intron (NM_001003494, intron 2 of 5)	13160	NM_001003494	ube2e2
673	chr7	8121481	8121978	3.43	0	promoter-TSS (NM_001111196)	-242	NM_001111196	zgc:172143
675	chr20	48717548	48718265	1.99	0	Intergenic	-40124	NM_205644	insm1a
676	chr6	4497997	4498529	3.04	0	Intergenic	118386	NM_201285	pou4f1
691	chr19	28173394	28174087	1.77	0	intron (NM_001099987, intron 1 of 24)	18686	NM_001099987	adcy2b
693	chr8	23547358	23548005	5.56	0	intron (NM_199938, intron 8 of 11)	9740	NM_199938	wasb
694	chr13	49070046	49070582	2.63	0	Intergenic	83644	NM_199981	irf2bp2a
695	chr10	39879652	39880131	4.55	0	Intergenic	-92185	NM_200744	smfn
697	chr10	36710089	36710653	2.07	0	exon (NM_200353, exon 7 of 8)	3894	NM_200353	ucp3
698	chr19	22038375	22038845	2.16	0	Intergenic	93660	NM_001159669	znf516
700	chr2	51773860	51774302	6.39	0	promoter-TSS (NM_001306100)	-31	NM_001306100	pigrl2.4
702	chr16	55127857	55128666	3.14	0	intron (NM_001031676, intron 4 of 14)	6993	NM_001031676	pabpc1a
703	chr3	8457009	8457464	6.43	0	Intergenic	-49855	NM_001014360	zgc:113250
705	chr5	54153386	54154166	2.34	0	intron (NM_001281844, intron 5 of 15)	15630	NM_001281844	pik3r1
709	chr11	44944552	44945068	2.28	0	intron (NM_212941, intron 1 of 2)	21707	NM_212941	mafgb
710	chr16	31025283	31025781	3.67	0	intron (NM_001002458, intron 6 of 16)	17269	NM_001002458	dgat1b
712	chr13	26831835	26832194	2.63	0	Intergenic	75915	NM_001114913	ccdc85a
714	chr17	8129316	8129925	5.91	0	Intergenic	-24976	NM_001077561	ahi1
715	chr13	50313605	50314192	1.96	0	Intergenic	-4653	NM_131698	vox
717	chr19	5006061	5006414	6.5	0	intron (NM_001281924, intron 1 of 3)	9903	NM_001281923	ppp1r1b
722	chr23	1105559	1105913	6.41	0	Intergenic	29569	NM_001281802	psmb11b
723	chr13	40512212	40512634	4.85	0	Intergenic	-54491	NM_001037688	hps1
724	chr3	59001792	59002418	2.22	0	Intergenic	9814	NM_001007781	zgc:153845
725	chr6	45447986	45448501	2.25	0	Intergenic	-45315	NM_001080051	cntn4
728	chr19	48505597	48505981	6.37	0	Intergenic	24961	NM_200422	btr30
731	chr7	30462296	30462754	6.35	0	intron (NM_001077597, intron 2 of 15)	8202	NM_001077597	mtmr10
732	chr8	25604375	25604732	3.2	0	Intergenic	-18161	NM_213456	stk38a
733	chr22	13662477	13662884	3.93	0	Intergenic	163836	NM_001002552	s100b
735	chr23	15219097	15219525	6.49	0	Intergenic	-38287	NM_199797	ndrg3b
738	chr1	1320337	1321458	1.47	0	Intergenic	-106894	NR_039328	--
739	chr19	46567323	46568107	1.85	0	intron (NM_200836, intron 1 of 12)	154	NM_200836	cap2
742	chr6	6527340	6527797	3.22	0	Intergenic	22258	NM_001014319	zgc:113227
743	chr9	4743705	4744173	3.28	0	exon (NM_198356, exon 20 of 27)	35087	NM_198356	prpf40a
744	chr9	35904250	35904766	5.28	0	Intergenic	-80034	NM_001105104	zp2l1
748	chr21	7745441	7745818	2.78	0	Intergenic	-41901	NM_001040385	egfl7
750	chr16	38447079	38447543	6.34	0	3' UTR (NM_001098249, exon 5 of 5)	2973	NM_001098249	cd83
758	chr25	22913889	22914249	4.91	0	intron (NM_200880, intron 3 of 6)	40879	NM_200880	dusp8a
760	chr5	5988547	5988910	6.36	0	exon (NM_001267589, exon 3 of 8)	16169	NM_001267589	tnks1bp1
765	chr15	26120575	26120938	2.81	0	intron (NM_001017861, intron 2 of 10)	33029	NM_001017861	dph1
768	chr1	20998142	20998785	2.42	0	intron (NM_001301358, intron 2 of 8)	22627	NM_001301358	zcchc7
770	chr13	28715110	28715641	2.91	0	Intergenic	59966	NM_001020523	nsmce4a
771	chr8	47830036	47830552	4.81	0	Intergenic	15052	NM_001003436	ndufa7
776	chr13	36616802	36617790	1.55	0	intron (NM_199913, intron 3 of 32)	18326	NM_199913	map4k5
782	chr22	3259890	3260333	6.58	0	Intergenic	-18179	NM_001111222	gpr35.1
787	chr5	15517981	15518467	2.05	0	intron (NM_001308555, intron 1 of 7)	25786	NM_001308555	znrf3
789	chr1	47060337	47061061	3.66	0	intron (NM_001077558, intron 1 of 7)	19811	NM_001077558	neurl1aa
793	chr8	29136291	29136651	2.36	0	intron (NM_001004123, intron 2 of 15)	245014	NM_001004123	grid2
796	chr1	32961095	32961680	6.32	0	3' UTR (NM_173272, exon 10 of 10)	-3215	NM_001025302	nsun3
801	chr20	153502	154457	2.1	0	intron (NM_001080028, intron 1 of 6)	4960	NM_001080028	slc16a10
803	chr6	680724	681355	2.37	0	intron (NM_183072, intron 2 of 15)	7049	NM_183072	txnrd1
808	chr4	1738801	1739299	2.05	0	Intergenic	-11937	NM_001045104	slc38a2
813	chr5	32825140	32825689	2.11	0	intron (NM_001128527, intron 2 of 28)	35392	NM_001128527	garnl3
815	chr20	39316367	39317093	1.49	0	promoter-TSS (NM_001030189)	-67	NM_001030189	cyp39a1
819	chr6	1879301	1879748	2.73	0	Intergenic	-16263	NM_001004109	quo
820	chr2	22049605	22049955	4.55	0	intron (NM_001080042, intron 2 of 3)	73714	NM_001080042	fbxl7
821	chr20	4594875	4595385	6.29	0	Intergenic	89229	NM_001076758	ipcef1
823	chr6	31805181	31805524	6.45	0	Intergenic	232934	NM_201025	pgm1
824	chr13	45118613	45119211	1.74	0	Intergenic	-76387	NM_001145701	si:ch211-168h21.3
825	chr22	20219239	20219591	6.3	0	Intergenic	49113	NM_001045165	si:dkey-110c1.7
826	chr3	21004284	21004638	6.58	0	intron (NM_207088, intron 1 of 5)	2276	NM_207088	cdipt
828	chr2	54259285	54259866	2.63	0	Intergenic	-8464	NM_200866	ctnnbl1
841	chr24	24624140	24624690	1.77	0	intron (NM_001168263, intron 1 of 12)	27866	NM_001168263	pde7a
845	chr23	42587122	42587997	2.04	0	Intergenic	70864	NM_001079852	cyp2aa3v1
847	chr20	19089643	19090215	2.17	0	Intergenic	-3940	NM_213245	tdh
849	chr25	20648716	20649242	4.18	0	Intergenic	30420	NM_200407	ergic2
857	chr3	58459154	58459666	2.42	0	Intergenic	58763	NM_001122620	zgc:171489
860	chr14	14095734	14096231	3.59	0	intron (NM_001166332, intron 2 of 4)	86467	NM_001166332	nlgn3a
862	chr8	26336090	26336848	2.03	0	intron (NM_001077370, intron 2 of 9)	-17541	NM_001128293	hyal3
863	chr2	50123148	50123605	2.04	0	intron (NM_001076601, intron 1 of 6)	3098	NM_001076601	blvra
864	chr2	19129695	19130192	2.1	0	intron (NM_131615, intron 2 of 7)	51715	NM_131615	pbx1a
865	chr25	16239280	16239809	2.56	0	intron (NM_001002872, intron 7 of 12)	-20172	NM_212847	tead1a
871	chr18	1357422	1357884	2.72	0	intron (NM_001030257, intron 1 of 5)	3886	NM_001030257	rab27a
877	chr15	36674940	36675525	4.49	0	Intergenic	194271	NM_001040687	nphs1
878	chr18	12755839	12756235	4.89	0	intron (NM_205609, intron 3 of 13)	68989	NM_205609	tbxas1
879	chr1	57175298	57175820	3.27	0	Intergenic	89197	NM_001110761	si:ch211-114l13.9
882	chr10	338193	339126	2.55	0	intron (NM_001110452, intron 1 of 11)	2259	NM_001110452	vaspa
883	chr23	39244156	39244465	5.22	0	Intergenic	16358	NM_001080609	sall4
884	chr9	54588223	54588719	2.97	0	Intergenic	-24091	NM_001130697	tmsb4x
886	chr20	52098945	52099310	4.25	0	Intergenic	78082	NM_001045274	taf1a
887	chr8	4529671	4530291	1.61	0	promoter-TSS (NM_001144812)	9	NM_001144812	gp1bb
888	chr3	14386848	14387277	3.41	0	3' UTR (NM_001002679, exon 5 of 5)	-7165	NM_001043334	epor
889	chr3	11563413	11564108	3.15	0	Intergenic	-18219	NM_001037419	mmd
890	chr13	13831647	13832446	2.52	0	Intergenic	32652	NM_001007289	rpia
897	chr8	7762792	7763363	1.58	0	intron (NM_131848, intron 5 of 9)	23108	NM_131848	tfe3a
907	chr14	46070970	46071433	3.15	0	Intergenic	89814	NM_001076572	atp8a1
908	chr24	28339942	28341303	1.38	0	promoter-TSS (NM_001003775)	-337	NM_001003775	nrros
909	chr10	934553	935374	1.91	0	intron (NM_001099984, intron 1 of 7)	57236	NM_001099984	unc5c
913	chr2	50063469	50063876	3.8	0	Intergenic	-7993	NM_214709	wdr48b
914	chr15	47702123	47702767	2.25	0	Intergenic	39877	NM_001076636	zgc:153039
915	chr8	37672351	37672849	2.72	0	intron (NM_001128335, intron 1 of 1)	4845	NM_001128335	adrb3a
919	chr19	25540647	25541003	6.3	0	Intergenic	-11388	NM_213181	ptp4a3
921	chr1	57087169	57087678	6.22	0	Intergenic	177333	NM_001110761	si:ch211-114l13.9
926	chr1	57154457	57154924	3.05	0	Intergenic	110066	NM_001110761	si:ch211-114l13.9
929	chr22	5993489	5993851	4.55	0	Intergenic	58929	NM_001013312	zgc:113324
933	chr4	20395780	20396172	6.29	0	Intergenic	39134	NM_205539	lrrc17
934	chr3	19950170	19950567	6.22	0	Intergenic	6103	NM_194418	sepw2b
936	chr2	27634159	27634507	6.26	0	Intergenic	39167	NM_001020557	tmx3
937	chr5	70939262	70939870	3.19	0	intron (NM_001003993, intron 1 of 6)	8712	NM_001003993	ak1
939	chr4	16543278	16543786	3.83	0	Intergenic	12540	NM_200020	btg1
941	chr3	58698001	58698617	1.42	0	intron (NM_001285388, intron 8 of 15)	40761	NM_001285388	si:ch73-281f12.4
946	chr9	50303936	50304911	1.16	0	promoter-TSS (NM_001017644)	68	NM_001017644	slc38a11
947	chr10	36712171	36712816	2.89	0	exon (NM_200353, exon 8 of 8)	6016	NM_200353	ucp3
948	chr6	53377805	53378238	6.32	0	Intergenic	-44289	NM_213481	gnb1b
956	chr23	31946078	31946704	5.71	0	Intergenic	40305	NM_001077285	mtfr2
961	chr14	51902829	51903225	6.39	0	Intergenic	-31723	NM_001020587	mfsd7
963	chr12	33366727	33367032	4.76	0	intron (NM_001002342, intron 6 of 11)	7051	NM_001002342	narf
964	chr23	39728894	39729220	6.23	0	intron (NM_212922, intron 5 of 7)	10218	NM_212922	otud3
971	chr10	33078264	33078853	2.5	0	Intergenic	-131801	NM_001045333	kctd7
973	chr5	6724054	6724755	2.15	0	Intergenic	-29602	NM_001018130	crybb3
974	chr5	62259545	62260130	2.1	0	Intergenic	-143170	NM_001039813	adora2b
975	chr18	30448384	30449037	1.49	0	Intergenic	-14776	NM_001080807	gse1
980	chr5	6100644	6101080	3.22	0	Intergenic	-9441	NM_201588	pxna
982	chr23	25818525	25819038	2.38	0	intron (NM_001003541, intron 3 of 13)	36517	NM_001003541	rbms2b
983	chr2	30982062	30982739	2.23	0	Intergenic	49745	NM_001161340	myom1a
986	chr5	22634094	22634542	4.69	0	intron (NM_213533, intron 3 of 6)	1556	NM_213533	prps1a
989	chr3	30908473	30909097	6.26	0	promoter-TSS (NM_001004680)	-308	NM_001004680	cox6a2
991	chr21	39020210	39020561	5.97	0	Intergenic	-6856	NM_001004658	aldh3a2b
992	chr14	13494133	13494483	6.22	0	intron (NM_001044746, intron 2 of 5)	47439	NM_001044746	cnga5
995	chr9	30202836	30203240	6.18	0	Intergenic	19326	NM_200596	tmem30c
999	chr2	46461168	46461553	6.23	0	Intergenic	281680	NM_201020	gpc1b
1002	chr11	3764890	3765358	3.15	0	Intergenic	76023	NM_131233	gata2a
1003	chr21	15827815	15828172	6.18	0	intron (NM_131218, intron 2 of 4)	5041	NM_131218	lhx5
1006	chr7	43602273	43602713	2.32	0	Intergenic	-154257	NM_131214	cdh11
1008	chr12	37142526	37143272	1.71	0	Intergenic	-17970	NM_001040355	pmp22b
1011	chr4	74500671	74501387	2.16	0	Intergenic	301144	NM_001037404	zgc:123107
1016	chr25	11101436	11102019	2.56	0	Intergenic	-171718	NM_001265607	mespbb
1017	chr24	38210327	38210820	4.9	0	3' UTR (NM_001040297, exon 3 of 3)	-1165	NM_001114915	crp3
1019	chr8	25320007	25320527	2	0	Intergenic	-3226	NM_001005960	atp5f1
1020	chr24	34774251	34774601	5.12	0	intron (NM_131456, intron 6 of 17)	20263	NM_131456	ctnna1
1023	chr1	44825356	44825712	6.18	0	intron (NM_001128337, intron 2 of 14)	36273	NM_001128337	grin2bb
1024	chr21	44694525	44695231	2.47	0	intron (NM_200581, intron 3 of 5)	12705	NM_200581	ammecr1
1026	chr14	23491860	23492397	6.17	0	intron (NM_001020711, intron 2 of 8)	12016	NM_001020711	nr3c1
1028	chr4	29379299	29379709	6.17	0	Intergenic	336552	NM_001113341	si:dkey-13e3.1
1031	chr5	39009094	39009720	2.64	0	intron (NM_001115124, intron 3 of 5)	46260	NM_001115124	si:ch211-57h10.1
1034	chr13	34096414	34096905	4.18	0	intron (NM_200549, intron 6 of 19)	-400124	NM_001256646	flrt3
1039	chr3	9833257	9833712	2.97	0	Intergenic	230640	NM_001113625	trap1
1040	chr13	2954717	2955350	1.91	0	Intergenic	66861	NM_001161598	pkdcca
1041	chr16	86732	87379	1.71	0	Intergenic	18986	NM_200901	sox4b
1042	chr4	72650608	72651147	2.42	0	Intergenic	-15834	NM_001002870	trim24
1043	chr7	12685101	12685511	6.21	0	Intergenic	10049	NM_131585	fth1a
1044	chr13	30630328	30630693	3.79	0	Intergenic	-43438	NM_178307	cxcl12a
1045	chr20	50353844	50354213	2.29	0	Intergenic	82374	NM_001144797	LOC569213
1046	chr16	45976778	45977365	2.68	0	intron (NM_001077744, intron 1 of 11)	12746	NM_001077744	otud7b
1047	chr7	33220712	33221177	4.15	0	Intergenic	34880	NM_001003573	paqr5b
1048	chr21	41569783	41570443	2.78	0	Intergenic	-56656	NR_034203	--
1049	chr21	14776203	14776810	2.67	0	Intergenic	-40961	NM_001008603	pus1
1056	chr17	12248729	12249145	2.81	0	Intergenic	-5185	NM_001002636	khk
1060	chr15	14772117	14772468	6.16	0	Intergenic	65608	NM_201179	sars2
1061	chr18	27095126	27095910	1.35	0	promoter-TSS (NM_001045219)	43	NM_001045219	ppp1r15b
1062	chr20	42599195	42599743	6.29	0	Intergenic	-41189	NM_001195281	tdrd6
1063	chr16	9090005	9090459	4.04	0	Intergenic	-340464	NM_001289913	cobl
1065	chr7	58581037	58581387	6.16	0	Intergenic	39939	NM_001017616	lypla1
1070	chr1	57080167	57080611	2.67	0	Intergenic	184367	NM_001110761	si:ch211-114l13.9
1075	chr14	23498660	23499210	2.51	0	intron (NM_001020711, intron 2 of 8)	5209	NM_001020711	nr3c1
1076	chr5	69385930	69386492	2.62	0	intron (NM_001003629, intron 1 of 4)	2828	NM_001003629	rgs3a
1077	chr3	5526715	5527269	1.93	0	Intergenic	-3521	NM_001020697	trim35-7
1079	chr21	5899670	5900241	2.12	0	Intergenic	30943	NM_001007056	dck
1080	chr7	28425184	28426080	1.82	0	Intergenic	-15120	NM_001020481	adgrg1
1082	chr8	3960034	3960654	1.72	0	intron (NM_200864, intron 1 of 19)	14071	NM_200864	mtmr3
1085	chr20	39717314	39717891	1.72	0	Intergenic	-23899	NM_131622	hey2
1088	chr8	16983733	16984151	6.18	0	Intergenic	47674	NM_001002530	rab3c
1089	chr6	7891822	7892359	2.21	0	Intergenic	-1917	NM_130936	klf1
1090	chr7	36231930	36232764	1.84	0	Intergenic	35984	NM_200105	aktip
1096	chr3	193482	194200	5.09	0	Intergenic	49391	NM_200640	kdelr3
1098	chr1	43380178	43380526	6.14	0	Intergenic	-32704	NM_001244778	si:ch73-109d9.2
1099	chr18	43176302	43176706	5.06	0	intron (NM_001167569, intron 6 of 7)	250817	NM_001167569	pvrl1b
1109	chr19	45509952	45510428	6.43	0	Intergenic	548828	NM_001177934	trps1
1112	chr7	16269052	16269565	2.33	0	exon (NM_001008650, exon 7 of 17)	12036	NM_001008650	zdhhc13
1115	chr6	57630093	57630644	3.31	0	Intergenic	-88310	NM_001287095	itcha
1118	chr1	51608760	51609246	3.19	0	Intergenic	-20139	NM_001145598	cnn1a
1121	chr8	26054506	26054901	6.25	0	exon (NM_201464, exon 10 of 14)	-8466	NR_030103	--
1122	chr18	10860594	10861005	6.29	0	Intergenic	-100144	NM_001020699	ttc38
1123	chr20	47127880	47128402	2.36	0	Intergenic	-4478	NM_001018134	dnmt3aa
1124	chr7	12687641	12688769	6.46	0	Intergenic	-9582	NM_001005599	saa
1126	chr5	8562225	8562585	6.14	0	Intergenic	6377	NM_001098481	atp5ib
1131	chr24	35192528	35192902	6.2	0	Intergenic	-104621	NM_001030067	pcmtd1
1137	chr18	11629803	11630239	4.16	0	Intergenic	453393	NM_001013335	zgc:110789
1138	chr16	905884	906389	6.13	0	Intergenic	168465	NM_207185	irx1a
1139	chr20	18033995	18034936	2.7	0	Intergenic	193944	NM_131081	cdh2
1140	chr2	54419158	54419582	2.75	0	Intergenic	151331	NM_200866	ctnnbl1
1143	chr23	31895050	31895599	2.89	0	intron (NM_001309822, intron 8 of 15)	6432	NM_001309822	myb
1144	chr3	31461212	31461836	2.56	0	Intergenic	-7366	NM_200658	ccdc43
1145	chr6	49882649	49883405	1.64	0	Intergenic	17189	NM_001302742	atp5e
1150	chr6	59029729	59030133	2.19	0	Intergenic	-49155	NM_200076	mars
1154	chr21	41456135	41456620	3.28	0	Intergenic	-11056	NM_200873	hmp19
1158	chr16	40612603	40613131	2.87	0	intron (NM_001080036, intron 1 of 3)	2227	NM_001080036	tp53inp1
1161	chr6	52973447	52974413	1.73	0	Intergenic	29364	NM_001136247	or136-1
1165	chr23	38890845	38891430	1.98	0	Intergenic	-336815	NM_001080609	sall4
1166	chr16	44012806	44013269	2.08	0	intron (NM_001039635, intron 4 of 7)	166902	NM_001039635	zfpm2a
1167	chr2	33267923	33268289	6.17	0	Intergenic	61696	NM_001076570	rnf220a
1170	chr17	10188741	10189088	3.68	0	intron (NM_001305467, intron 13 of 13)	26861	NM_131284	foxa1
1172	chr23	31933433	31934134	1.56	0	Intergenic	44891	NM_001309822	myb
1180	chr18	903397	903836	3.63	0	Intergenic	-7694	NM_001305577	cox5ab
1186	chr10	35928866	35929400	3.6	0	Intergenic	-153691	NM_199555	hmgb1a
1189	chr8	43677443	43677798	2.47	0	Intergenic	104766	NM_001130631	ulk1a
1190	chr11	44562038	44563036	1.71	0	intron (NM_001080642, intron 1 of 16)	18975	NM_001080642	strn
1192	chr15	30761705	30762126	6.09	0	intron (NM_201109, intron 6 of 14)	173818	NM_201109	msi2b
1202	chr5	32439180	32439885	2.03	0	Intergenic	-17671	NM_213490	zgc:55461
1203	chr6	25379644	25380002	4.54	0	intron (NM_001080032, intron 1 of 5)	14142	NM_001080032	zgc:153916
1210	chr7	13222297	13222692	2.67	0	Intergenic	-16298	NM_212923	arih1l
1215	chr9	25080689	25081048	6.2	0	Intergenic	-28940	NM_200671	slc39a10
1217	chr21	7075619	7076012	5.28	0	Intergenic	-142110	NM_001003459	crhbp
1218	chr21	1511934	1512457	5.57	0	Intergenic	-48384	NM_205605	wdr91
1222	chr22	24139535	24140525	2.28	0	intron (NM_207101, intron 1 of 1)	8168	NM_207101	b3galt2
1227	chr2	43632068	43632585	2.61	0	intron (NM_205674, intron 2 of 16)	12503	NM_205674	nrp1b
1233	chr24	39638099	39638644	6.08	0	intron (NM_001103112, intron 2 of 4)	7166	NM_001103112	zgc:154015
1234	chr5	6165955	6166429	2.36	0	intron (NM_212857, intron 9 of 10)	16683	NM_212857	ostf1
1235	chr1	10242409	10242941	3.25	0	Intergenic	-41505	NM_131785	dmd
1237	chr7	12320097	12320673	3.14	0	Intergenic	202273	NM_001037578	saxo2
1243	chr17	43569429	43569792	5.39	0	Intergenic	34657	NM_001077723	zfyve28
1247	chr5	16547602	16547977	6.08	0	Intergenic	-317725	NM_001004640	atad1a
1250	chr13	49526959	49527750	1.27	0	Intergenic	-10227	NM_001020687	b3galnt2
1253	chr17	52002958	52003412	4.99	0	intron (NM_194386, intron 2 of 6)	17446	NM_194386	tgfb3
1255	chr13	49886377	49887349	1.1	0	promoter-TSS (NM_001040376)	13	NM_001040376	pkz
1257	chr2	13206956	13207310	3.72	0	Intergenic	-256747	NM_001115122	dpp6
1258	chr1	27591165	27591616	6.81	0	Intergenic	195401	NM_001020726	psip1
1264	chr7	68405062	68405540	2.29	0	Intergenic	-390117	NM_205546	hnf4b
1267	chr24	33332021	33332525	2.46	0	intron (NM_001130617, intron 1 of 17)	29446	NM_001130617	nrbp2b
1268	chr20	38973358	38973719	2.04	0	intron (NM_001002312, intron 34 of 47)	29196	NR_030060	--
1269	chr7	7506529	7506991	6.06	0	Intergenic	43436	NM_001077258	ino80b
1271	chr8	28771043	28771521	4.32	0	Intergenic	84600	NM_001014340	ocstamp
1277	chr1	12249317	12249958	4.05	0	Intergenic	172976	NM_212571	pcdh10a
1281	chr20	24990112	24990453	6.15	0	intron (NM_001044979, intron 5 of 17)	73666	NM_001044979	epha7
1282	chr18	21390338	21390731	5.04	0	intron (NM_001114415, intron 60 of 80)	-29212	NM_001030195	necab2
1286	chr5	41513508	41513869	4.71	0	intron (NM_194413, intron 8 of 11)	9953	NM_200056	emc6
1292	chr8	3934338	3934932	1.6	0	intron (NM_200864, intron 5 of 19)	39780	NM_200864	mtmr3
1296	chr4	1410624	1411037	6.04	0	Intergenic	56219	NM_001006011	phlda1
1298	chr23	39156220	39156660	6.06	0	Intergenic	-71512	NM_001080609	sall4
1301	chr25	15216502	15217539	1.77	0	intron (NM_001144047, intron 2 of 15)	26384	NM_001144047	hipk3a
1302	chr15	29343369	29343948	2.44	0	promoter-TSS (NM_001077555)	26	NM_001077555	rap1gap2a
1303	chr17	30691640	30692001	4.64	0	Intergenic	-6400	NM_001128802	zgc:194392
1304	chr2	10925810	10926466	5.65	0	Intergenic	-6116	NM_199756	rpl5a
1306	chr15	34221479	34222031	2.37	0	Intergenic	9934	NM_200860	arl4aa
1308	chr17	19786642	19787212	5.26	0	Intergenic	94094	NR_030652	--
1313	chr8	7438104	7438572	6.07	0	Intergenic	47132	NM_001008655	cdk20
1315	chr1	1253389	1254663	2.06	0	Intergenic	-173765	NR_039328	--
1316	chr10	23235405	23235810	4.31	0	Intergenic	-105250	NM_001020582	nle1
1317	chr21	5656702	5657201	6.06	0	intron (NM_001278851, intron 4 of 9)	35254	NM_213221	ccni
1318	chr20	5063217	5063838	1.76	0	promoter-TSS (NM_001020522)	-128	NM_001020522	cyp46a1.1
1319	chr13	10301290	10302104	1.86	0	Intergenic	-172789	NM_131362	six3a
1326	chr13	50166812	50167606	1.47	0	Intergenic	83292	NM_212838	blnk
1327	chr15	38870666	38871267	2.45	0	Intergenic	-87405	NM_131633	robo2
1330	chr14	42380344	42380915	1.74	0	Intergenic	252953	NM_182885	pcdh10b
1333	chr3	22586373	22586854	2.89	0	Intergenic	112376	NM_001128744	cyb561
1339	chr18	42494445	42494953	2.17	0	Intergenic	-85238	NM_199804	cntn5
1340	chr17	17726754	17727107	6.03	0	intron (NM_001123049, intron 2 of 9)	9512	NM_001123049	adck1
1341	chr5	17264399	17265311	2.92	0	Intergenic	-11624	NM_001100015	chfr
1344	chr16	9976753	9977653	1.96	0	intron (NM_001114410, intron 2 of 5)	29475	NM_001114410	ncalda
1348	chr14	4636884	4637469	2.7	0	Intergenic	147699	NM_001301369	ap1ar
1350	chr20	48668917	48669331	1.99	0	Intergenic	8658	NM_205644	insm1a
1353	chr1	51356590	51357044	2.85	0	Intergenic	137483	NM_001003739	rad23aa
1355	chr14	38336119	38336469	5.22	0	Intergenic	22303	NM_001099453	rnasel3
1360	chr9	44510199	44510557	6.09	0	Intergenic	-17228	NM_130978	neurod1
1361	chr6	369124	370281	1.57	0	promoter-TSS (NM_001114903)	-428	NM_001114903	cyth4b
1362	chr14	36281709	36282060	6.45	0	Intergenic	-115876	NM_001102616	tdo2a
1364	chr8	37614290	37614753	2.37	0	Intergenic	-53234	NM_001128335	adrb3a
1365	chr1	58630920	58631902	1.27	0	TTS (NM_001037438)	10249	NM_001037438	cyp3a65
1366	chr11	44436078	44436703	1.88	0	Intergenic	-24597	NM_214752	irf2bp2b
1368	chr20	46462368	46463284	1.14	0	Intergenic	-6469	NM_001045473	bmf2
1369	chr24	39970425	39971193	1.1	0	Intergenic	150763	NM_001077598	aoc1
1372	chr20	33470319	33470834	1.87	0	Intergenic	78972	NM_212614	mycn
1373	chr1	8607836	8608317	2.73	0	intron (NM_001020780, intron 2 of 2)	2084	NM_001020780	uncx4.1
1375	chr9	33607444	33607792	6.1	0	exon (NM_001128546, exon 1 of 1)	395	NM_001128546	gpr34b
1379	chr22	7021388	7021823	6.12	0	intron (NM_214791, intron 8 of 9)	-26088	NM_198358	smarcd1
1381	chr7	60200755	60201417	2.17	0	intron (NM_131550, intron 17 of 20)	109366	NM_200097	brms1
1382	chr5	5885145	5885625	6.08	0	intron (NM_205570, intron 1 of 5)	1325	NM_205570	zgc:73226
1384	chr17	47148122	47148480	4.72	0	Intergenic	141265	NM_001006009	zgc:103755
1389	chr5	2840448	2841564	2.02	0	promoter-TSS (NR_030090)	2	NR_030090	--
1395	chr6	375216	375882	1.91	0	intron (NM_001114903, intron 4 of 12)	5419	NM_001114903	cyth4b
1408	chr9	56732192	56732775	3.74	0	Intergenic	59785	NM_001077788	rab3gap1
1409	chr9	7492348	7493019	1.64	0	Intergenic	68223	NM_130963	desma
1410	chr22	20685197	20685890	5.53	0	Intergenic	9924	NM_194264	oaz1a
1413	chr2	37337201	37337694	2.11	0	Intergenic	24816	NM_001128817	gpr160
1423	chr4	68665578	68665911	5.99	0	Intergenic	-91179	NR_120391	--
1425	chr16	31791501	31791823	6.01	0	intron (NM_199960, intron 4 of 15)	9609	NM_199960	ptpn6
1426	chr19	41896744	41897248	3.67	0	intron (NM_001302222, intron 1 of 19)	2064	NM_001302222	ago2
1427	chr9	44587026	44587633	1.94	0	Intergenic	-41903	NM_001002538	ppp1r1c
1428	chr20	46504993	46505815	5.5	0	Intergenic	-18896	NM_213206	rad51
1429	chr3	12751902	12752356	2.01	0	promoter-TSS (NM_001076756)	31	NM_001076756	ccdc137
1434	chr14	36112874	36113462	1.77	0	Intergenic	-16233	NM_001110281	aga
1442	chr9	31890259	31890621	4.32	0	intron (NM_001017549, intron 12 of 45)	45920	NM_001017549	nalcn
1445	chr5	45689911	45690577	2.46	0	Intergenic	-3453	NM_001114689	si:ch211-130m23.2
1446	chr17	6045370	6045837	2.32	0	Intergenic	-73726	NM_001002462	dusp23b
1448	chr1	40063434	40063880	3.26	0	Intergenic	25246	NM_001003502	htra3a
1449	chr7	18628906	18629445	2.15	0	promoter-TSS (NM_001017819)	-84	NM_001017819	mllt3
1450	chr24	6803398	6803766	5.29	0	Intergenic	-154448	NM_001305613	enkur
1452	chr9	12776456	12776802	6	0	Intergenic	-88716	NM_001005941	pttg1ipb
1454	chr17	53223166	53223665	4.07	0	Intergenic	-1099	NM_214725	asb2b
1455	chr7	16122081	16123471	1.49	0	intron (NM_001017735, intron 2 of 6)	25864	NM_001017735	mpped2a
1456	chr6	43297173	43297833	2.3	0	Intergenic	60639	NM_001006096	arl6ip5a
1457	chr20	45225255	45225589	6.13	0	Intergenic	531882	NM_001080702	zgc:158643
1461	chr1	58221547	58222098	2.41	0	Intergenic	-2951	NM_200224	trip10b
1465	chr11	23731120	23731992	2.01	0	intron (NM_131446, intron 9 of 19)	-23952	NM_213050	chia.1
1466	chr19	25836775	25837181	5.97	0	intron (NM_001079950, intron 1 of 7)	6055	NM_001079950	glcci1
1469	chr9	56702426	56702987	1.9	0	Intergenic	-31723	NM_131320	lcp1
1471	chr1	19656019	19656498	3.43	0	Intergenic	244583	NM_001044325	ugt8
1475	chr19	12670625	12671268	2.03	0	Intergenic	57934	NM_001044994	si:ch211-105d11.2
1479	chr22	9892378	9893432	5.42	0	exon (NM_001012485, exon 2 of 2)	3715	NM_001012485	blf
1484	chr8	11055394	11055893	2.29	0	exon (NM_200893, exon 9 of 15)	18582	NM_200893	ampd1
1486	chr4	24554044	24554782	5.65	0	Intergenic	-311569	NM_194401	celf2
1488	chr22	4813967	4814523	1.74	0	Intergenic	-27258	NM_200332	tnfaip8l1
1491	chr7	33032613	33033010	5.47	0	Intergenic	46041	NM_199986	anp32a
1494	chr14	8803964	8804331	5.19	0	Intergenic	-24812	NM_001003888	polr1d
1498	chr11	35747555	35748063	6.05	0	Intergenic	30757	NM_001113600	setmar
1500	chr7	58471056	58471944	3.27	0	exon (NM_131287, exon 2 of 2)	2222	NM_131287	sox17
1501	chr7	14885751	14886275	2.47	0	Intergenic	118141	NM_200799	zgc:73349
1502	chr13	43062355	43062861	2.6	0	intron (NM_214809, intron 52 of 68)	-35308	NM_001077581	zgc:153073
1504	chr7	50426195	50426549	4.53	0	intron (NM_001308966, intron 8 of 36)	62839	NM_001308966	iqgap1
1505	chr14	26817543	26818131	3.29	0	Intergenic	313947	NM_001110457	klhl4
1509	chr23	32961993	32962583	3.2	0	Intergenic	-401454	NR_029935	--
1510	chr3	17028736	17029297	5.95	0	intron (NM_194387, intron 1 of 20)	49540	NM_194387	stat5a
1511	chr5	2955687	2956260	2.41	0	Intergenic	114969	NR_030090	--
1512	chr2	37212801	37213161	6.02	0	exon (NM_001001941, exon 21 of 29)	-12024	NM_001201350	apoda.2
1513	chr2	33323499	33324033	1.73	0	Intergenic	-19553	NM_131723	klf17
1525	chr2	50171328	50172057	2.83	0	intron (NM_001145764, intron 20 of 28)	44984	NM_001002069	--
1528	chr3	9583258	9583695	6	0	intron (NM_001110483, intron 9 of 9)	18826	NM_001110483	zgc:162154
1532	chr3	11627329	11627854	2.69	0	intron (NM_001077334, intron 2 of 3)	30338	NM_001077334	hlfa
1533	chr1	39922818	39923353	4.79	0	3' UTR (NM_203321, exon 20 of 20)	27861	NM_203321	naa15b
1536	chr7	27809344	27809901	2.32	0	Intergenic	67464	NM_173219	lmo1
1537	chr21	5750576	5751214	2.18	0	Intergenic	-4671	NM_001017672	wdr38
1540	chr19	10050816	10051331	2.09	0	Intergenic	-102997	NM_001083084	cacng7a
1542	chr21	31102937	31103525	4.51	0	intron (NM_001130656, intron 1 of 22)	3977	NM_001130656	rap1gap2b
1544	chr7	890412	890981	1.66	0	promoter-TSS (NM_001293702)	-63	NM_001293702	epdl1
1549	chr8	12429444	12429970	2.43	0	Intergenic	-34727	NM_001128381	traf1
1553	chr7	55463328	55463873	1.99	0	Intergenic	131528	NM_001003506	trappc2l
1558	chr7	2208584	2209311	1.54	0	Intergenic	-12950	NM_001114582	zgc:171424
1560	chr23	6070239	6070705	2.58	0	Intergenic	-73190	NM_200558	mybpha
1562	chr16	14758867	14759219	5.99	0	intron (NM_001077320, intron 7 of 9)	61015	NM_001077320	deptor
1565	chr2	5975520	5976345	1.98	0	Intergenic	-51684	NM_001291343	mier1b
1569	chr2	6557365	6558031	2.96	0	Intergenic	12660	NM_001089512	rgs13
1572	chr17	2554329	2554755	4.03	0	Intergenic	-3403	NM_001161399	kcnk10b
1574	chr19	9542604	9543127	2.61	0	3' UTR (NM_213398, exon 5 of 5)	10594	NM_213398	vamp1
1575	chr8	10207837	10208118	5.93	0	Intergenic	-59339	NM_001077391	pim1
1578	chr5	58277780	58278201	4.86	0	Intergenic	48500	NM_200378	mis12
1579	chr14	49191131	49191567	3.93	0	intron (NM_001190934, intron 2 of 16)	66710	NM_001190934	rxfp1
1582	chr2	35471694	35472104	5.47	0	intron (NM_194383, intron 19 of 23)	-34053	NM_001302810	kiaa0040
1583	chr11	9274759	9275111	3.56	0	Intergenic	689935	NM_001142265	nlgn1
1588	chr22	12875383	12875816	2.38	0	Intergenic	-9455	NM_001045086	nab1a
1591	chr3	50483455	50484081	2.93	0	promoter-TSS (NM_001128818)	-169	NM_001128818	tnfsf18
1593	chr2	51746165	51747083	2.75	0	Intergenic	27426	NM_001306100	pigrl2.4
1595	chr7	17482030	17482665	1.63	0	intron (NM_201072, intron 1 of 6)	17707	NM_201072	rtn3
1597	chr10	38959368	38959829	3.47	0	intron (NM_001030224, intron 11 of 32)	108514	NM_001166122	pcp4a
1599	chr5	63729650	63730013	6.25	0	Intergenic	13352	NM_200745	edf1
1601	chr14	34134108	34134677	2.76	0	Intergenic	-15739	NM_001020801	wnt8-2
1604	chr17	1824848	1825225	3.06	0	intron (NM_001012261, intron 3 of 4)	82593	NM_001012261	xgb
1608	chr5	24479835	24480521	1.75	0	Intergenic	53476	NM_001123269	abo
1609	chr15	21396555	21397031	2.59	0	Intergenic	55790	NM_001128755	ubash3bb
1612	chr17	1195206	1195675	1.71	0	Intergenic	193511	NM_001256003	dio3a
1616	chr8	2232388	2232932	1.96	0	Intergenic	-27888	NM_001123265	ikbkb
1619	chr4	75620684	75621094	3.05	0	Intergenic	18967	NM_001002543	zgc:92791
1620	chr15	34485462	34486017	2.47	0	intron (NM_212883, intron 12 of 12)	74807	NM_212883	agmo
1622	chr14	3821968	3822331	5.05	0	Intergenic	-15744	NM_001098776	lrp2bp
1626	chr10	43516850	43517441	2.23	0	Intergenic	156847	NM_214688	vcanb
1630	chr9	56618458	56618940	5.91	0	Intergenic	25822	NM_001040052	rpl31
1632	chr13	49077711	49078170	2.73	0	Intergenic	76018	NM_199981	irf2bp2a
1643	chr1	1781381	1781868	2.34	0	Intergenic	91254	NM_178099	atp1a1a.5
1647	chr2	12152561	12153027	4.19	0	exon (NM_001037397, exon 6 of 9)	-10151	NM_001291396	cdc73
1648	chr15	29765749	29766104	5.9	0	Intergenic	-29575	NM_001076633	zgc:153372
1651	chr2	44934103	44935204	2.05	0	Intergenic	-10078	NM_001162502	ncapd2
1653	chr17	10984311	10984667	5.61	0	intron (NM_001258228, intron 30 of 31)	-122677	NM_214731	dact1
1657	chr13	681726	682208	5.9	0	TTS (NM_001290176)	12261	NM_001040247	polh
1660	chr7	56584769	56585263	2.41	0	Intergenic	-51128	NM_001077165	senp8
1662	chr24	22211324	22211680	4.43	0	Intergenic	-253121	NM_131572	dap
1663	chr5	68270267	68270872	2.01	0	intron (NM_001014296, intron 11 of 13)	-19274	NR_039379	--
1668	chr10	42169236	42170120	1.64	0	intron (NM_001045134, intron 7 of 18)	11349	NM_001045134	setd1ba
1669	chr25	7660248	7661178	1.36	0	Intergenic	-87425	NM_131716	mdkb
1676	chr16	48671853	48672648	2.08	0	Intergenic	-2029	NM_131612	pbx2
1678	chr16	19917804	19918153	6.19	0	Intergenic	-8746	NM_001017820	twist1b
1679	chr7	9241073	9241489	6.19	0	intron (NM_212678, intron 2 of 2)	160534	NM_212678	chsy1
1681	chr3	5278960	5279663	1.57	0	Intergenic	87844	NM_205641	txn2
1684	chr20	36521618	36522305	2.54	0	intron (NM_001013521, intron 11 of 12)	-7950	NM_001002720	lbr
1689	chr20	12186902	12187270	6.26	0	Intergenic	-372160	NM_001105680	MGC174152
1691	chr14	49775861	49776708	1.53	0	intron (NM_001110028, intron 1 of 11)	1221	NM_001110028	cnot6b
1695	chr1	32934045	32934921	1.31	0	Intergenic	-1207	NM_173272	arl13b
1697	chr14	37428690	37429195	2.3	0	Intergenic	883732	NM_001048055	lect2l
1698	chr19	31902589	31903065	2.43	0	intron (NM_001017848, intron 5 of 12)	32485	NM_001017848	necab1
1705	chr1	55538184	55538837	1.74	0	Intergenic	16051	NM_199975	zgc:65894
1708	chr12	1215175	1215673	2.47	0	Intergenic	-62423	NM_001284432	sox8a
1710	chr25	1944314	1944824	5.92	0	Intergenic	-193534	NM_001102567	pparab
1711	chr13	15869496	15870146	3.63	0	Intergenic	-6341	NM_130986	ikzf1
1712	chr14	27610462	27610907	2.72	0	Intergenic	93180	NM_200569	tsc22d3
1716	chr19	1347650	1348165	1.86	0	exon (NM_001113615, exon 13 of 28)	8710	NM_001113615	ehmt2
1717	chr6	34223700	34224179	4.25	0	Intergenic	13075	NM_001079976	dmrt2b
1718	chr17	5922278	5922880	1.14	0	promoter-TSS (NM_001040327)	-72	NM_001040327	chrna2a
1719	chr24	16822818	16823162	5.88	0	intron (NM_001003580, intron 3 of 3)	12319	NM_001003580	klhl15
1720	chr9	17269720	17270079	5.42	0	intron (NM_001012247, intron 2 of 81)	8719	NM_001012247	mycbp2
1723	chr16	34981353	34981714	3.36	0	intron (NM_001002299, intron 25 of 28)	395395	NM_001002299	ptprub
1724	chr5	22937843	22938203	5.87	0	Intergenic	-12744	NM_198339	gria3a
1725	chr3	51837635	51838259	1.56	0	promoter-TSS (NM_001102636)	11	NM_001102636	zgc:165582
1726	chr21	22916178	22916718	5.89	0	Intergenic	-1439	NM_001045422	dub
1727	chr21	30941523	30942059	2.49	0	exon (NM_001013544, exon 4 of 5)	16039	NM_001013544	pgap2
1728	chr8	5355177	5356025	1.22	0	Intergenic	133489	NM_001012242	bnip3la
1729	chr2	51594223	51594615	5.87	0	Intergenic	-12449	NM_001306098	pigrl3.5
1730	chr11	40534992	40535541	2.33	0	Intergenic	-32222	NM_001083570	errfi1
1734	chr5	7042211	7042564	5.94	0	intron (NM_131457, intron 4 of 13)	164479	NM_131457	bmpr1ba
1744	chr6	59219551	59220020	4.85	0	exon (NM_001123374, exon 7 of 11)	37546	NM_001123374	shmt2
1748	chr7	12622122	12622563	4.83	0	intron (NM_001081691, intron 1 of 8)	34049	NM_001081691	sh3gl3a
1750	chr15	44188316	44188708	3.72	0	Intergenic	27476	NM_001099235	zgc:165514
1753	chr14	49114855	49115912	1.32	0	promoter-TSS (NM_001004598)	13	NM_001004598	etfdh
1756	chr14	1024620	1024974	5.86	0	Intergenic	55546	NM_001258230	slc16a2
1758	chr2	5030953	5031522	2.2	0	Intergenic	-3927	NM_001009917	tfr1a
1762	chr25	5642015	5642347	5.86	0	Intergenic	47146	NM_001128075	appl2
1766	chr23	41348845	41349581	1.69	0	Intergenic	341042	NM_001260501	scube3
1769	chr8	21186309	21186675	3.56	0	TTS (NM_131292)	-11141	NM_131791	cry2a
1770	chr3	52470312	52470878	2.2	0	Intergenic	40686	NM_001004117	pgls
1771	chr1	21517664	21518026	4.56	0	Intergenic	203458	NM_201220	chrnb3a
1772	chr12	35590543	35591078	1.65	0	intron (NM_001003874, intron 7 of 7)	-3250	NM_001278802	kcnj2a
1775	chr24	18139114	18139676	3.27	0	Intergenic	-2619	NM_001006074	tpk1
1778	chr23	41722227	41722723	2.43	0	Intergenic	-32220	NM_001260501	scube3
1781	chr14	41084782	41085463	2.31	0	Intergenic	16617	NM_213439	mid1ip1l
1783	chr10	11287215	11287877	5.85	0	Intergenic	-19519	NM_199599	hsdl2
1786	chr15	46848354	46848858	3.98	0	intron (NM_200541, intron 11 of 16)	28838	NM_205646	zgc:77147
1787	chr24	34004363	34005096	1.47	0	intron (NM_214789, intron 1 of 8)	88320	NM_001310133	atg9b
1788	chr18	36650336	36651196	1.66	0	promoter-TSS (NM_001044319)	-149	NM_001044319	znf296
1789	chr11	27070043	27070405	4.36	0	Intergenic	174166	NM_001002171	hdac11
1792	chr16	51033371	51033736	5.95	0	Intergenic	174710	NM_001302232	LOC567622
1797	chr6	33793060	33793516	4.85	0	Intergenic	100683	NM_001287082	tmem69
1799	chr10	2907098	2907566	2.6	0	intron (NM_212832, intron 4 of 8)	8423	NM_212832	oclna
1801	chr13	40045948	40046640	3.14	0	Intergenic	110586	NM_001145554	zgc:123010
1805	chr6	59199327	59200158	1.92	0	intron (NM_001123374, intron 1 of 10)	17503	NM_001123374	shmt2
1807	chr3	56199648	56200050	4.06	0	Intergenic	-243804	NM_001077531	srl
1810	chr13	41621779	41622380	1.81	0	Intergenic	168980	NM_200605	cisd1
1813	chr1	8891223	8891887	2.34	0	Intergenic	54039	NR_033478	--
1819	chr7	23506032	23506424	5.88	0	Intergenic	-31439	NM_001003457	zgc:92429
1820	chr23	8711562	8712124	1.89	0	Intergenic	-32409	NM_001130639	rgs19
1821	chr20	37442419	37442777	4.85	0	intron (NM_213140, intron 5 of 7)	44743	NM_213140	vta1
1822	chr25	18750	19121	3.53	0	Intergenic	-38510	NM_001077771	zgc:109782
1823	chr5	47969550	47970055	2	0	Intergenic	43209	NM_001123267	mblac2
1824	chr7	4127852	4129064	5.87	0	Intergenic	30216	NM_001293704	cbln11
1825	chr17	37678900	37679268	4.83	0	Intergenic	-18964	NM_001076673	tmem229b
1827	chr4	32068879	32069278	4.85	0	Intergenic	-387541	NM_001128355	LOC794656
1829	chr21	43450639	43451406	2.04	0	intron (NM_001127477, intron 1 of 10)	11356	NM_001127477	stk26
1830	chr13	4385625	4386027	2.86	0	intron (NM_201102, intron 1 of 21)	9090	NM_201102	pde10a
1831	chr6	11613886	11614395	4.95	0	Intergenic	-37454	NM_001114580	march7
1835	chr14	46984252	46984874	2.17	0	intron (NM_200904, intron 1 of 15)	1671	NM_200904	fermt3b
1836	chr1	44687756	44688288	2.01	0	intron (NM_001128337, intron 14 of 14)	27927	NM_001145709	si:ch211-243a20.3
1837	chr24	27470332	27470732	5.9	0	intron (NM_131095, intron 1 of 16)	1204	NM_131095	ek1
1839	chr24	41274638	41275572	0.98	0	Intergenic	-73579	NM_001077795	wdr48a
1842	chr4	49909895	49915323	3.99	0	Intergenic	-1158728	NM_001109740_1	zgc:173619
1843	chr7	60119226	60119846	3.38	0	Intergenic	27816	NM_200097	brms1
1845	chr5	60691236	60691645	5.84	0	intron (NM_199780, intron 2 of 8)	14346	NM_199780	gatsl2
1847	chr15	30220855	30221181	5.94	0	Intergenic	-56895	NM_001113485	nlk2
1848	chr22	37428407	37428765	5.96	0	Intergenic	-13526	NM_213118	sox2
1850	chr7	32616440	32616943	2.49	0	intron (NM_001079983, intron 1 of 18)	7762	NM_001079983	ano5b
1851	chr7	19894987	19896748	1.74	0	Intergenic	37866	NM_001030238	zgc:114045
1854	chr23	6658288	6658696	5.85	0	intron (NM_001110127, intron 1 of 3)	5978	NM_001110127	rbm38
1856	chr6	28326676	28327297	2.13	0	intron (NM_201198, intron 1 of 10)	23348	NM_201198	lpp
1858	chr4	1516814	1517147	2.71	0	Intergenic	-20129	NM_201318	nap1l1
1860	chr10	31909608	31910210	2.23	0	intron (NM_001082857, intron 1 of 2)	44511	NM_001082857	foxo1b
1862	chr14	47013045	47013525	4.12	0	Intergenic	-3484	NM_001007367	slu7
1864	chr5	30349363	30349900	1.86	0	Intergenic	-25437	NM_001114455	spns2
1866	chr4	72018294	72018645	4.48	0	Intergenic	8950	NM_001020742	znf989
1870	chr1	1344096	1345692	1.63	0	Intergenic	-82897	NR_039328	--
1878	chr19	46462435	46463326	1.41	0	Intergenic	-35686	NM_199572	krit1
1879	chr6	55223722	55224217	2.62	0	Intergenic	20854	NM_001303006	manbal
1882	chr21	15879588	15880323	1.77	0	Intergenic	-46921	NM_131218	lhx5
1883	chr8	7431086	7431805	3.81	0	Intergenic	54025	NM_001008655	cdk20
1885	chr19	378959	379807	2.05	0	exon (NM_001045301, exon 1 of 2)	160	NM_001045301	tnfaip8l2a
1886	chr10	7240877	7241225	5.93	0	Intergenic	-56033	NM_001012374	fut10
1887	chr3	18927660	18927996	4.38	0	Intergenic	122862	NM_001089553	rfx1a
1896	chr2	36102055	36102611	2.48	0	Intergenic	-27481	NM_001199372	LOC100331689
1897	chr7	40389889	40390221	5.82	0	intron (NM_001252604, intron 1 of 17)	3069	NM_001252604	lmbr1
1903	chr14	46681800	46682437	2.42	0	Intergenic	-5900	NM_201014	rom1b
1904	chr21	28403026	28403481	3.19	0	Intergenic	-5104	NM_001020628	pygma
1912	chr14	40457711	40458413	1.78	0	Intergenic	-27188	NM_173260	taf7
1916	chr9	34754576	34755120	4.29	0	Intergenic	-77204	NM_001126411	shox
1924	chr18	41137070	41138098	1.42	0	Intergenic	104495	NM_001076747	fbxo36a
1928	chr13	18637800	18638800	1.64	0	intron (NM_001190757, intron 15 of 15)	65986	NM_001145606	lzts2a
1929	chr18	28401054	28401557	2.22	0	Intergenic	-185095	NM_131515	spon1a
1930	chr20	46954916	46955332	5.85	0	Intergenic	-49974	NM_001128678	esrrgb
1933	chr7	31467606	31467975	4.11	0	Intergenic	55888	NM_001007453	nap1l4b
1937	chr15	19042157	19042517	6.17	0	intron (NM_001113552, intron 8 of 9)	-307582	NM_001110169_1	zgc:171957
1938	chr10	33564389	33564760	6.11	0	Intergenic	48865	NM_001128271	il2rga
1941	chr2	29485088	29485775	2.09	0	Intergenic	16141	NM_131110	cahz
1943	chr23	45249567	45250221	1.63	0	promoter-TSS (NM_001009916)	-252	NM_001009916	tfr2
1944	chr4	56098636	56099335	5.87	0	intron (NM_001114702, intron 5 of 8)	77704	NM_001114702	zgc:174710
1945	chr7	23865510	23865863	5.9	0	intron (NM_194416, intron 3 of 9)	12788	NM_194416	mmp14a
1947	chr18	12469256	12469899	3.8	0	Intergenic	-110846	NM_198372	fam107b
1948	chr6	59014930	59015479	1.97	0	Intergenic	-34428	NM_200076	mars
1949	chr12	10830139	10830490	2.67	0	Intergenic	161845	NM_001310015	top2a
1950	chr21	15060719	15061084	5.85	0	intron (NM_201168, intron 13 of 17)	125574	NM_201168	sfswap
1951	chr24	20062468	20062908	2.94	0	exon (NM_205686, exon 2 of 14)	1240	NM_205686	cry-dash
1962	chr16	28345409	28345763	5.8	0	intron (NM_001077756, intron 9 of 14)	10097	NM_001077756	fam188a
1963	chr6	1314277	1315659	1.71	0	intron (NM_001110010, intron 2 of 10)	-119521	NM_001245966	zeb2b
1968	chr25	25455607	25456599	1.99	0	promoter-TSS (NM_200677)	-260	NM_200677	irf7
1969	chr5	41672226	41672724	1.75	0	promoter-TSS (NR_030092)	-466	NR_030092	--
1971	chr15	14295797	14308997	6.13	0	Intergenic	-28035	NM_001089327	zgc:162193
1972	chr14	27648447	27648892	2.81	0	Intergenic	55195	NM_200569	tsc22d3
1973	chr20	53366038	53366597	2.98	0	Intergenic	-196891	NM_001009990	cdc40
1974	chr5	20703924	20704729	2.32	0	Intergenic	-2962	NM_001130600	bmp10
1976	chr9	52140390	52141179	1.5	0	Intergenic	-106714	NM_001076600	tank
1977	chr25	10665149	10665686	4.37	0	Intergenic	-31288	NM_001002539	ap3s2
1979	chr19	34562468	34562980	2.19	0	Intergenic	14237	NR_029929	--
1982	chr8	10975982	10976353	5.79	0	intron (NM_001007774, intron 4 of 6)	2879	NM_001007774	bcas2
1986	chr19	6886982	6887415	5.31	0	Intergenic	-31254	NM_001245959	pvrl2l
1988	chr13	40049922	40050552	3.79	0	Intergenic	106643	NM_001145554	zgc:123010
1991	chr12	46241942	46242828	0.95	0	promoter-TSS (NM_001002739)	-195	NM_001002739	hid1b
1993	chr22	24261372	24261736	6.12	0	Intergenic	25183	NM_001258318	uts2d
1997	chr19	14669305	14670026	1.45	0	promoter-TSS (NM_001045170)	17	NM_001045170	fam46bb
1998	chr15	8765123	8765549	4.79	0	Intergenic	-26301	NM_213155	ap2s1
2000	chr5	13155139	13155504	5.8	0	Intergenic	8222	NM_153644	h2afva
2002	chr7	9125621	9126119	2.82	0	intron (NM_212678, intron 2 of 2)	45123	NM_212678	chsy1
2006	chr4	71557812	71558194	5.84	0	Intergenic	164991	NM_001077288	zgc:152938
2007	chr19	26359344	26359685	3.02	0	Intergenic	-27263	NM_001202459	jarid2b
2009	chr22	37752984	37753344	6.28	0	intron (NM_201184, intron 16 of 24)	-1206	NM_001044743	htr2b
2011	chr4	42406508	42410972	5.19	0	Intergenic	-138120	NM_001109839	znf1137
2012	chr12	5232579	5233101	1.48	0	intron (NM_001161653, intron 1 of 31)	16150	NM_001161653	plce1
2014	chr19	46808839	46809942	1.63	0	intron (NM_200717, intron 4 of 4)	29530	NM_200717	med30
2016	chr12	44982914	44983361	5.82	0	Intergenic	115637	NM_212945	mrpl38
2018	chr9	51802446	51802813	4.07	0	Intergenic	68769	NM_001242770	gcgb
2019	chr2	32382857	32383205	6.11	0	exon (NM_201003, exon 16 of 20)	-13205	NM_001130663	asap1a
2022	chr2	7241822	7242181	5.55	0	Intergenic	18089	NM_001076561	extl2
2024	chr11	6633953	6634445	5	0	Intergenic	-175011	NM_001017761	rab3ab
2029	chr22	16551568	16552647	0.99	0	intron (NM_001127185, intron 41 of 43)	22142	NM_001007760	pdzk1ip1
2031	chr19	40875625	40876039	5.03	0	Intergenic	112429	NM_001245085	hepacam2
2033	chr5	26803974	26805000	1.29	0	promoter-TSS (NM_194391)	-306	NM_194391	hdr
2034	chr9	343109	343526	4.35	0	Intergenic	11463	NM_213488	actr5
2038	chr21	41960738	41961094	6.12	0	intron (NM_001256250, intron 3 of 9)	33356	NM_001256250	gabrg2
2040	chr8	42571177	42571697	5.78	0	Intergenic	46230	NM_001123319	kazald3
2041	chr4	72356770	72357110	6.07	0	Intergenic	-259355	NM_001113638	zgc:171551
2042	chr8	8769590	8770225	2.17	0	Intergenic	-52435	NM_001075110	otud5a
2047	chr6	15562834	15563190	6.16	0	Intergenic	-36458	NM_001002133	trim63a
2048	chr8	33039583	33039920	5.22	0	intron (NM_001126478, intron 3 of 3)	13274	NM_001126478	angptl2b
2052	chr4	1296956	1297358	5.77	0	intron (NM_001003981, intron 4 of 4)	27494	NM_178301	chrm2a
2054	chr24	35392209	35392596	3.08	0	Intergenic	95066	NM_001030067	pcmtd1
2058	chr5	18275484	18275841	5.39	0	Intergenic	118028	NM_201009	aacs
2060	chr3	20503586	20504023	4.48	0	Intergenic	67518	NM_201130	spop
2061	chr11	40419000	40419471	2.53	0	Intergenic	33968	NM_001080699	slc45a1
2067	chr4	48257919	48258340	4.55	0	Intergenic	-120141	NM_001135989_1	zgc:174690
2068	chr4	72178759	72179105	5.94	0	Intergenic	-81347	NM_001113638	zgc:171551
2069	chr5	28231574	28231936	3.68	0	exon (NM_001005972, exon 4 of 5)	1490	NM_001105589	LOC564060
2072	chr21	19040788	19041222	3.55	0	Intergenic	6720	NM_001002475	nkx6.1
2073	chr3	20051867	20052397	2.24	0	Intergenic	-83530	NM_194417	sepw2a
2074	chr4	39267403	39268681	4.56	0	Intergenic	-19448	NM_001100956	si:dkeyp-4c4.1
2076	chr21	27509236	27509774	2.22	0	exon (NM_001098748, exon 14 of 24)	-12181	NM_001098255	zgc:165604
2079	chr6	44091650	44092514	1.96	0	3' UTR (NM_001080600, exon 12 of 12)	-45307	NM_001012373	rybpb
2080	chr16	10555120	10555457	4.16	0	Intergenic	32610	NM_205636	ino80e
2083	chr12	15624390	15625029	1.85	0	promoter-TSS (NM_001162849)	67	NM_001162849	nmt1b
2084	chr17	12917329	12918016	2.85	0	Intergenic	-13220	NM_200311	ctage5
2085	chr15	47199384	47199948	1.98	0	Intergenic	-41487	NM_001302745	sln
2086	chr6	54509380	54509943	1.54	0	Intergenic	-11183	NR_029981	--
2090	chr19	723911	724277	4.76	0	Intergenic	-46188	NM_001098178	slc6a19a.1
2094	chr8	26465731	26466078	5.81	0	Intergenic	-36970	NM_001122712	sema3bl
2097	chr6	6912381	6912733	5.93	0	intron (NM_131088, intron 1 of 2)	12137	NM_131088	ihhb
2103	chr5	59138733	59139095	5.44	0	Intergenic	254944	NM_001127307	dtx2
2104	chr11	28388926	28389346	3.79	0	Intergenic	18746	NM_001172642	aadacl4
2106	chr3	20899458	20899902	2.62	0	intron (NM_199637, intron 4 of 6)	12511	NM_199637	fam57ba
2107	chr20	37713813	37714523	1.96	0	Intergenic	-94478	NM_001030164	hivep2a
2111	chr2	25212094	25213149	1.53	0	intron (NM_001003419, intron 1 of 4)	184	NM_001003419	rab3aa
2117	chr15	46736923	46738081	2.03	0	Intergenic	-44396	NM_001040047	gmfg
2118	chr16	3113414	3113774	6.66	0	Intergenic	-57220	NM_001020660	cyb5r4
2119	chr12	48535688	48536079	3.59	0	Intergenic	-42192	NM_200855	ndufb8
2122	chr17	8012395	8013093	1.97	0	Intergenic	-42555	NM_001017841	slc18b1
2128	chr17	13943077	13943617	3.08	0	Intergenic	500360	NM_200482	jkamp
2129	chr8	23623487	23624059	2.09	0	intron (NM_001077143, intron 6 of 13)	5876	NM_001077143	nt5dc2
2130	chr6	49220325	49220684	6.02	0	Intergenic	-3367	NM_199210	ngf
2131	chr8	21393749	21394210	1.48	0	Intergenic	42711	NM_001040382	fhad1
2132	chr21	15884631	15885202	2.52	0	Intergenic	-51882	NM_131218	lhx5
2136	chr7	25180207	25180547	5.89	0	Intergenic	127246	NM_212666	cyp26b1
2138	chr16	15528386	15528738	5.75	0	Intergenic	-31223	NM_153650	has2
2139	chr15	43178607	43179186	2.2	0	Intergenic	-13983	NM_199586	actn4
2144	chr21	42807741	42808705	1.09	0	intron (NM_201133, intron 8 of 18)	64146	NM_201133	stk10
2145	chr8	928118	928717	2.28	0	Intergenic	-5292	NM_001024651	fabp1b.1
2149	chr11	12182163	12182514	5.9	0	Intergenic	-7590	NM_001164027	npepps
2155	chr7	39342655	39343016	3.96	0	Intergenic	-2743	NM_001136242	ptprja
2159	chr8	40212971	40213362	3.31	0	Intergenic	36401	NM_001030068	rnf34a
2160	chr8	43543910	43544264	5.96	0	intron (NM_001007032, intron 1 of 44)	24061	NM_001007032	ncor2
2162	chr13	45978688	45979050	4.22	0	Intergenic	-62013	NM_213133	marcksl1a
2169	chr16	26575505	26576410	2.19	0	promoter-TSS (NM_175084)	-344	NM_175084	epb41b
2174	chr23	31965116	31965478	5.63	0	Intergenic	21399	NM_001077285	mtfr2
2176	chr7	37768650	37769063	5.37	0	Intergenic	47751	NM_131885	cebpa
2179	chr11	39637637	39638298	1.39	0	Intergenic	-26716	NM_001002073	vamp3
2180	chr2	28739244	28739800	1.78	0	Intergenic	51374	NM_001099253	nadsyn1
2183	chr22	41429	41764	5.78	0	Intergenic	-12051	NM_207097	nbl1
2184	chr3	17168629	17169024	4.9	0	intron (NM_194387, intron 17 of 20)	189350	NM_194387	stat5a
2187	chr4	11755005	11755522	3.51	0	Intergenic	-3075	NM_001045016	podxl
2188	chr6	53024629	53025090	1.64	0	Intergenic	25103	NM_199788	fam212ab
2190	chr18	34734264	34734610	5.83	0	Intergenic	111146	NM_001045019	tiparp
2191	chr10	39133046	39133923	1.36	0	Intergenic	54074	NM_200815	rps25
2192	chr10	1918556	1918955	3.16	0	Intergenic	15191	NM_131092	tdgf1
2193	chr4	11660973	11661330	5.26	0	Intergenic	-35985	NM_212694	mkln1
2199	chr10	20687424	20687816	3.28	0	exon (NM_001002195, exon 4 of 10)	5301	NM_001002195	rassf2b
2200	chr6	50526682	50527167	4.53	0	Intergenic	74341	NM_001126109	mych
2202	chr9	7673999	7674402	3.08	0	exon (NM_001079993, exon 2 of 9)	2652	NM_001079993	dnajb2
2204	chr10	28693354	28693788	3.73	0	Intergenic	-199327	NM_001007351	btg3
2208	chr24	36433304	36433741	4.19	0	exon (NM_200067, exon 2 of 7)	3955	NM_200067	pus3
2209	chr3	58509896	58510252	3.15	0	Intergenic	80659	NM_001013539	dhrs7ca
2213	chr13	27275019	27275438	4.06	0	Intergenic	-51645	NM_001114589	ddx43
2222	chr16	718610	719060	3.2	0	Intergenic	-18827	NM_207184	irx1a
2223	chr5	56313811	56314182	5.81	0	exon (NM_001100053, exon 8 of 14)	19036	NM_001100053	tmem232
2227	chr14	4015750	4016943	1.52	0	Intergenic	-2317	NM_001008614	irf2
2228	chr23	32702686	32703080	5.85	0	Intergenic	236872	NM_200286	taf8
2230	chr13	41880441	41880918	2.04	0	Intergenic	-4636	NM_001145708	cyp1b1
2231	chr3	5334091	5334653	1.54	0	Intergenic	32783	NM_205641	txn2
2233	chr15	44713446	44713793	5.86	0	exon (NM_214806, exon 4 of 16)	76977	NM_214806	gria4a
2238	chr20	53838314	53839291	1.45	0	promoter-TSS (NM_001045314)	-312	NM_001045314	slc25a47a
2240	chr20	50778364	50778725	5.2	0	Intergenic	-255767	NM_001172400	gphnb
2244	chr16	7076840	7077354	2.03	0	Intergenic	73027	NM_001002115	eaf1
2246	chr10	44246690	44247117	4.03	0	intron (NM_001134725, intron 2 of 20)	36198	NM_001134725	adrbk2
2249	chr13	25141416	25141746	5.72	0	intron (NM_001128681, intron 1 of 21)	12235	NM_001128681	vcla
2253	chr25	21934902	21935401	2.47	0	Intergenic	-74944	NM_001098250	sigirr
2254	chr25	18550247	18550598	5.87	0	intron (NM_001007124, intron 9 of 19)	59484	NM_001007124	met
2256	chr10	42031622	42032183	1.54	0	Intergenic	-53858	NM_205600	orai1b
2257	chr6	5386475	5386846	5.84	0	Intergenic	705030	NM_001201446	rtn4a
2262	chr19	15976800	15977774	1.87	0	Intergenic	-26238	NM_001044982	cited4a
2266	chr24	31369090	31369559	5.72	0	exon (NM_001002452, exon 1 of 6)	189	NM_001002452	acp5b
2268	chr22	13325263	13325988	1.41	0	Intergenic	-185672	NM_131264	ahr2
2269	chr18	10672180	10672542	3.4	0	Intergenic	-48693	NM_001128576	lepa
2270	chr4	12586901	12587251	5.85	0	Intergenic	-30144	NM_001020739	lmo3
2273	chr6	31736410	31736802	5.75	0	Intergenic	301680	NM_201025	pgm1
2274	chr16	52366795	52367137	5.71	0	Intergenic	-92240	NM_001197202	ifnlr1
2276	chr14	33243084	33243494	3.1	0	Intergenic	30165	NM_201032	xpnpep2
2279	chr4	1389711	1390525	2.37	0	Intergenic	-43071	NM_001003981	ptn
2282	chr23	31806777	31807119	5.86	0	Intergenic	30229	NM_001004540	aldh8a1
2283	chr15	30633314	30633706	5.22	0	intron (NM_201109, intron 8 of 14)	164149	NM_001003615	mrps23
2284	chr2	1021149	1021627	1.8	0	intron (NM_001017742, intron 4 of 6)	7161	NM_001017742	dusp22b
2285	chr15	42028157	42028546	5.8	0	Intergenic	170044	NM_001002430	pxylp1
2290	chr4	22996665	22997051	5.71	0	Intergenic	31720	NM_001030167	nup107
2292	chr22	4125201	4125735	4.16	0	intron (NM_001135790, intron 9 of 59)	-19637	NM_001111175	zgc:171566
2293	chr14	20651426	20652002	1.5	0	intron (NM_199273, intron 2 of 13)	19095	NM_199273	zgc:66433
2299	chr21	13573549	13573931	3.12	0	Intergenic	-1888	NM_199524	clic3
2300	chr13	25876319	25876855	1.51	0	Intergenic	153830	NM_001040391	bcl11aa
2301	chr15	6814563	6815078	4.07	0	Intergenic	25091	NM_199596	sirt2
2302	chr14	50638681	50639477	2.11	0	intron (NM_001017782, intron 15 of 20)	55764	NM_199952	ube2d2l
2305	chr10	17524161	17524606	1.76	0	intron (NM_001004549, intron 1 of 17)	2947	NM_001004549	nt5c2l1
2308	chr21	5535800	5536157	5.74	0	Intergenic	-61498	NM_001278851	shroom3
2309	chr9	56697909	56698214	5.7	0	Intergenic	-27078	NM_131320	lcp1
2317	chr25	16764144	16764484	5.86	0	intron (NM_001077789, intron 7 of 13)	7328	NM_001077789	zgc:154077
2318	chr7	70850677	70851126	4.6	0	Intergenic	241543	NM_001115141	dhx15
2324	chr20	2935221	2936702	1.45	0	Intergenic	-1204	NM_001161601	amd1
2325	chr12	34026292	34027468	1.36	0	intron (NM_199722, intron 1 of 12)	8410	NM_199722	cyth1b
2327	chr5	6233380	6234127	1.12	0	promoter-TSS (NM_001003627)	29	NM_001003627	me2
2329	chr20	23814845	23815297	2.3	0	Intergenic	-28403	NM_001045487	sh3rf1
2330	chr19	34885364	34885691	5.45	0	intron (NM_001144043, intron 2 of 18)	161273	NM_001144043	gabbr2
2331	chr12	36564853	36565911	1.33	0	Intergenic	47626	NM_001113644	crhr2
2332	chr7	33918175	33918567	5.69	0	intron (NM_001024810, intron 3 of 3)	3282	NM_001024810	smad6a
2333	chr3	20034592	20035039	5.75	0	Intergenic	-66213	NM_194417	sepw2a
2335	chr23	6652331	6652947	1.65	0	5' UTR (NM_001110127, exon 1 of 4)	125	NM_001110127	rbm38
2342	chr11	23423858	23424685	1.59	0	Intergenic	-148020	NM_001145767	nfasca
2345	chr8	584121	585192	1.31	0	Intergenic	27713	NM_001017864	zgc:110697
2347	chr7	52379312	52379714	5.7	0	Intergenic	-96105	NM_214816	tcf12
2348	chr20	42428858	42429252	5.69	0	Intergenic	52700	NM_001039977	dcbld1
2349	chr19	6777477	6777971	3.58	0	intron (NM_001245959, intron 1 of 5)	78220	NM_001245959	pvrl2l
2355	chr10	37739617	37740385	1.73	0	intron (NM_212796, intron 7 of 16)	183525	NM_212796	msi2a
2356	chr18	3244285	3244863	3.54	0	Intergenic	68093	NM_201328	pak1
2359	chr9	10706535	10707713	2.08	0	Intergenic	-14458	NM_131834	cxcr4b
2361	chr21	4000753	4001130	5.02	0	exon (NM_201126, exon 3 of 16)	49052	NM_201126	rapgef1b
2362	chr25	24876969	24877422	4.18	0	Intergenic	-151006	NM_131246	ldha
2363	chr8	31056799	31057191	2.12	0	intron (NM_213179, intron 5 of 10)	8705	NM_213179	slc20a1a
2366	chr20	20969289	20969690	3.96	0	Intergenic	32167	NM_001013541	xrcc3
2367	chr3	11640686	11641377	1.44	0	intron (NM_001077334, intron 2 of 3)	16898	NM_001077334	hlfa
2368	chr15	7066565	7066915	5.71	0	Intergenic	6487	NM_001045252	foxl2
2369	chr5	18546257	18546850	2.07	0	Intergenic	-35689	NM_212766	ranbp1
2372	chr1	2175882	2176497	2.93	0	Intergenic	63536	NM_001145604	kpnb3
2373	chr24	25033946	25034287	5.89	0	Intergenic	-12125	NM_001202492	si:dkey-11p10.10
2378	chr5	41669913	41670475	2.19	0	TTS (NM_001128747)	1683	NR_029972	--
2379	chr14	34625968	34627150	1.42	0	Intergenic	15671	NM_001007108	il12ba
2381	chr17	38307856	38308308	5.77	0	exon (NM_001099603, exon 2 of 2)	917	NM_001099603	nkx2.9
2386	chr18	14516246	14516775	2.98	0	intron (NM_001110029, intron 2 of 2)	7282	NM_001110029	kcng4a
2392	chr16	9070978	9071660	2.02	0	Intergenic	-321551	NM_001289913	cobl
2393	chr17	22790134	22790508	4.69	0	intron (NM_173285, intron 9 of 19)	-16906	NR_030140	--
2395	chr9	52206093	52206519	3.06	0	Intergenic	-172236	NM_001076600	tank
2401	chr11	4893819	4894171	2.98	0	Intergenic	-628471	NM_201450	cse1l
2402	chr6	23592931	23593279	5.68	0	Intergenic	-59712	NM_001083008	zgc:158654
2403	chr3	47316154	47316478	5.69	0	intron (NM_207049, intron 4 of 5)	12479	NM_207049	kctd5a
2405	chr12	37268979	37269703	2.02	0	Intergenic	-144412	NM_001040355	pmp22b
2408	chr25	18114756	18115108	6.29	0	Intergenic	-71027	NM_001018123	kitlga
2410	chr20	54161880	54162376	2.37	0	intron (NM_001044821, intron 3 of 21)	11913	NM_001044821	ppp2r5cb
2415	chr23	41347686	41348138	3.1	0	Intergenic	342343	NM_001260501	scube3
2417	chr20	9666373	9667112	2.81	0	Intergenic	-30012	NM_001030250	ptger2b
2418	chr14	7487237	7487676	1.72	0	intron (NM_001017856, intron 13 of 13)	-11237	NM_001278837	tmem173
2420	chr9	25941760	25942106	5.81	0	Intergenic	-23031	NM_001135104	zeb2a
2421	chr6	12154897	12155403	2.42	0	intron (NM_001045348, intron 12 of 12)	69404	NM_001045348	gpd2
2425	chr14	35128473	35128931	4.37	0	Intergenic	36466	NM_001077330	mrpl18
2427	chr16	22941603	22942122	2	0	Intergenic	-8692	NM_001003997	flad1
2429	chr7	54418503	54419031	2.72	0	Intergenic	-10997	NM_131025	ccnd1
2430	chr12	29139115	29139472	6.22	0	intron (NM_001111150, intron 10 of 22)	14076	NM_001111150	bms1
2434	chr1	24783626	24783967	5.69	0	intron (NM_213368, intron 1 of 7)	11819	NM_213368	arfip1
2440	chr20	2100380	2101185	1.6	0	promoter-TSS (NM_001245964)	9	NM_001245964	l3mbtl3
2441	chr5	19350689	19351047	5.82	0	intron (NM_001099988, intron 3 of 4)	7098	NM_001099988	gltpa
2442	chr2	58111517	58112041	1.28	0	promoter-TSS (NM_214812)	-1	NM_214812	epb41l3b
2445	chr25	22888626	22889108	3.5	0	intron (NM_200880, intron 3 of 6)	66081	NM_200880	dusp8a
2447	chr11	14830970	14831387	5.87	0	Intergenic	-75819	NM_212764	zgc:55741
2448	chr17	666013	666510	2.11	0	intron (NM_214820, intron 1 of 13)	2828	NM_214820	adssl1
2450	chr7	37756920	37757565	2.25	0	Intergenic	59365	NM_131885	cebpa
2455	chr13	12111435	12111792	5.67	0	Intergenic	145484	NM_001077718	commd8
2459	chr22	9472718	9473077	5.67	0	intron (NM_001089420, intron 26 of 35)	-20942	NM_213521	strip1
2463	chr19	5299955	5300371	2.66	0	intron (NM_131523, intron 1 of 9)	37731	NM_131523	stx1b
2464	chr22	10474645	10474998	4.51	0	intron (NM_001003555, intron 6 of 8)	-16992	NM_131713	aspn
2465	chr9	28815326	28815967	2	0	Intergenic	-62526	NM_001044782	zgc:162396
2467	chr2	53064092	53064468	5.65	0	Intergenic	-107858	NM_001007773	gna11b
2472	chr5	6966351	6966803	1.74	0	Intergenic	212571	NM_001018130	crybb3
2480	chr16	14714646	14715061	2.33	0	intron (NM_001077320, intron 4 of 9)	16825	NM_001077320	deptor
2483	chr20	1900030	1900646	1.79	0	intron (NM_001278799, intron 15 of 49)	175668	NM_001278799	lama2
2484	chr1	27590583	27591098	5.72	0	Intergenic	194851	NM_001020726	psip1
2485	chr11	484327	484715	5.71	0	intron (NM_001199755, intron 1 of 16)	4573	NM_001199755	raf1b
2487	chr23	9542226	9542721	1.94	0	Intergenic	-31097	NM_199872	osbpl2b
2488	chr13	45383105	45383585	3.01	0	exon (NM_001024819, exon 2 of 10)	2777	NM_001024819	rhd
2491	chr11	9948538	9948955	3.67	0	intron (NM_001142265, intron 2 of 5)	16124	NM_001142265	nlgn1
2493	chr7	12495887	12496253	5.82	0	Intergenic	72263	NM_001080696	zgc:158785
2496	chr13	955533	956050	2.1	0	promoter-TSS (NM_200841)	-121	NM_200841	plek
2497	chr10	26386300	26386621	5.65	0	Intergenic	-122624	NM_001017649	arfip2b
2499	chr11	859807	860175	5.69	0	Intergenic	15807	NM_001042731	hrh1
2501	chr18	2345168	2345856	5.87	0	Intergenic	354940	NM_207073	relt
2502	chr12	9072050	9072424	5.66	0	Intergenic	-22519	NM_213300	exoc6
2503	chr7	23383685	23384234	5.68	0	Intergenic	90830	NM_001003457	zgc:92429
2505	chr18	41168754	41169411	5.18	0	Intergenic	72997	NM_001076747	fbxo36a
2507	chr8	50165292	50165643	5.76	0	intron (NM_001002419, intron 2 of 12)	3279	NM_001002419	entpd4
2510	chr1	57246495	57247017	3.08	0	Intergenic	18000	NM_001110761	si:ch211-114l13.9
2511	chr4	75410502	75411001	1.59	0	Intergenic	146261	NM_200610	dopey2
2515	chr7	64069447	64069806	2.73	0	Intergenic	280764	NM_001123055	zgc:158420
2517	chr7	30637919	30638277	5.66	0	Intergenic	16761	NM_001172419	sord
2518	chr20	49200898	49201490	1.48	0	Intergenic	-69004	NR_030665	--
2523	chr8	26258517	26258909	5.18	0	Intergenic	-14749	NM_200297	mgll
2524	chr21	17659518	17660199	5.79	0	Intergenic	-93319	NM_001012312	gsna
2525	chr9	44025306	44025844	1.62	0	intron (NM_200921, intron 3 of 5)	29212	NM_200921	ube2e3
2526	chr19	17593785	17594248	1.49	0	Intergenic	123679	NM_212682	clic1
2527	chr5	34798241	34799482	1.45	0	exon (NM_001128367, exon 1 of 2)	269	NM_001128367	ptger4b
2529	chr1	51800117	51800563	5.86	0	Intergenic	-3879	NM_001128803	zgc:194101
2533	chr7	14979225	14979860	5.8	0	intron (NM_200799, intron 2 of 4)	24612	NM_200799	zgc:73349
2539	chr23	41135686	41136143	5.65	0	Intergenic	-133650	NM_001139458	si:dkey-194e6.1
2544	chr8	2173642	2173971	5.63	0	Intergenic	-86742	NM_001123265	ikbkb
2551	chr7	27809964	27810479	1.98	0	Intergenic	66865	NM_173219	lmo1
2555	chr14	18069117	18069500	5.78	0	Intergenic	-775541	NM_001045428	rab33a
2557	chr9	20885588	20885993	5.19	0	intron (NM_001256622, intron 4 of 13)	-84440	NM_200507	fam46c
2558	chr25	10341907	10342622	1.63	0	Intergenic	-20056	NM_001005588	ric8a
2563	chr14	32819912	32820368	2.35	0	Intergenic	-104267	NM_212957	pdzd11
2569	chr19	48719952	48720526	1.96	0	Intergenic	-8589	NM_001002866	rpl14
2570	chr7	25397804	25398427	2.18	0	intron (NM_001257193, intron 10 of 53)	24791	NM_001257193	dysf
2572	chr25	33134203	33134611	1.93	0	Intergenic	-229878	NM_001110167	roraa
2575	chr14	49052115	49052610	3.32	0	Intergenic	-4178	NM_001002065	ppid
2576	chr24	35696543	35696870	5.76	0	Intergenic	20141	NM_131887	cebpd
2578	chr16	4896181	4896735	2.11	0	Intergenic	30661	NM_001017852	mecr
2579	chr3	13953449	13954068	1.07	0	promoter-TSS (NM_001002218)	-73	NM_001002218	nfil3-6
2580	chr1	30390933	30391356	5.64	0	Intergenic	82639	NM_001017795	eef1a1b
2582	chr6	3075403	3075774	5.68	0	Intergenic	-98568	NM_200355	st3gal3a
2583	chr9	52049958	52050357	3.57	0	Intergenic	-16087	NM_001076600	tank
2585	chr3	58727045	58727602	1.74	0	intron (NM_001285388, intron 4 of 15)	11747	NM_001285388	si:ch73-281f12.4
2589	chr17	16503995	16504343	5.35	0	intron (NM_001017812, intron 5 of 5)	-53083	NM_001045263	foxn3
2590	chr1	33776636	33777195	4.64	0	intron (NM_207062, intron 1 of 5)	12480	NM_207062	klf12a
2592	chr10	36841933	36842287	5.62	0	intron (NM_001004641, intron 4 of 4)	7544	NM_001004641	dhrs13a.2
2593	chr17	1744789	1745466	1.38	0	intron (NM_001281801, intron 1 of 11)	36928	NM_001281801	akt1
2595	chr8	1121721	1122317	1.39	0	Intergenic	17727	NM_131062	ccl27a
2596	chr5	14950672	14951118	2.63	0	Intergenic	-44258	NM_001003493	suds3
2599	chr21	4891911	4892484	5.66	0	exon (NM_205680, exon 2 of 5)	9700	NM_205680	zgc:77838
2600	chr15	45699037	45699536	2.89	0	Intergenic	73763	NM_001033749	sagb
2608	chr7	55483450	55484172	1.91	0	Intergenic	151739	NM_001003506	trappc2l
2609	chr2	39916487	39916980	1.98	0	Intergenic	-123313	NM_001002667	slc25a36a
2614	chr3	53529808	53530401	3.63	0	intron (NM_001190756, intron 1 of 66)	11511	NM_001190756	col5a3a
2618	chr25	36512758	36513394	1.22	0	promoter-TSS (NM_001002056)	-74	NM_001002056	hprt1l
2622	chr23	4065388	4066118	3.56	0	intron (NM_001008586, intron 3 of 15)	15045	NM_001008586	slc9a8
2624	chr19	16059866	16060181	4.44	0	Intergenic	-51652	NM_199211	ctps1a
2633	chr9	31282499	31282890	5.66	0	Intergenic	14845	NM_001099241	gpr183a
2640	chr7	64273187	64273662	4.05	0	Intergenic	76966	NM_001123055	zgc:158420
2641	chr24	369703	370520	1.48	0	intron (NM_001013328, intron 2 of 4)	-19910	NM_001115059	tgfbr1b
2643	chr15	23587232	23587652	2.61	0	intron (NM_001024388, intron 1 of 13)	515	NM_001024388	hmbsb
2646	chr8	9632803	9633190	2.64	0	intron (NM_001013452, intron 6 of 16)	13276	NM_001013452	ptpn18
2647	chr16	31053961	31054582	2.53	0	Intergenic	-11470	NM_001002458	dgat1b
2650	chr23	2759523	2759951	2.13	0	Intergenic	-26813	NM_001030232	zgc:114123
2651	chr1	53394891	53395457	1.2	0	Intergenic	41462	NM_130954	dla
2654	chr14	38589390	38590010	1.61	0	Intergenic	16785	NM_001006103	gla
2657	chr4	73490186	73490909	0.9	0	Intergenic	-13933	NM_201580	nup50
2658	chr13	583310	583902	1.45	0	promoter-TSS (NM_201206)	-44	NM_201206	cox15
2659	chr21	14133678	14134023	4.85	0	Intergenic	368930	NM_001025182	stxbp1a
2663	chr19	17191158	17191708	2.42	0	Intergenic	114913	NM_001040375	stmn1a
2664	chr23	547134	547508	5.6	0	intron (NM_200171, intron 3 of 8)	6718	NM_200171	lsm14b
2665	chr9	18899589	18900053	5.6	0	Intergenic	-29936	NM_001002224	kctd4
2667	chr20	22632514	22633038	3.83	0	Intergenic	-47828	NM_001025512	gsx2
2673	chr6	50822727	50823161	3.6	0	Intergenic	-91414	NM_001184955	pigu
2675	chr9	8191277	8191780	2.84	0	Intergenic	-226897	NM_001109720	zgc:171776
2676	chr1	54810038	54810489	3.64	0	Intergenic	194107	NM_001114563	zgc:172106
2677	chr14	14849648	14850594	1.19	0	promoter-TSS (NM_001198751)	0	NM_001198751	zgc:158852
2680	chr19	35678726	35679047	5.19	0	Intergenic	95538	NM_001020633	ndufs5
2681	chr7	27827861	27828212	2.88	0	Intergenic	49050	NM_173219	lmo1
2682	chr3	9704274	9704862	0.98	0	Intergenic	101724	NM_001113625	trap1
2686	chr15	3699967	3700550	1.64	0	Intergenic	54619	NM_001002671	clrn1
2689	chr9	16620818	16621173	5.94	0	Intergenic	248749	NM_001005773	fbxl3a
2697	chr13	43076225	43076581	6	0	exon (NM_214809, exon 58 of 69)	40412	NM_213128	eif3s6ip
2701	chr3	54897009	54897491	2.15	0	Intergenic	-4085	NM_183066	hbae3
2708	chr1	45962868	45963220	4.79	0	exon (NM_199693, exon 1 of 1)	1639	NM_199693	arl11
2711	chr9	15238845	15239202	3.69	0	Intergenic	214413	NM_131520	fn1a
2712	chr2	49400621	49401088	1.66	0	Intergenic	95925	NM_001089323	abhd17aa
2715	chr7	5156192	5156667	2.32	0	Intergenic	96978	NM_153674	vangl2
2723	chr23	27156847	27157206	5.87	0	intron (NM_001146352, intron 24 of 24)	15342	NM_001003534	mipa
2724	chr9	2804467	2805154	1.42	0	Intergenic	48432	NM_001089498	sp3a
2725	chr3	57023067	57023469	3.27	0	Intergenic	-143309	NM_001123516	fscn2a
2727	chr9	27144010	27144380	3.25	0	Intergenic	-374699	NM_001126402	si:rp71-84d19.3
2731	chr15	40099215	40099541	4.84	0	Intergenic	25269	NM_173232	rps5
2732	chr21	3675048	3675447	5.25	0	Intergenic	17654	NM_001045370	st6galnac4
2734	chr9	14315418	14315995	3.94	0	Intergenic	-178061	NM_001040366	prkag3b
2738	chr16	27356502	27356934	3.08	0	Intergenic	-54042	NM_001172629	nr4a3
2741	chr8	40376876	40377226	2.2	0	Intergenic	48299	NM_131329	myl7
2743	chr23	10761596	10761946	5.7	0	intron (NM_001077564, intron 1 of 16)	25959	NM_001077564	foxp1a
2744	chr3	13153492	13153959	2.33	0	Intergenic	-102389	NR_048932	--
2746	chr18	1062954	1063576	1.43	0	TTS (NM_001005600)	13064	NM_001005600	zgc:101723
2747	chr1	56823311	56823758	5.61	0	intron (NM_001113805, intron 11 of 12)	11480	NM_001045441	tspan34
2748	chr9	25991643	25992002	5.61	0	intron (NM_001135104, intron 2 of 9)	25421	NM_001114551	zeb2a
2749	chr7	32579820	32580195	5.58	0	exon (NM_001079983, exon 12 of 19)	-17906	NM_001128821	slc17a6b
2751	chr4	43483914	43484267	3.71	0	Intergenic	937230	NM_001109839	znf1137
2752	chr5	15526550	15526975	5.64	0	intron (NM_001308555, intron 1 of 7)	34324	NM_001308555	znrf3
2766	chr1	4251585	4251944	3.88	0	Intergenic	-308101	NM_001003842	spry2
2767	chr2	45801569	45802058	4.83	0	TTS (NM_213489)	9097	NM_213489	prpf38b
2769	chr22	4502986	4503352	4	0	Intergenic	-88806	NM_001130638	zgc:195170
2770	chr1	19611579	19612152	2.82	0	Intergenic	-236665	NM_207071	mettl14
2775	chr4	75642564	75642958	2.86	0	Intergenic	-2905	NM_001002543	zgc:92791
2778	chr1	10333292	10333648	4.59	0	Intergenic	-90162	NM_001128774	knstrn
2781	chr1	32452020	32452436	3.65	0	Intergenic	168982	NM_001145576	gyg2
2784	chr19	4135345	4135762	2.89	0	Intergenic	-11420	NM_001020475_1	bty
2786	chr22	19767048	19767409	5.57	0	intron (NM_001130788, intron 3 of 10)	151897	NM_199573	rgmd
2789	chr12	37151438	37151799	5.58	0	Intergenic	-26689	NM_001040355	pmp22b
2790	chr14	9344566	9344949	5.58	0	Intergenic	68875	NM_213447	tmem129
2791	chr19	4376338	4376632	5.58	0	Intergenic	-170224	NM_001100068	rragcb
2792	chr25	15883356	15884236	2.08	0	intron (NM_001002362, intron 3 of 6)	40921	NM_001002362	ppfibp2b
2793	chr15	6862270	6862767	2.6	0	exon (NM_131778, exon 4 of 15)	3830	NM_131778	meis3
2795	chr15	1225326	1225826	2.27	0	intron (NM_001008596, intron 2 of 7)	12555	NM_001008596	lxn
2798	chr1	14549088	14549535	2.72	0	Intergenic	19165	NM_001076622	itln1
2803	chr23	40873375	40873868	1.59	0	Intergenic	128643	NM_001139458	si:dkey-194e6.1
2804	chr9	48314049	48314495	2.17	0	intron (NM_001003480, intron 1 of 6)	4571	NM_001003480	zgc:92380
2809	chr19	34093316	34093709	3.6	0	Intergenic	-20926	NM_001076776	runx1t1
2816	chr18	11186195	11186634	4.85	0	Intergenic	-159722	NM_001045135	si:ch211-59c24.1
2817	chr24	1145750	1146157	5.56	0	Intergenic	-10191	NM_001034971	itgb1a
2819	chr16	50259372	50259902	1.45	0	Intergenic	-230109	NM_001017775	zgc:110372
2824	chr21	229055	230806	1.17	0	intron (NM_131093, intron 2 of 24)	1412	NM_131093	jak2a
2826	chr18	49285255	49285735	1.41	0	Intergenic	31883	NM_001007334	yif1b
2829	chr14	37727025	37727747	1.1	0	Intergenic	-586605	NM_001099453	rnasel3
2832	chr22	1227997	1228671	0.96	0	Intergenic	-31448	NM_001100096	si:ch73-138e16.2
2833	chr6	56566013	56567058	4.02	0	Intergenic	122637	NM_001115103_1	ccl-c25v
2838	chr15	19314613	19315084	1.58	0	Intergenic	-35071	NM_001110169_1	zgc:171957
2839	chr21	31456323	31456677	4.1	0	Intergenic	240015	NM_200451	asl
2843	chr20	23535295	23535876	2.72	0	intron (NM_001044803, intron 2 of 2)	6270	NM_001044803	slc10a4
2844	chr15	40978326	40978802	2.06	0	Intergenic	-91506	NM_131395	mtnr1ba
2848	chr11	35130831	35131261	2.23	0	intron (NM_200450, intron 1 of 10)	28584	NM_200450	camkvb
2850	chr10	23898511	23898888	5.56	0	intron (NM_200664, intron 1 of 10)	40961	NM_200664	cadm2a
2855	chr2	49632951	49633593	5.37	0	Intergenic	-50398	NM_001277094	rorcb
2856	chr3	27720332	27720682	5.63	0	intron (NM_201498, intron 6 of 15)	28954	NM_201498	abat
2857	chr7	9406804	9407196	3.19	0	Intergenic	150944	NM_001044745	aldh1a3
2860	chr23	23236014	23236971	1.1	0	intron (NM_001003830, intron 12 of 18)	16374	NM_001003830	noc2l
2864	chr3	22790041	22790396	5.65	0	Intergenic	-63360	NM_214817	lsm12a
2866	chr11	27141499	27141875	4.31	0	Intergenic	111596	NM_001025540	wnt7aa
2867	chr8	34031012	34031463	2.08	0	intron (NM_131616, intron 2 of 7)	45282	NM_001098243	pbx3b
2868	chr9	7556410	7556815	5.55	0	intron (NM_130963, intron 1 of 8)	4294	NM_130963	desma
2871	chr8	11773852	11774525	1.5	0	Intergenic	-41903	NM_001113585	anapc7
2875	chr14	25995752	25996147	3.95	0	Intergenic	68839	NM_001017831	gm2a
2877	chr7	56592921	56593373	2.38	0	Intergenic	-59259	NM_001077165	senp8
2879	chr2	49221590	49222124	2	0	Intergenic	75724	NM_001002688	cdc34b
2881	chr24	39967166	39967756	2.61	0	Intergenic	154111	NM_001077598	aoc1
2883	chr13	37028453	37028881	3.68	0	Intergenic	113768	NM_174862	esr2b
2885	chr8	8861199	8861766	1.55	0	intron (NM_001075110, intron 2 of 8)	-27803	NM_131539	pim2
2889	chr23	266187	266697	1.81	0	Intergenic	-29901	NM_001002548	taf11
2890	chr22	21488194	21488654	1.81	0	Intergenic	-36017	NM_199953	ppap2cb
2891	chr7	55434746	55435419	1.52	0	Intergenic	103010	NM_001003506	trappc2l
2897	chr14	5182210	5182677	2.92	0	Intergenic	57220	NM_182871	fgf24
2901	chr9	112885	113784	1.69	0	Intergenic	8676	NM_001020670	lims2
2902	chr17	497298	497767	2.25	0	Intergenic	-39655	NM_001020803	chrm5a
2907	chr15	44581325	44581858	1.54	0	promoter-TSS (NM_001100155)	-40	NM_001100155	zgc:165508
2908	chr19	11999517	11999823	5.56	0	exon (NM_001114681, exon 23 of 38)	32422	NM_001114681	cpsf1
2910	chr17	14892490	14893017	1.38	0	Intergenic	13858	NM_200635	ptger2a
2911	chr5	26161402	26161773	5.56	0	exon (NM_200306, exon 3 of 6)	3185	NM_200306	rnf181
2913	chr19	26403371	26403862	1.68	0	intron (NM_001202459, intron 1 of 17)	16839	NM_001202459	jarid2b
2914	chr18	49354069	49354839	1.68	0	Intergenic	100842	NM_001007334	yif1b
2917	chr21	12177616	12177994	5.83	0	intron (NM_001002562, intron 1 of 13)	2110	NM_001002562	celf4
2926	chr25	31660318	31661316	1.47	0	Intergenic	-164124	NM_201214	eif3ja
2927	chr9	19745576	19745920	5.54	0	Intergenic	26734	NM_131891	pknox1.1
2928	chr23	11380968	11381331	4.72	0	Intergenic	-58049	NM_001163106	chl1a
2931	chr2	45746266	45747099	4.29	0	Intergenic	64228	NM_213489	prpf38b
2932	chr2	51265058	51266025	1.09	0	promoter-TSS (NM_001177453)	57	NM_001177453	eef1da
2933	chr4	6808984	6809544	2.82	0	Intergenic	-8556	NM_001076555	ifrd1
2934	chr19	3946546	3946966	3.78	0	intron (NM_214815, intron 1 of 11)	966	NM_214815	thrap3b
2937	chr9	4685345	4685888	3.06	0	Intergenic	-23236	NM_198356	prpf40a
2938	chr7	24706841	24707493	2.45	0	Intergenic	16178	NM_205638	rcor2
2939	chr3	37875255	37875618	3.79	0	intron (NM_214788, intron 4 of 12)	193026	NM_214788	asic2
2943	chr23	45803422	45804139	1.44	0	Intergenic	26150	NM_001020679	prelid1b
2944	chr3	24144887	24145492	1.17	0	Intergenic	55329	NM_001037381	zgc:123244
2951	chr24	9712420	9712926	1.91	0	Intergenic	-28235	NM_212721	cdv3
2952	chr2	48434013	48434680	1.98	0	intron (NM_199980, intron 5 of 5)	5920	NM_199606	lpar5a
2954	chr2	45756803	45757780	2.98	0	Intergenic	53619	NM_213489	prpf38b
2955	chr15	39653894	39654174	5.18	0	intron (NM_001309824, intron 2 of 28)	102099	NM_001309824	robo1
2956	chr18	22701632	22701974	5.18	0	Intergenic	44094	NM_201117	cpsf5
2957	chr14	16010749	16011129	4.26	0	Intergenic	-28411	NM_001159584	itln3
2961	chr11	26313125	26313752	1.83	0	Intergenic	25703	NM_001004017	st3gal8
2965	chr7	12685735	12686566	3.96	0	Intergenic	10893	NM_131585	fth1a
2967	chr18	14664490	14664776	5.53	0	promoter-TSS (NM_001013351)	-834	NM_001013351	vps9d1
2968	chr19	35199317	35199664	5.53	0	intron (NM_001144054, intron 4 of 18)	43918	NM_001044929	fam206a
2973	chr13	41607540	41607903	4.06	0	Intergenic	183338	NM_200605	cisd1
2981	chr18	50005378	50006009	2.2	0	intron (NM_001045317, intron 1 of 4)	30743	NM_001045317	mob2b
2984	chr16	27335302	27335742	5.66	0	Intergenic	-46071	NM_001104936	alg2
2995	chr3	29757708	29758399	1.48	0	intron (NM_200486, intron 1 of 11)	2561	NM_200486	slc25a39
2996	chr16	48419863	48420464	2.41	0	intron (NM_001003763, intron 2 of 7)	38469	NM_001003763	eif3ha
2997	chr18	463698	464218	5.53	0	Intergenic	24514	NM_001159821	ss18l2
2998	chr2	3542611	3543173	1.84	0	Intergenic	28826	NM_001045437	snap47
2999	chr7	1347625	1348528	2.32	0	intron (NM_205559, intron 3 of 12)	10217	NM_205559	lpcat4
3002	chr8	842245	843024	2.3	0	intron (NM_001039629, intron 1 of 1)	4444	NM_001039629	ptger4a
3005	chr1	24127677	24128632	1.23	0	Intergenic	261569	NM_200771	dctpp1
3006	chr2	2899051	2899600	1.44	0	intron (NM_207059, intron 1 of 3)	3657	NM_207059	aqp1a.1
3017	chr10	1653644	1654350	1.65	0	exon (NM_001159820, exon 1 of 2)	252	NM_001159820	triap1
3020	chr3	20819636	20820158	1.82	0	intron (NM_001004583, intron 6 of 8)	-12605	NM_213417	ndufa4l
3023	chr22	13040394	13041126	2.07	0	intron (NM_131264, intron 2 of 10)	-22545	NM_001024816	ahr1b
3025	chr5	12648310	12648729	5.82	0	intron (NM_182888, intron 1 of 8)	18384	NM_182888	mapk1
3027	chr12	736564	737211	1.55	0	Intergenic	-86427	NM_001078169	sult2st2
3028	chr23	28338405	28338965	5.55	0	Intergenic	-57861	NM_145195	birc5b
3030	chr8	41263066	41263473	2.08	0	intron (NM_001123255, intron 1 of 16)	2866	NM_001123255	rnf10
3032	chr21	275988	276338	5.52	0	Intergenic	-4469	NM_001033098	plgrkt
3036	chr11	40754325	40754920	2.84	0	intron (NM_131332, intron 7 of 7)	-92985	NM_001005938	park7
3038	chr8	3295563	3295909	4.86	0	intron (NM_001008604, intron 1 of 2)	-18212	NM_001109849	zgc:173737
3041	chr17	14980783	14981346	2.18	0	intron (NM_001007433, intron 1 of 6)	23427	NM_001007433	gpr137ba
3042	chr25	1860004	1860500	1.73	0	Intergenic	-277851	NM_001102567	pparab
3045	chr8	14476599	14477213	1.65	0	exon (NM_001128364, exon 11 of 12)	-30179	NM_001122973	lhx4
3048	chr1	1307244	1308083	1.52	0	Intergenic	-120128	NR_039328	--
3049	chr2	59292690	59293967	1.63	0	Intergenic	-288367	NR_030000	--
3050	chr19	2004875	2005236	5.09	0	intron (NM_001144806, intron 2 of 2)	6114	NM_001144806	LOC792465
3052	chr24	34808534	34809088	1.5	0	Intergenic	-14122	NM_131456	ctnna1
3054	chr9	25645305	25645665	3.42	0	Intergenic	-12263	NM_001110278	acvr2aa
3055	chr21	13413579	13414017	5.5	0	Intergenic	122562	NM_001020714	zgc:113162
3063	chr19	5296130	5296622	2.06	0	intron (NM_131523, intron 1 of 9)	41518	NM_131523	stx1b
3071	chr4	11509309	11509598	5.5	0	intron (NM_001126110, intron 6 of 6)	24941	NM_001126110	asb13a.2
3072	chr7	18129599	18130070	4.59	0	Intergenic	17911	NM_001099228	cd248a
3075	chr22	37616169	37616652	2.46	0	exon (NM_201301, exon 13 of 16)	14041	NM_201301	fxr1
3079	chr8	8880278	8880779	2.24	0	exon (NM_001075110, exon 7 of 9)	-8757	NM_131539	pim2
3080	chr1	18495211	18495549	5.78	0	intron (NM_001166048, intron 9 of 32)	27019	NM_001166048	ptprdb
3083	chr18	26966866	26967460	5.54	0	intron (NM_001045216, intron 9 of 14)	13932	NM_001045216	pstpip1a
3084	chr19	12452081	12452540	5.35	0	intron (NM_212654, intron 9 of 9)	20919	NM_212654	ptpn2b
3086	chr19	35206532	35206826	5.5	0	intron (NM_001144054, intron 3 of 18)	51107	NM_001044929	fam206a
3087	chr6	48042889	48043816	1.12	0	Intergenic	-112843	NM_201202	phc2b
3091	chr11	35469648	35470261	1.2	0	Intergenic	31320	NM_212679	bhlhe40
3093	chr15	18416884	18417568	1.67	0	Intergenic	-113127	NM_001039638	or131-2
3095	chr10	26650182	26650627	2.7	0	intron (NM_199217, intron 1 of 5)	14039	NM_199217	fhl1b
3102	chr1	6014186	6014657	4.07	0	Intergenic	65836	NM_213314	ube2f
3106	chr22	31205757	31206157	6.45	0	Intergenic	95177	NM_213335	sec13
3110	chr1	58277255	58277986	1.76	0	Intergenic	-7838	NM_200748	pin1
3114	chr4	56780108	56781119	4.78	0	Intergenic	759332	NM_001114702	zgc:174710
3115	chr14	609584	609962	4.4	0	Intergenic	-14126	NM_001080086	zgc:158257
3116	chr3	38545945	38546457	2.66	0	Intergenic	227939	NM_001045132	si:dkey-106c17.2
3117	chr16	16549087	16549585	2.14	0	Intergenic	-72471	NM_001003589	ccdc12
3118	chr17	5453012	5454508	0.96	0	promoter-TSS (NM_001077335)	-310	NM_001077335	fam167aa
3119	chr8	10138169	10138524	4.01	0	Intergenic	-128970	NM_001077391	pim1
3120	chr13	13651247	13651962	1.8	0	intron (NM_001159828, intron 1 of 19)	11504	NM_001159828	slc4a11
3123	chr3	13361747	13362211	1.82	0	Intergenic	-2808	NM_205715	slc25a19
3124	chr7	69106795	69107134	5.54	0	intron (NM_199682, intron 1 of 22)	8138	NM_199682	ap1g1
3125	chr6	48142387	48142704	5.49	0	Intergenic	-13650	NM_201202	phc2b
3126	chr13	25688178	25688596	5.51	0	intron (NM_001001841, intron 2 of 9)	985	NM_001001841	rel
3136	chr23	31861276	31861873	2.44	0	intron (NM_001308548, intron 4 of 17)	22123	NM_001308548	hbs1l
3138	chr11	40436014	40436701	1.71	0	Intergenic	27841	NM_001007408	ccdc114
3142	chr17	12093621	12094019	4.77	0	Intergenic	88319	NM_001002359	sccpdha
3146	chr1	57021333	57022321	1.88	0	Intergenic	209773	NM_001045441	tspan34
3148	chr11	36846110	36847087	1.35	0	Intergenic	-64130	NM_001033104	itih3b
3149	chr18	48200419	48201072	1.57	0	Intergenic	27391	NM_001037706	smtla
3151	chr15	27616059	27616420	5.49	0	Intergenic	-26728	NM_001110296	brip1
3156	chr19	1629559	1629917	5.28	0	TTS (NM_001113601)	2723	NM_001113601	scrt1a
3158	chr23	1311467	1312222	2.37	0	Intergenic	-176539	NM_001281802	psmb11b
3159	chr25	27675413	27676053	2.19	0	Intergenic	-153973	NM_001114348	fezf1
3161	chr3	18370886	18371257	2.23	0	Intergenic	-35287	NM_205749	cbx4
3163	chr7	28179766	28180170	3.73	0	Intergenic	-37995	NM_001045116	rerglb
3166	chr16	26088333	26088738	5.48	0	Intergenic	-50592	NM_199605	prss59.1
3167	chr1	49805294	49805772	5.51	0	Intergenic	-11112	NM_001111209	dkk2
3172	chr7	1336671	1337070	2.89	0	promoter-TSS (NM_205559)	-989	NM_205559	lpcat4
3175	chr10	18164010	18164362	4.55	0	Intergenic	185058	NM_001002632	prkab1a
3177	chr24	41609940	41610385	2.54	0	intron (NM_001018133, intron 4 of 9)	146636	NM_001018133	ptprma
3178	chr2	53941158	53941631	2.37	0	exon (NM_200690, exon 14 of 17)	50243	NM_200690	ranbp3b
3179	chr16	20232389	20232772	5.53	0	promoter-TSS (NM_131028)	-136	NM_131028	ahr1a
3180	chr6	53353823	53354148	5.53	0	Intergenic	-20253	NM_213481	gnb1b
3185	chr8	7530310	7530640	5.48	0	exon (NM_001128537, exon 10 of 28)	18609	NM_001128537	hcfc1b
3186	chr7	9552097	9552443	5.73	0	intron (NM_001044745, intron 3 of 12)	5674	NM_001044745	aldh1a3
3190	chr20	15471498	15472117	2.18	0	Intergenic	-181437	NM_199987	jun
3192	chr21	7089651	7090199	2.23	0	Intergenic	-128000	NM_001003459	crhbp
3193	chr14	45773980	45775648	0.96	0	intron (NM_001076624, intron 1 of 10)	7277	NM_001076624	rnf44
3194	chr24	2372927	2373610	1.49	0	Intergenic	98167	NM_001310488	ly86
3197	chr13	49062864	49063362	1.92	0	Intergenic	90845	NM_199981	irf2bp2a
3198	chr8	9317222	9317785	5.49	0	intron (NM_001098489, intron 9 of 31)	214289	NM_001098489	plxna3
3203	chr15	33218917	33219534	0.92	0	Intergenic	6265	NM_152974	mab21l1
3204	chr16	2964216	2964575	4.53	0	Intergenic	-61007	NM_001076754	zgc:152945
3210	chr2	125483	126063	5.48	0	3' UTR (NM_213281, exon 13 of 13)	4239	NM_213281	fggy
3212	chr1	9013502	9013846	5.49	0	Intergenic	-45060	NM_001177493	ugt5b1
3214	chr12	15096417	15096769	5.67	0	Intergenic	-13729	NM_001003453	adprh
3218	chr21	8372907	8373236	5.47	0	Intergenic	-43259	NM_001159586	lhx2a
3221	chr17	2620684	2621177	2.08	0	Intergenic	37448	NM_183073	bdkrb1
3222	chr9	30475299	30475864	1.65	0	Intergenic	-7809	NM_001014326	srpx
3223	chr23	29865249	29865697	3.78	0	intron (NM_201199, intron 7 of 22)	20653	NM_201199	pik3cd
3227	chr8	17304461	17304860	2.86	0	Intergenic	155760	NM_001003556	dimt1l
3228	chr2	33373766	33374177	5.01	0	Intergenic	-25565	NM_001030073	slc6a9
3229	chr5	32831991	32832917	2.31	0	intron (NM_001128527, intron 1 of 28)	28352	NM_001128527	garnl3
3230	chr10	31896671	31897207	5.56	0	intron (NM_001082857, intron 1 of 2)	31541	NM_001082857	foxo1b
3240	chr9	26528779	26529278	2.78	0	Intergenic	236083	NM_131023	efnb2a
3242	chr6	32736681	32737073	1.89	0	Intergenic	-18250	NM_001082940	mafa
3244	chr20	47413035	47413392	5.5	0	3' UTR (NM_199709, exon 19 of 19)	57046	NM_199709	dtnba
3247	chr14	31893087	31893587	3.16	0	intron (NM_001007399, intron 2 of 4)	25108	NM_001007399	fgf13a
3250	chr14	9156432	9156974	1.83	0	promoter-TSS (NM_001040301)	-42	NM_001040301	rell2
3251	chr9	49239354	49240025	1.22	0	Intergenic	-72229	NM_001113604	nostrin
3252	chr22	5003556	5004001	2.69	0	Intergenic	53211	NM_001128805	zgc:194627
3254	chr2	59205560	59206800	1.77	0	Intergenic	-201219	NR_030000	--
3261	chr22	757232	758030	1.65	0	TTS (NM_130922)	2517	NM_130922	btg2
3262	chr8	1832709	1833351	1.22	0	promoter-TSS (NM_001113342)	79	NM_001113342	pi4kab
3266	chr6	59357567	59358843	0.91	0	intron (NM_001033751, intron 1 of 4)	3331	NM_001033751	fam210b
3268	chr2	50774143	50774517	5.47	0	Intergenic	-99504	NR_132274	--
3269	chr7	19136668	19137018	5.6	0	promoter-TSS (NM_001166353)	-520	NM_001166353	amdhd1
3275	chr15	46891663	46892009	4.71	0	intron (NM_200541, intron 11 of 16)	8318	NM_001045450	anapc15
3280	chr11	44919972	44920529	2.11	0	Intergenic	-2853	NM_212941	mafgb
3282	chr6	4716199	4716529	5.51	0	Intergenic	336487	NM_201285	pou4f1
3284	chr9	9019814	9020175	5.47	0	Intergenic	-18856	NM_001040356	ing1
3287	chr15	17431307	17431657	5.51	0	intron (NM_207060, intron 9 of 10)	-6285	NR_030021	--
3290	chr8	46974400	46975013	1.87	0	intron (NM_001123282, intron 2 of 12)	25606	NM_001123282	espn
3297	chr11	35792648	35793116	2.92	0	Intergenic	-3865	NM_001007281	gpx1a
3299	chr9	38379259	38379710	1.81	0	intron (NM_001115139, intron 1 of 38)	21267	NM_001115139	clasp1a
3300	chr2	48854468	48854932	5.72	0	Intergenic	-147393	NM_001100058	LOC797092
3301	chr8	9530861	9531120	5.45	0	intron (NM_001098489, intron 1 of 31)	802	NM_001098489	plxna3
3307	chr9	1589381	1589839	1.82	0	intron (NM_200113, intron 19 of 19)	48207	NM_200113	agps
3309	chr16	53036138	53036648	1.11	0	Intergenic	42650	NM_200275	brd9
3316	chr19	45420092	45420534	4.08	0	Intergenic	638705	NM_001177934	trps1
3319	chr5	66073717	66074089	5.45	0	Intergenic	-3473	NM_001013309	kat5b
3320	chr2	29688766	29689301	2.3	0	intron (NM_001202455, intron 4 of 9)	-38204	NM_207641	ptf1a
3322	chr13	22132429	22132788	5.55	0	Intergenic	-2012	NM_205678	myoz1a
3329	chr4	7741631	7742182	1.17	0	intron (NM_001201357, intron 3 of 16)	51611	NM_001030108	elk3
3332	chr8	42552466	42553092	2.15	0	Intergenic	64888	NM_001123319	kazald3
3334	chr15	46842347	46842737	5.01	0	intron (NM_200541, intron 11 of 16)	34902	NM_205646	zgc:77147
3338	chr17	14282577	14283049	5.44	0	Intergenic	160894	NM_200482	jkamp
3339	chr9	24455256	24455607	5.44	0	intron (NM_001128365, intron 5 of 9)	-23710	NM_001277070	sdpra
3340	chr1	46270535	46270892	5.33	0	Intergenic	-37295	NM_001145586	pdxkb
3342	chr8	1218698	1219598	0.89	0	Intergenic	-17709	NM_200179	cdc14b
3345	chr3	57312148	57312670	1.68	0	Intergenic	43026	NM_199950_1	socs3a
3346	chr1	1737310	1738155	0.85	0	Intergenic	47362	NM_178099	atp1a1a.5
3349	chr1	24543746	24544317	1.94	0	Intergenic	56754	NM_001003597	mnd1
3353	chr2	25842606	25842970	4.16	0	intron (NM_001159832, intron 15 of 24)	55185	NM_001146272	ghsra
3354	chr13	2277083	2277389	5.44	0	intron (NM_199277, intron 4 of 15)	-17745	NM_200453	elovl5
3357	chr7	71897878	71898440	1.91	0	Intergenic	129892	NM_001008590	slc35c1
3358	chr8	49818849	49819193	3.84	0	Intergenic	41399	NM_200180	rmi1
3359	chr1	46369656	46370256	1.69	0	intron (NM_207182, intron 2 of 37)	10791	NM_207182	itsn1
3360	chr7	13086290	13086714	5.46	0	Intergenic	23349	NM_001082864	sdhaf2
3366	chr8	2698823	2699510	1.25	0	promoter-TSS (NM_001039998)	-112	NM_001039998	sh3glb2a
3367	chr22	30023109	30023454	4.68	0	Intergenic	-17972	NM_001089576	si:dkey-286j15.3
3369	chr2	37312582	37313577	4.27	0	exon (NM_001128817, exon 1 of 1)	448	NM_001128817	gpr160
3370	chr5	71209920	71211811	1.02	0	promoter-TSS (NM_001114475)	-263	NM_001114475	fam78ab
3377	chr25	19333183	19333530	3.67	0	Intergenic	12114	NM_001017570	cart2
3379	chr15	401482	402042	1.81	0	intron (NM_001080063, intron 1 of 55)	11631	NM_001080063	elna
3381	chr16	45220190	45220837	3.49	0	Intergenic	38275	NM_001256212	fxyd1
3382	chr18	6498290	6498938	1.31	0	Intergenic	-4555	NM_001045382	tnni1c
3384	chr7	61107278	61107742	3.41	0	Intergenic	-128811	NM_001005985	rwdd
3387	chr8	52125486	52126407	1.3	0	intron (NM_131296, intron 11 of 12)	-20779	NM_001118893	vps13a
3391	chr19	16035645	16036217	2.19	0	Intergenic	-75744	NM_199211	ctps1a
3392	chr5	7589448	7590095	1.56	0	intron (NM_001246284, intron 1 of 44)	1840	NM_001246284	nipbla
3394	chr13	51103271	51104032	0.95	0	Intergenic	-51197	NM_001135784	nkx6.2
3396	chr3	13253898	13254312	4.49	0	Intergenic	-2009	NR_048932	--
3397	chr6	13127997	13128887	1.58	0	Intergenic	14083	NM_001089501	arl6ip6
3398	chr5	15431480	15431769	5.43	0	Intergenic	17014	NM_131874	xbp1
3399	chr17	14878569	14879144	1.25	0	promoter-TSS (NM_200635)	-39	NM_200635	ptger2a
3400	chr2	44937139	44938208	1.25	0	Intergenic	-13098	NM_001162502	ncapd2
3402	chr5	23970080	23970644	2.01	0	Intergenic	43538	NM_200182	tia1l
3406	chr9	43620556	43621118	3.86	0	intron (NM_212793, intron 2 of 8)	115704	NM_212793	znf385b
3412	chr21	22913200	22913623	2.25	0	intron (NM_001045422, intron 1 of 6)	1598	NM_001045422	dub
3413	chr11	23910899	23911438	2.23	0	Intergenic	43144	NM_001030278	sox12
3415	chr7	59796714	59797785	1.06	0	Intergenic	-9095	NM_001042686	hspa12b
3416	chr15	46188837	46189388	1.31	0	Intergenic	-17889	NM_001278822	igsf11
3419	chr5	55528476	55528847	4.53	0	Intergenic	-69966	NM_131207	lhx1b
3421	chr7	17177728	17178200	2.17	0	Intergenic	-3899	NM_001128791	LOC795524
3422	chr15	41008411	41009099	1.98	0	Intergenic	-61315	NM_131395	mtnr1ba
3426	chr3	54746263	54746795	2.58	0	Intergenic	-8214	NM_001002228	rhbdf1a
3431	chr12	44861790	44862421	1.27	0	Intergenic	-5395	NM_212945	mrpl38
3434	chr19	41410265	41410608	5.65	0	intron (NM_182968, intron 32 of 48)	-9419	NM_001278180	casd1
3440	chr18	46876250	46876610	4.97	0	Intergenic	-111278	NM_001282486	dner
3441	chr8	44781705	44782062	2.94	0	Intergenic	71933	NM_131663	star
3444	chr20	46458687	46459169	1.17	0	Intergenic	-2571	NM_001045473	bmf2
3448	chr16	42399864	42400475	2.99	0	intron (NM_001039979, intron 1 of 12)	2670	NM_001039979	ppox
3455	chr23	7485756	7486505	1.25	0	Intergenic	40302	NM_131235	gata5
3457	chr10	38887994	38888988	1.17	0	intron (NM_001030224, intron 3 of 32)	56490	NM_001030224	dscama
3458	chr15	42811152	42812362	1.25	0	promoter-TSS (NM_001123284)	19	NM_001123284	slc8a2b
3460	chr6	58122681	58123084	4.45	0	intron (NM_212908, intron 1 of 8)	29536	NM_212908	tox2
3462	chr14	49824486	49825032	1.32	0	Intergenic	-47254	NM_001110028	cnot6b
3465	chr18	2166511	2166960	3.82	0	Intergenic	-421236	NM_198912	pepd
3466	chr24	2411448	2412263	2.11	0	Intergenic	59580	NM_001310488	ly86
3467	chr19	43352232	43352582	5.67	0	intron (NM_001076740, intron 2 of 3)	6425	NR_030073	--
3468	chr12	3653532	3654068	1.79	0	Intergenic	-23042	NM_001114916	coa3
3471	chr14	27868475	27868832	5.54	0	Intergenic	-114207	NM_200688	zgc:64189
3476	chr24	32223107	32223597	1.79	0	Intergenic	35743	NM_001018143	trdmt1
3477	chr17	4902701	4903507	0.89	0	promoter-TSS (NM_201084)	84	NM_201084	cdc5l
3478	chr10	1120014	1120585	2.55	0	intron (NM_001114924, intron 4 of 4)	65326	NM_001114924	bmpr1bb
3480	chr21	2223197	2223610	2	0	Intergenic	-25456	NM_001014362	zgc:113343
3483	chr13	38564197	38564583	5.05	0	intron (NM_001008612, intron 7 of 15)	101781	NM_001008612	lmbrd1
3487	chr25	5051262	5051662	4.15	0	Intergenic	-76513	NM_001258409	cmasb
3488	chr9	891044	891429	2.64	0	Intergenic	13482	NM_001004675	zgc:101851
3490	chr3	61257983	61258493	1.77	0	promoter-TSS (NM_001017830)	12	NM_001017830	baiap2l1b
3497	chr23	22133114	22133458	4.38	0	Intergenic	12867	NM_001136488	phc2a
3498	chr3	19942131	19942669	1.3	0	promoter-TSS (NM_198338)	-185	NM_198338	slc4a1a
3504	chr8	50718907	50719636	2.16	0	Intergenic	-19303	NM_001002647	egr3
3505	chr7	68221601	68222213	1.99	0	Intergenic	-573511	NM_205546	hnf4b
3507	chr18	10822059	10822518	1.81	0	Intergenic	-77592	NM_200321	rbm28
3508	chr14	34406575	34407289	2.07	0	intron (NM_001080598, intron 2 of 22)	24618	NM_001080598	ablim3
3512	chr23	27191030	27191368	4.68	0	intron (NM_001146352, intron 1 of 24)	5405	NM_001146352	stat7
3514	chr5	5185805	5186605	1.18	0	Intergenic	-435330	NM_001076606	mvb12ba
3516	chr6	27976891	27977338	2.56	0	Intergenic	-24342	NM_001080177	amotl2a
3517	chr3	8609408	8609759	5.42	0	Intergenic	21925	NM_131836	sim2
3519	chr23	41042306	41042684	3.95	0	Intergenic	-40231	NM_001139458	si:dkey-194e6.1
3520	chr1	48839374	48839852	3.78	0	3' UTR (NM_001114727, exon 6 of 7)	13505	NM_001114727	zgc:175214
3523	chr19	31595616	31596437	5.59	0	promoter-TSS (NM_001045124)	-156	NM_001045124	meox2b
3524	chr10	42032323	42033213	0.95	0	Intergenic	-52992	NM_205600	orai1b
3525	chr4	72363593	72363937	4.83	0	Intergenic	263944	NM_001099227	zgc:165515
3526	chr15	17878654	17879036	5.43	0	Intergenic	-33723	NM_001020720	zgc:113279
3527	chr16	1733769	1734294	1.76	0	Intergenic	-254896	NM_178222	sim1a
3529	chr5	36645698	36646410	1.67	0	Intergenic	-44053	NM_001089532	zgc:163098
3533	chr19	13315544	13316023	1.68	0	intron (NM_001039524, intron 4 of 7)	52489	NM_001039524	zfpm2b
3534	chr5	13318058	13318634	1.87	0	Intergenic	29733	NM_198919	figla
3535	chr12	4221352	4221863	1.95	0	Intergenic	-9442	NM_001002596	zgc:92313
3545	chr23	45250654	45251175	1.34	0	Intergenic	-1272	NM_001009916	tfr2
3550	chr6	18283651	18284112	4.31	0	Intergenic	237613	NM_200704	aanat1
3551	chr9	5732299	5732643	5.54	0	Intergenic	-151623	NM_001128670	pdzk1
3552	chr3	17630049	17630417	5.39	0	Intergenic	90614	NM_001257157	dhx58
3554	chr20	152685	153190	4.02	0	intron (NM_001080028, intron 1 of 6)	6002	NM_001080028	slc16a10
3555	chr5	68263517	68264230	2.36	0	intron (NM_001014296, intron 11 of 13)	-12578	NR_039379	--
3563	chr22	35239572	35240071	1.8	0	intron (NM_200109, intron 1 of 3)	10553	NM_200109	tsc22d2
3566	chr14	34572858	34573276	2.87	0	Intergenic	-37821	NM_001007108	il12ba
3570	chr24	41116527	41117043	1.39	0	intron (NM_001045123, intron 15 of 22)	13912	NM_131837	cebp1
3572	chr19	13042883	13043470	1.48	0	exon (NM_200256, exon 2 of 7)	2316	NM_200256	slc25a32a
3574	chr17	11841796	11842188	3.45	0	intron (NM_001037400, intron 5 of 11)	62113	NM_001037400	smyd3
3575	chr2	3367580	3367939	4.1	0	Intergenic	-2412	NM_001045363	wnt9a
3576	chr12	20216221	20217349	1.82	0	TTS (NM_001015058)	1884	NM_001015058	hbbe3
3578	chr3	59638828	59639335	2.46	0	intron (NM_213461, intron 1 of 5)	30730	NM_213461	arhgdia
3579	chr3	54519961	54520317	4.37	0	Intergenic	71667	NM_001020671	ubald1b
3581	chr25	12679587	12680086	2.29	0	intron (NM_001128358, intron 2 of 9)	12029	NM_001128358	slc7a5
3585	chr5	10335165	10335752	2.01	0	intron (NM_203478, intron 1 of 1)	110407	NM_203478	rtn4r
3586	chr23	41019969	41020728	1.8	0	Intergenic	-18084	NM_001139458	si:dkey-194e6.1
3587	chr12	1572630	1573280	1.17	0	Intergenic	108634	NM_001045248	usp22
3588	chr17	12152510	12153074	3.77	0	intron (NM_131434, intron 6 of 7)	78362	NM_131434	snap25b
3592	chr23	45728564	45729726	1.17	0	Intergenic	7960	NM_001001826	zgc:85866
3595	chr3	32263303	32263584	5.4	0	Intergenic	-15621	NM_001005931	rras
3596	chr4	1333430	1333757	5.55	0	intron (NM_001003981, intron 1 of 4)	13454	NM_001003981	ptn
3597	chr19	26619450	26620026	1.4	0	intron (NM_001044814, intron 1 of 3)	31259	NM_001044814	dtnbp1b
3601	chr6	4253718	4254197	6.24	0	Intergenic	-125920	NM_201285	pou4f1
3602	chr11	12660220	12660694	5.47	0	Intergenic	-1898	NM_205558	ap1s2
3603	chr7	34654627	34655066	2.02	0	Intergenic	-37432	NM_001077332	ddx28
3607	chr21	28408076	28408748	2.08	0	promoter-TSS (NM_001020628)	55	NM_001020628	pygma
3609	chr2	2336308	2336954	1.57	0	Intergenic	-5638	NM_200751	rpe65a
3610	chr16	10190715	10191182	2.83	0	Intergenic	-9976	NM_200466	ptpn2a
3611	chr8	52877919	52878703	4.07	0	Intergenic	-5303	NM_131794	nr5a1a
3613	chr14	17199118	17199660	1.63	0	intron (NM_200376, intron 2 of 6)	58358	NM_200376	fgfrl1a
3614	chr2	33246932	33247545	1.65	0	Intergenic	40828	NM_001076570	rnf220a
3617	chr25	21882678	21883543	1.81	0	Intergenic	85476	NM_001303032	si:ch211-147k9.8
3618	chr22	18681970	18682505	2.09	0	Intergenic	39293	NM_207052	midn
3619	chr9	47155949	47156278	5.49	0	Intergenic	-114413	NM_001126463	igfbp5b
3620	chr21	516469	516876	2.32	0	Intergenic	-30757	NM_001113483	klf4
3624	chr1	7232379	7233354	1.52	0	TTS (NR_120315)	3661	NR_120315	--
3630	chr8	26040037	26040789	1.1	0	promoter-TSS (NM_201464)	-125	NM_201464	impdh2
3631	chr22	33407637	33408472	1.1	0	promoter-TSS (NM_001003610)	-21	NM_001003610	nicn1
3634	chr18	36226953	36227379	3.83	0	Intergenic	-72344	NM_001015066	b3gat1a
3637	chr16	51137503	51137925	3.76	0	TTS (NM_001302232)	70549	NM_001302232	LOC567622
3640	chr8	4256691	4257036	5.37	0	Intergenic	-29489	NM_001040045	myl2b
3641	chr17	39438467	39438861	5.36	0	Intergenic	143694	NM_001114717	--
3642	chr7	55428249	55428805	1.66	0	Intergenic	96455	NM_001003506	trappc2l
3644	chr15	8396669	8397214	1.55	0	Intergenic	-21826	NM_001128700	tmem160
3646	chr14	1507745	1508127	3.56	0	intron (NM_001289886, intron 2 of 6)	47512	NM_001289886	trpc7b
3648	chr3	31729293	31730288	1.52	0	Intergenic	17715	NM_001109833	zgc:171779
3649	chr6	58065566	58066134	1.63	0	intron (NM_212908, intron 1 of 8)	86568	NM_212908	tox2
3651	chr18	17389432	17390213	1.87	0	intron (NM_001039460, intron 1 of 8)	20414	NM_001039460	zfpm1
3652	chr5	2895100	2895520	5.45	0	Intergenic	54306	NR_030090	--
3653	chr17	17200018	17200572	2.28	0	intron (NM_001080009, intron 18 of 23)	227768	NM_001080009	nrxn3a
3654	chr13	42498363	42498836	1.64	0	exon (NM_199479, exon 11 of 13)	22253	NM_200659	mlh1
3659	chr3	61235208	61235479	5.36	0	intron (NM_001017830, intron 3 of 14)	22907	NM_001017830	baiap2l1b
3665	chr8	2120132	2120483	5.69	0	Intergenic	-140241	NM_001123265	ikbkb
3666	chr3	50491162	50491539	2.72	0	Intergenic	-7751	NM_001128818	tnfsf18
3668	chr17	776885	777761	1.07	0	Intergenic	-17119	NM_001114849	cyp1c2
3672	chr13	5797042	5797468	3.72	0	intron (NM_213234, intron 1 of 7)	11289	NM_213234	spred2b
3673	chr18	14379594	14380088	1.65	0	Intergenic	-10892	NM_200754	hsbp1b
3674	chr3	51326244	51326726	1.42	0	exon (NM_213256, exon 2 of 15)	17453	NM_213256	ttyh2l
3679	chr6	2294308	2295113	0.81	0	promoter-TSS (NM_001083853)	-100	NM_001083853	pbx1b
3684	chr18	38417186	38417595	3.72	0	Intergenic	77359	NM_001310078	alx4b
3687	chr20	39712107	39712569	1.95	0	Intergenic	-18635	NM_131622	hey2
3688	chr20	30625794	30626142	4.99	0	exon (NM_001044899, exon 4 of 21)	38165	NM_001044899	myt1la
3689	chr8	10307163	10307600	2.08	0	Intergenic	40065	NM_001077391	pim1
3692	chr25	18268902	18269207	5.46	0	Intergenic	-34951	NM_194380	dusp6
3694	chr11	7077046	7077639	1.91	0	Intergenic	52374	NM_131321	bmp7a
3695	chr23	9152930	9153878	1.07	0	Intergenic	99208	NM_001012253	xkr7
3704	chr11	43371898	43372535	1.66	0	Intergenic	47810	NM_001002123	ralbb
3707	chr3	41713459	41713817	3.72	0	Intergenic	-62003	NM_130971	lfng
3709	chr4	42110168	42110798	2.32	0	Intergenic	-436377	NM_001109839	znf1137
3713	chr7	1337619	1338331	1.15	0	5' UTR (NM_205559, exon 1 of 13)	116	NM_205559	lpcat4
3720	chr7	56572489	56573091	1.58	0	Intergenic	-38902	NM_001077165	senp8
3721	chr21	43385588	43386144	3.07	0	Intergenic	-19377	NM_001045356	frmd7
3726	chr23	17785313	17785771	3.53	0	Intergenic	-54537	NM_001030133	bhlhe23
3736	chr6	53957765	53958804	1.87	0	Intergenic	-77284	NM_001013503	cacna2d2a
3738	chr11	16711138	16711482	5.35	0	Intergenic	271230	NM_001110030	kbtbd8
3739	chr5	18730323	18730601	5.35	0	Intergenic	165902	NM_131099	foxn4
3740	chr15	18392104	18392525	2.76	0	Intergenic	-88215	NM_001039638	or131-2
3743	chr6	51676086	51676532	2.53	0	Intergenic	-36986	NM_001012499	fam65c
3746	chr23	34116255	34116568	4.9	0	exon (NM_001003882, exon 11 of 11)	-4508	NM_001005584	chchd6a
3747	chr9	6696590	6697011	1.72	0	Intergenic	-13159	NM_131150	pou3f3a
3748	chr14	40410971	40411945	0.89	0	intron (NM_131159, intron 1 of 8)	18405	NM_131159	ef1
3749	chr25	24295401	24295744	5.36	0	Intergenic	142872	NM_001013512	tmem86a
3750	chr18	4157181	4157542	4.47	0	Intergenic	682045	NM_200034	serp1
3751	chr2	13374424	13375059	1.44	0	Intergenic	197269	NM_201139	kdsr
3752	chr17	50154754	50155963	1.23	0	Intergenic	13551	NM_001122849	acyp1
3759	chr11	13787909	13788275	3.65	0	Intergenic	203573	NM_001005206	wdr18
3761	chr8	26268556	26269005	4.29	0	Intergenic	-4682	NM_200297	mgll
3765	chr16	34041512	34041920	5.74	0	exon (NM_001077563, exon 4 of 10)	3233	NM_001077563	zdhhc18a
3766	chr5	50369944	50370400	5.33	0	Intergenic	-9821	NM_201583	gcnt4a
3767	chr7	41483220	41483509	5.33	0	intron (NM_001025517, intron 16 of 16)	14538	NM_001025518	hrh3
3770	chr6	3404642	3405005	5.94	0	intron (NM_001017625, intron 4 of 4)	8680	NM_001017625	dmbx1b
3773	chr7	5843526	5844545	0.93	0	Intergenic	-2543	NM_001089569	zgc:163040
3777	chr3	10002010	10002365	3.54	0	Intergenic	-180635	NM_194373	cbx2
3779	chr9	26011161	26011518	5.34	0	intron (NM_001135104, intron 3 of 9)	-18512	NM_001017560	gtdc1
3782	chr24	36022619	36023085	1.61	0	promoter-TSS (NM_001076717)	-15	NM_001076717	abcd4
3785	chr13	22624146	22624583	2.8	0	Intergenic	37448	NM_001001840	nfkb2
3787	chr5	24487628	24488021	3.56	0	Intergenic	45830	NM_001123269	abo
3788	chr5	15774422	15775132	1.13	0	promoter-TSS (NM_001114917)	40	NM_001114917	kremen1
3790	chr21	8306871	8307531	1.24	0	Intergenic	22611	NM_001159586	lhx2a
3791	chr6	211579	212129	4.44	0	Intergenic	-39299	NM_213233	atf4a
3793	chr6	22124073	22124510	3.76	0	TTS (NM_001082826)	5720	NM_001083876	si:dkey-10p5.7
3800	chr16	50751688	50752050	3.84	0	intron (NM_001017775, intron 1 of 7)	57853	NM_001289794	hamp
3802	chr12	29864754	29865098	5.49	0	Intergenic	64070	NM_001128687	trub1
3803	chr16	55364562	55364919	4.02	0	Intergenic	-44140	NM_001310033	zgc:114181
3805	chr5	18481635	18482088	3.4	0	exon (NM_001128545, exon 11 of 24)	20637	NM_001128545	golga3
3808	chr7	57515152	57515478	4.14	0	intron (NM_001114708, intron 6 of 18)	92005	NM_001003602	camk2d1
3809	chr15	47562379	47563154	1.78	0	Intergenic	-71157	NM_001080683	cep57
3810	chr3	5934471	5934835	5.73	0	intron (NM_001089460, intron 1 of 20)	52249	NM_001089460	pkn1b
3819	chr5	12935232	12935520	4.2	0	intron (NM_001099993, intron 2 of 11)	7744	NM_001099993	si:ch211-89f7.1
3820	chr24	28202495	28202897	2.42	0	intron (NM_001077179, intron 3 of 11)	24619	NM_001077179	prkag2a
3822	chr1	1653288	1653636	2.7	0	Intergenic	-4038	NM_131688	atp1a1a.3
3823	chr17	5918584	5919995	0.9	0	promoter-TSS (NM_001008642)	-438	NM_001008642	ephx2
3824	chr9	661012	661561	1.54	0	Intergenic	-50933	NM_212594	ybey
3825	chr2	12035599	12035948	4.35	0	Intergenic	92974	NM_001004569	abhd3
3826	chr4	10267182	10267756	2.05	0	Intergenic	-100291	NM_001082867	kcnd2
3827	chr13	17592437	17592964	1.54	0	intron (NM_199585, intron 1 of 9)	5782	NM_199585	vdac2
3828	chr6	55322590	55322852	5.33	0	Intergenic	-33098	NM_001003519	pltp
3833	chr2	5425881	5426242	4.1	0	Intergenic	-68295	NM_001163995	sft2d3
3834	chr18	41187954	41188434	3.81	0	Intergenic	53885	NM_001076747	fbxo36a
3836	chr11	17353720	17354057	5.34	0	Intergenic	225464	NM_001077273	fam19a4b
3838	chr7	54587772	54588421	1.24	0	Intergenic	164399	NM_001077722	tpcn2
3840	chr7	32409138	32409751	1.43	0	Intergenic	-13296	NM_001005306	slc39a13
3841	chr19	47698136	47699010	1.43	0	promoter-TSS (NM_001002569)	-110	NM_001002569	tpmt.1
3845	chr18	3331279	3331741	2.93	0	Intergenic	-18843	NM_201328	pak1
3847	chr7	59810189	59810472	5.32	0	intron (NM_001042686, intron 2 of 12)	3986	NM_001042686	hspa12b
3849	chr7	12243827	12244490	1.89	0	Intergenic	126046	NM_001037578	saxo2
3850	chr9	54669972	54670461	1.93	0	Intergenic	-18050	NM_001002457	egfl6
3858	chr9	30426153	30426586	2.51	0	Intergenic	27300	NM_131335	mid1ip1a
3860	chr17	25563678	25564155	2.16	0	Intergenic	4550	NR_110414	--
3865	chr19	33379294	33379649	4.73	0	3' UTR (NM_001005772, exon 13 of 13)	-12740	NM_001044847	spire1a
3866	chr6	1530768	1531083	5.31	0	Intergenic	31325	NM_001007394	chchd6b
3868	chr1	43837747	43838329	1.63	0	promoter-TSS (NM_001039640)	-952	NM_001039640	zdhhc5a
3869	chr6	45531831	45533834	1.1	0	intron (NM_001080051, intron 1 of 22)	39274	NM_001080051	cntn4
3870	chr11	6550432	6550923	2.59	0	Intergenic	104370	NM_213031	gadd45ba
3878	chr11	42855049	42855438	2.14	0	Intergenic	33216	NM_212914	foxg1b
3879	chr12	18492682	18493119	1.84	0	intron (NM_001044903, intron 2 of 15)	8634	NM_001044903	grid2ipb
3880	chr23	13835197	13835517	5.34	0	Intergenic	-12784	NR_030650	--
3883	chr23	34994735	34995075	5.31	0	Intergenic	102070	NM_212746	klf15
3890	chr1	49204756	49205133	3.92	0	intron (NM_131426, intron 3 of 10)	34219	NM_131426	lef1
3891	chr22	26427807	26428144	5.56	0	intron (NM_001003485, intron 3 of 20)	4637	NM_001003485	zgc:92480
3892	chr16	48871682	48872478	1.48	0	Intergenic	100020	NM_001110524	brd2b
3893	chr3	10054409	10054761	5.52	0	Intergenic	-128237	NM_194373	cbx2
3896	chr8	14164593	14164935	5.32	0	intron (NM_201040, intron 3 of 10)	7382	NM_201040	def6a
3900	chr9	2416193	2416694	1.23	0	Intergenic	-33030	NM_001128295	wipf1a
3903	chr9	12971272	12971544	5.31	0	Intergenic	-17149	NM_001039807	bmpr2b
3904	chr3	10784817	10785271	1.11	0	promoter-TSS (NM_001020706)	-96	NM_001020706	zgc:112965
3906	chr4	13906066	13906677	4.01	0	TTS (NM_001045268)	-3072	NM_001030099	gxylt1b
3911	chr18	50725671	50726152	2.3	0	Intergenic	15297	NM_001001729	rap2b
3913	chr1	9706547	9707179	2.31	0	intron (NM_152956, intron 2 of 12)	12255	NM_152956	dachb
3915	chr23	31888403	31889349	1.36	0	promoter-TSS (NM_131266)	-16	NM_131266	myb
3919	chr23	26228248	26228882	1.68	0	intron (NM_001099420, intron 5 of 28)	12493	NM_001099420	ptpn22
3921	chr2	7754126	7754578	1.54	0	intron (NM_194411, intron 4 of 10)	18446	NM_194411	ripk2
3926	chr21	17032711	17033245	2.88	0	intron (NM_001030277, intron 4 of 18)	18136	NM_001030277	atp2a2b
3932	chr20	50908833	50909492	2.8	0	Intergenic	-125149	NM_001172400	gphnb
3933	chr14	8575610	8575898	5.3	0	Intergenic	58710	NM_001045429	zgc:153681
3935	chr11	10481642	10481983	5.32	0	Intergenic	-9117	NM_001003883	ect2
3936	chr7	60071104	60071988	1.28	0	intron (NM_001002692, intron 1 of 4)	17372	NM_001002692	ppp1r14bb
3938	chr1	1276787	1277250	3.77	0	Intergenic	-150773	NR_039328	--
3939	chr16	41086197	41086954	1.46	0	Intergenic	21372	NM_001045276	dek
3942	chr5	15122876	15123290	2.56	0	Intergenic	127930	NM_001003493	suds3
3946	chr25	19807141	19807482	5.45	0	Intergenic	-42036	NM_001130626	kcna6a
3947	chr12	10107438	10107950	2.19	0	Intergenic	-18108	NM_001003740	psmc5
3949	chr11	40498430	40498788	3.15	0	Intergenic	-20247	NM_001039628	tas1r3
3962	chr6	44169430	44170079	1.67	0	intron (NM_001110200, intron 1 of 6)	3499	NM_001110200	gxylt2
3963	chr17	39323623	39323972	5.92	0	intron (NM_001114717, intron 5 of 6)	28827	NM_001114717	--
3964	chr15	45671503	45671985	2.67	0	Intergenic	46221	NM_001033749	sagb
3968	chr6	57696130	57696521	4.62	0	intron (NM_001076592, intron 1 of 3)	29627	NM_001076592	zgc:153702
3969	chr7	10459729	10460933	1.12	0	promoter-TSS (NM_131674)	33	NM_131674	arnt2
3970	chr4	54916288	54916643	4.19	0	Intergenic	-252640	NM_001030146	si:ch211-238e22.2
3976	chr18	1462245	1462810	1.62	0	intron (NM_205705, intron 1 of 8)	108760	NM_001030257	rab27a
3977	chr22	12686896	12687200	4.37	0	intron (NM_001045366, intron 2 of 5)	14697	NM_001045366	fam207a
3981	chr20	52501421	52502695	1.01	0	intron (NM_200890, intron 1 of 12)	374	NM_200890	naprt
3982	chr18	50007293	50008468	1.07	0	intron (NM_001045317, intron 1 of 4)	32930	NM_001045317	mob2b
3984	chr17	2640435	2641138	1.66	0	Intergenic	17592	NM_183073	bdkrb1
3986	chr11	3471565	3471973	5.31	0	intron (NM_001083015, intron 1 of 26)	3808	NM_001083015	acap3b
3987	chr10	459715	460043	5.35	0	Intergenic	-57022	NM_001089389	npffr1l3
3990	chr3	29148970	29149323	2.58	0	Intergenic	-165485	NM_001017756	grap2a
3993	chr21	34383585	34384116	3.71	0	intron (NM_152955, intron 7 of 11)	-156556	NM_001031838	alg13
3995	chr2	51374933	51375379	1.65	0	promoter-TSS (NM_001122704)	100	NM_001122704	si:ch73-52e5.1
3997	chr11	26348941	26349439	1.63	0	Intergenic	-10049	NM_001004017	st3gal8
4000	chr8	4916325	4916947	1.44	0	promoter-TSS (NM_001102640)	13	NM_001102640	tmem230b
4001	chr1	5796193	5796939	0.93	0	promoter-TSS (NM_001020643)	-169	NM_001020643	klf7a
4004	chr16	30973504	30973910	3.24	0	Intergenic	-61902	NM_131796	ptk2ab
4006	chr6	23862577	23863137	1.38	0	Intergenic	27621	NM_001002216	gadd45ab
4008	chr3	58819731	58820408	1.41	0	Intergenic	-55613	NM_001045319	luc7l3
4013	chr15	14310338	14312247	3.73	0	Intergenic	-36930	NM_001089327	zgc:162193
4014	chr20	39060055	39060869	0.94	0	intron (NM_001082893, intron 1 of 5)	53064	NM_001082893	msra
4017	chr24	9469425	9469816	5.34	0	Intergenic	-2404	NM_001202441	nphp3
4019	chr21	11556286	11556594	5.3	0	intron (NM_001130591, intron 2 of 29)	5394	NM_001130591	cast
4020	chr7	28600122	28600466	5.3	0	Intergenic	-140631	NM_198826	dnaaf1
4022	chr12	49020712	49021235	1.47	0	Intergenic	-9316	NM_200591	ghitm
4023	chr7	73890320	73891223	1.28	0	Intergenic	7009	NM_199961	cldnd1a
4024	chr24	17388685	17389035	6.12	0	intron (NM_001281991, intron 16 of 23)	-133150	NM_213495	cul1b
4025	chr24	17118112	17118474	3.39	0	intron (NM_194366, intron 1 of 9)	2313	NM_194366	bmi1a
4027	chr25	16570273	16570790	1.85	0	Intergenic	-22707	NM_001033717	cecr1a
4031	chr14	17201932	17202537	5.3	0	intron (NM_200376, intron 2 of 6)	55513	NM_200376	fgfrl1a
4032	chr17	52439482	52439974	1.9	0	intron (NM_201487, intron 1 of 14)	1576	NM_201487	dlst
4037	chr10	32173844	32174218	4.21	0	intron (NM_131076, intron 5 of 5)	13548	NM_131076	wnt11r
4040	chr3	11443715	11444211	1.47	0	Intergenic	-138016	NM_001037419	mmd
4041	chr5	16975339	16976015	2.08	0	Intergenic	-300802	NM_001100015	chfr
4043	chr4	15025811	15026625	1.69	0	intron (NM_201489, intron 1 of 6)	13632	NM_201489	ube2h
4048	chr18	5985902	5986585	0.97	0	Intergenic	25151	NM_001013457	gcsha
4050	chr16	50489314	50490519	0.85	0	5' UTR (NM_001017775, exon 1 of 8)	170	NM_001017775	zgc:110372
4051	chr3	29787629	29788119	3.41	0	intron (NM_001001949, intron 17 of 19)	4272	NR_002877	--
4053	chr17	25301639	25301994	5.31	0	exon (NM_201296, exon 2 of 14)	6271	NM_201296	pabpc4
4054	chr18	16805438	16806692	2.33	0	promoter-TSS (NM_199848)	45	NM_199848	ampd3b
4057	chr2	54069448	54070716	1.61	0	Intergenic	-148388	NM_001017676	capsla
4059	chr9	40104703	40105229	1.21	0	Intergenic	104920	NM_001161762	si:zfos-1425h8.1
4060	chr10	14430045	14430395	3.62	0	Intergenic	99961	NM_001080612	galt
4070	chr7	26108892	26109488	1.49	0	Intergenic	56053	NM_199624	her8a
4071	chr2	16571611	16571916	4.38	0	Intergenic	66307	NM_001256616	sh3glb1b
4073	chr4	73451325	73451689	4.67	0	Intergenic	-52973	NM_201580	nup50
4075	chr25	6197928	6198264	5.27	0	intron (NM_182858, intron 2 of 3)	18543	NM_182858	crabp1a
4078	chr7	68209557	68211022	0.95	0	Intergenic	-585129	NM_205546	hnf4b
4081	chr3	690782	691239	2.13	0	Intergenic	-4472	NM_001258319	dicp1.1
4082	chr7	53954832	53955146	3.87	0	intron (NM_200989, intron 1 of 10)	2263	NM_200989	pacsin3
4086	chr23	7678804	7679408	1.77	0	Intergenic	-18437	NM_153652	plagl2
4087	chr2	6636215	6636608	5.32	0	exon (NM_001077307, exon 2 of 6)	545	NM_001077307	rgs18
4090	chr2	11191903	11192348	3.46	0	intron (NM_001130643, intron 4 of 17)	51515	NM_001130643	ssbp3a
4091	chr13	30094644	30095002	5.4	0	Intergenic	-2826	NM_001012316	rps24
4092	chr17	11620079	11620498	5.38	0	intron (NM_001037400, intron 8 of 11)	283817	NM_001037400	smyd3
4094	chr24	963293	964776	1.71	0	intron (NM_001013480, intron 10 of 11)	22365	NM_001013480	napga
4095	chr13	2241754	2242284	3.8	0	intron (NM_200453, intron 6 of 8)	17472	NM_200453	elovl5
4096	chr1	28416322	28416786	2.92	0	intron (NM_200315, intron 1 of 1)	8945	NM_200315	irs2a
4100	chr16	46758054	46758917	1.01	0	5' UTR (NM_200123, exon 1 of 5)	114	NM_200123	rab11al
4101	chr12	46825352	46826505	1.04	0	promoter-TSS (NM_198802)	-282	NM_198802	adkb
4105	chr14	49200093	49200432	5.35	0	intron (NM_001190934, intron 1 of 16)	57797	NM_001190934	rxfp1
4106	chr22	4429440	4429840	5.35	0	Intergenic	-15277	NM_001130638	zgc:195170
4107	chr13	3382995	3383681	1.04	0	promoter-TSS (NM_001017635)	-136	NM_001017635	park2
4109	chr14	33543918	33544479	1.76	0	intron (NM_001002561, intron 2 of 6)	1489	NM_001002561	clic2
4111	chr10	24495719	24496060	4.3	0	Intergenic	43365	NM_001080183	zgc:158234
4113	chr8	21290664	21291016	3.81	0	Intergenic	-31015	NM_131682	alas2
4115	chr13	49154703	49155358	0.97	0	Intergenic	-1072	NM_199981	irf2bp2a
4118	chr16	47313710	47314181	1.55	0	Intergenic	30628	NM_001002730	ica1
4119	chr6	43665663	43666061	3.72	0	intron (NM_001039637, intron 6 of 19)	213093	NM_001013450	zgc:113054
4120	chr23	33441065	33441549	1.64	0	Intergenic	-6413	NM_001002424	slc48a1a
4122	chr5	66882020	66882474	2.51	0	intron (NM_001080604, intron 2 of 3)	-61333	NM_001256628	si:dkey-251i10.3
4123	chr9	3783150	3783636	1.8	0	Intergenic	-82988	NM_180973	sp5a
4124	chr13	42637299	42637886	2.12	0	5' UTR (NM_214809, exon 3 of 69)	1458	NM_214809	cdh23
4134	chr8	35131091	35131724	1.77	0	Intergenic	33607	NM_001309642_9	si:busm1-37i06.3
4135	chr1	50868708	50869064	2.1	0	intron (NM_131897, intron 9 of 12)	-24565	NM_001111157	etaa1
4136	chr3	36839367	36839784	3.25	0	Intergenic	101154	NM_200908	tubg1
4139	chr7	60027179	60028003	1.58	0	intron (NM_001122773, intron 1 of 33)	18730	NM_001122773	plcb3
4141	chr15	17874397	17874847	3.38	0	Intergenic	-37946	NM_001020720	zgc:113279
4142	chr12	34926018	34926324	5.28	0	Intergenic	-19525	NM_001105598	timm23a
4143	chr11	43136584	43137111	1.21	0	Intergenic	27470	NM_001114555	vip2
4144	chr5	8833451	8834183	1.68	0	Intergenic	-9829	NM_201339	tal2
4146	chr5	14976799	14977121	4.23	0	Intergenic	-18193	NM_001003493	suds3
4148	chr24	6043091	6043597	1.9	0	intron (NM_200634, intron 1 of 16)	5527	NM_200634	apbb1ip
4150	chr10	15508097	15508467	5.3	0	intron (NM_001193543, intron 1 of 23)	11545	NM_001193543	erbb2ip
4152	chr2	52837543	52838605	1.84	0	intron (NM_130911, intron 1 of 6)	23685	NM_130911	chico
4157	chr2	12128054	12129019	0.91	0	exon (NM_001004569, exon 1 of 9)	211	NM_001004569	abhd3
4162	chr7	64110095	64110476	4.58	0	Intergenic	240105	NM_001123055	zgc:158420
4165	chr21	3731256	3731638	2.55	0	Intergenic	-1614	NM_001007061	dolpp1
4167	chr20	2415629	2416408	1.39	0	Intergenic	150920	NM_001003990	med23
4168	chr18	13307106	13307587	1.88	0	intron (NM_001044968, intron 21 of 32)	26902	NM_001044968	plcg2
4183	chr13	25948276	25948981	3.65	0	Intergenic	225871	NM_001040391	bcl11aa
4184	chr5	12106175	12106773	2.28	0	intron (NM_001128748, intron 4 of 11)	-4111	NR_034191	--
4185	chr3	17565336	17565833	1.95	0	Intergenic	25965	NM_001257157	dhx58
4188	chr23	33422642	33423048	1.96	0	intron (NM_001204373, intron 2 of 11)	1614	NM_001204373	si:ch211-226m16.2
4192	chr24	29752607	29752999	3.6	0	Intergenic	-361748	NM_001099258	lppr5b
4194	chr4	8069046	8069461	4.08	0	Intergenic	-33918	NM_001030152	si:ch211-240l19.5
4195	chr24	42118911	42119408	2.57	0	intron (NM_201327, intron 2 of 8)	1681	NM_201327	ssr1
4199	chr11	31930250	31930845	1.57	0	Intergenic	512986	NM_001003624	diaph3
4202	chr24	36895767	36896112	4.33	0	Intergenic	19322	NM_001045443	dcakd
4203	chr12	21912774	21913177	2.55	0	Intergenic	203806	NM_001006087	ormdl3
4204	chr11	36493989	36494424	3.51	0	Intergenic	-21424	NM_001005312	parapinopsinb
4206	chr11	1530446	1530809	5.6	0	exon (NM_001003867, exon 6 of 16)	5552	NM_001003867	mybl2b
4207	chr3	24145816	24146216	2.41	0	Intergenic	56156	NM_001037381	zgc:123244
4211	chr17	9898363	9898953	1.32	0	Intergenic	19244	NM_001020545	zgc:109986
4218	chr16	27654950	27655464	1.72	0	Intergenic	-25207	NM_001005978	glipr2l
4221	chr25	11112823	11114681	0.88	0	Intergenic	-183743	NM_001265607	mespbb
4222	chr21	13649997	13650455	5.31	0	intron (NM_001128783, intron 1 of 8)	4423	NM_001128783	npdc1a
4223	chr5	7836702	7837410	1.31	0	Intergenic	64498	NM_001128232	spef2
4224	chr18	3352653	3353004	5.34	0	Intergenic	-40161	NM_201328	pak1
4226	chr3	37055630	37056032	3.36	0	Intergenic	-49082	NM_001024223	mlx
4229	chr20	38560352	38560945	1.84	0	intron (NM_001002728, intron 1 of 14)	5443	NM_001002728	adck3
4231	chr22	29869981	29870550	3.22	0	Intergenic	87304	NM_214689	smc3
4234	chr2	44210097	44210519	4.15	0	intron (NM_001045246, intron 8 of 9)	-24608	NM_001130651	kirrelb
4236	chr20	156664	157227	1.51	0	intron (NM_001080028, intron 1 of 6)	1994	NM_001080028	slc16a10
4240	chr19	40499489	40499844	5.41	0	exon (NM_001044312, exon 12 of 28)	17249	NM_001044312	zmym4
4241	chr25	1390174	1390869	0.86	0	Intergenic	-79054	NM_001301114	avpr1a
4245	chr7	30461212	30461891	2.5	0	intron (NM_001077597, intron 2 of 15)	7228	NM_001077597	mtmr10
4246	chr5	51477727	51478193	5.3	0	Intergenic	-43509	NM_001020519	slc14a2
4247	chr20	21611959	21612462	4.04	0	Intergenic	-83361	NM_180966	esr2a
4250	chr7	7351563	7352376	2.03	0	Intergenic	90231	NM_001004638	nit1
4254	chr19	24790457	24790808	5.25	0	Intergenic	-19705	NM_001083107	si:dkey-81h8.1
4256	chr20	31003216	31003570	5.25	0	Intergenic	-5325	NM_200198	hebp2
4258	chr5	42319367	42319571	5.26	0	intron (NM_001014335, intron 2 of 12)	6656	NM_001014335	rufy3
4264	chr2	48320812	48321310	1.8	0	Intergenic	80575	NM_001030161	gigfy2
4269	chr22	22889066	22889577	1.64	0	Intergenic	-78313	NR_029937	--
4270	chr3	54892983	54893284	5.24	0	promoter-TSS (NM_183066)	32	NM_183066	hbae3
4271	chr12	47304621	47305113	4.02	0	Intergenic	169928	NM_198072	mtr
4273	chr24	24017624	24018143	2.66	0	Intergenic	5416	NM_001025453	eif1axb
4274	chr24	41677976	41678680	1.18	0	intron (NM_001018133, intron 2 of 9)	78470	NM_001018133	ptprma
4275	chr13	46128546	46128963	2.59	0	Intergenic	87872	NM_213133	marcksl1a
4276	chr23	44259536	44259893	4.07	0	intron (NM_001114743, intron 1 of 17)	9714	NM_001114743	tec
4277	chr14	44879792	44880773	1.5	0	promoter-TSS (NM_001013347)	-97	NM_001013347	zgc:110741
4278	chr18	23044635	23046150	1.1	0	intron (NM_199209, intron 3 of 5)	40345	NM_199209	cbfb
4280	chr12	47282863	47283590	1.26	0	Intergenic	148287	NM_198072	mtr
4284	chr16	4534805	4535156	3.35	0	Intergenic	-46975	NM_001110349	vegfaa
4286	chr14	27641340	27641774	1.64	0	Intergenic	62307	NM_200569	tsc22d3
4291	chr23	30865317	30865856	2.66	0	Intergenic	-27798	NM_001039921	pcmtd2
4299	chr10	33617423	33617807	5.29	0	Intergenic	-4176	NM_001128271	il2rga
4300	chr22	30981716	30982458	1.1	0	Intergenic	42492	NM_001040377	ssuh2.2
4301	chr3	21265246	21265875	2.01	0	Intergenic	-13709	NM_001003857	itga2b
4306	chr12	23352395	23352892	2.11	0	Intergenic	49729	NM_131784	bambia
4309	chr10	35155890	35156352	1.9	0	intron (NM_001020552, intron 2 of 4)	8690	NM_001020552	zgc:110006
4310	chr5	68946186	68946637	2.63	0	intron (NM_001002181, intron 1 of 8)	2455	NM_001002181	mthfd2
4314	chr4	10755061	10755451	5.28	0	exon (NM_001290178, exon 51 of 68)	32310	NM_001290178	stab2
4315	chr14	38987530	38988001	4.81	0	Intergenic	-296971	NM_131782	glra4a
4318	chr13	24155315	24155791	3.31	0	Intergenic	-1090	NM_001161361	ccsapb
4320	chr1	7783964	7784231	5.26	0	Intergenic	-39462	NM_001100441	syngr3b
4321	chr23	16893414	16893759	5.26	0	intron (NM_001003542, intron 2 of 6)	4555	NM_001003542	zgc:100832
4322	chr15	42170176	42171771	1.3	0	Intergenic	156474	NM_001007768	farsb
4323	chr15	334297	335764	0.95	0	intron (NM_001042691, intron 2 of 15)	8342	NM_001042691	limk1a
4325	chr15	24936037	24936392	5.76	0	Intergenic	37000	NR_030022	--
4326	chr3	41489188	41489698	2.54	0	Intergenic	-16336	NM_001013277	gna12a
4328	chr7	13593185	13593626	3.23	0	intron (NM_200914, intron 6 of 10)	20229	NM_200914	abhd2a
4329	chr8	14195372	14195693	3.4	0	exon (NM_001044945, exon 4 of 19)	5786	NM_001044945	sin3b
4332	chr10	38528975	38529428	2.35	0	Intergenic	-39308	NM_001110374	serpinh1a
4334	chr25	11112407	11112706	5.23	0	Intergenic	-182547	NM_001265607	mespbb
4335	chr4	12764461	12764747	5.23	0	intron (NM_001006097, intron 4 of 8)	2965	NM_001006097	dera
4336	chr7	12686897	12687544	5.23	0	Intergenic	-10567	NM_001005599	saa
4337	chr11	28332055	28332407	5.32	0	Intergenic	35203	NM_001006070	dhrs3b
4343	chr6	740093	740449	3.63	0	Intergenic	-52183	NM_183072	txnrd1
4346	chr21	9880634	9881035	3.84	0	Intergenic	17935	NM_001076741	esm1
4348	chr14	46985626	46986409	2.27	0	intron (NM_200904, intron 1 of 15)	3125	NM_200904	fermt3b
4353	chr16	45447240	45447833	1.67	0	Intergenic	-15750	NM_001115093	rgl2
4355	chr24	8636657	8637388	1.24	0	5' UTR (NM_199946, exon 1 of 15)	162	NM_199946	mak
4362	chr25	6274401	6274768	5.25	0	Intergenic	-12273	NM_001098180	sin3aa
4364	chr20	42609338	42609857	1.71	0	Intergenic	-31061	NM_001195281	tdrd6
4369	chr5	8741599	8742054	1.96	0	Intergenic	98964	NM_212600	rchy1
4375	chr22	22890145	22890517	5.22	0	Intergenic	-79323	NR_029937	--
4380	chr1	5032645	5033230	1.4	0	intron (NM_212965, intron 1 of 16)	15360	NM_212965	nrp2a
4381	chr25	45217	45712	2.83	0	Intergenic	-11981	NM_001077771	zgc:109782
4382	chr22	13307425	13307779	2.3	0	Intergenic	-167649	NM_131264	ahr2
4384	chr1	57258061	57258505	1.65	0	Intergenic	6473	NM_001110761	si:ch211-114l13.9
4385	chr3	52145514	52145896	5.24	0	Intergenic	-128238	NM_001166291	ptger1c
4389	chr1	37981933	37982289	5.25	0	intron (NM_214687, intron 1 of 6)	56455	NM_214687	gpm6ab
4390	chr22	23047529	23047911	2.84	0	intron (NM_001017710, intron 5 of 5)	166169	NM_001003617	nek7
4395	chr4	6472128	6472598	2.4	0	intron (NM_001030082, intron 6 of 20)	158604	NM_001030082	foxp2
4396	chr13	40066763	40067228	4.11	0	Intergenic	89885	NM_001145554	zgc:123010
4397	chr15	42803163	42804162	2.07	0	Intergenic	-8076	NM_001123284	slc8a2b
4399	chr4	52740131	52740770	5.25	0	Intergenic	183976	NM_001128300	LOC100008037
4403	chr1	9397958	9398454	1.92	0	Intergenic	-10795	NM_001194989	fga
4405	chr16	54372973	54373329	3.85	0	intron (NM_001003988, intron 12 of 17)	22102	NM_001003988	xrcc1
4406	chr8	3364259	3364919	1.78	0	Intergenic	-8378	NM_200130	ctu1
4409	chr20	51915709	51916208	1.38	0	promoter-TSS (NM_001007427)	-34	NM_001007427	brox
4413	chr5	892711	893526	2.1	0	Intergenic	39522	NM_001007776	fubp3
4414	chr14	40454034	40454655	1.33	0	Intergenic	-24481	NM_131159	ef1
4418	chr13	2999338	2999927	1.62	0	intron (NM_001161598, intron 2 of 6)	22262	NM_001161598	pkdcca
4419	chr17	15181062	15181738	1.16	0	promoter-TSS (NM_001002726)	64	NM_001002726	wdhd1
4423	chr5	71223085	71223826	1.72	0	Intergenic	-12853	NM_001114475	fam78ab
4425	chr12	33463408	33463985	3.47	0	intron (NM_001014355, intron 13 of 14)	17664	NM_001014355	tdrkh
4428	chr1	648421	649195	2.6	0	intron (NM_131564, intron 1 of 15)	12806	NM_131564	appa
4429	chr11	23419335	23419730	4.25	0	Intergenic	-152759	NM_001145767	nfasca
4432	chr4	31473213	31473730	1.91	0	Intergenic	-127654	NM_001113606	zgc:173720
4434	chr16	9977931	9978502	1.46	0	intron (NM_001114410, intron 2 of 5)	28462	NM_001114410	ncalda
4435	chr20	54463821	54464458	0.92	0	promoter-TSS (NM_001004519)	73	NM_001077770	fkbp3
4436	chr8	26506197	26506546	3.96	0	intron (NM_001122712, intron 1 of 14)	3497	NM_001122712	sema3bl
4437	chr7	68163351	68163886	1.81	0	Intergenic	-631800	NM_205546	hnf4b
4438	chr5	26816410	26816935	4.17	0	Intergenic	-4200	NM_001105584	cyb561a3a
4447	chr13	28712154	28712662	4.13	0	Intergenic	56999	NM_001020523	nsmce4a
4449	chr15	28345834	28346362	2.33	0	Intergenic	-16342	NM_200976	prpf8
4450	chr11	39390397	39391128	0.93	0	Intergenic	-273921	NM_001002073	vamp3
4455	chr8	36231339	36232232	0.86	0	promoter-TSS (NM_200957)	-145	NM_200957	slc15a4
4459	chr5	60717135	60717534	2.9	0	3' UTR (NM_199780, exon 9 of 9)	29731	NM_001082803	wbscr16
4461	chr7	26295698	26296036	3.61	0	Intergenic	21103	NM_001080017	tnk2b
4468	chr20	363838	364344	2.49	0	intron (NM_001029969, intron 3 of 13)	23618	NM_001029969	fynb
4470	chr3	29367979	29368295	4.15	0	Intergenic	-11864	NM_001002061	rac2
4471	chr19	19161663	19162003	5.22	0	intron (NM_173234, intron 3 of 4)	1828	NM_173234	rps18
4473	chr12	14644082	14644446	5.24	0	intron (NM_200872, intron 7 of 11)	126475	NM_200872	becn1
4476	chr12	5233861	5234123	5.2	0	intron (NM_001161653, intron 1 of 31)	17302	NM_001161653	plce1
4478	chr7	8308093	8308650	1.38	0	intron (NM_001020496, intron 1 of 4)	11012	NM_001110408	zgc:172260
4479	chr23	18776411	18776943	1.74	0	intron (NM_001006008, intron 4 of 4)	4548	NM_001006008	zgc:103759
4481	chr2	45496009	45496531	1.33	0	Intergenic	-146937	NR_029925	--
4485	chr14	51727341	51728266	2.22	0	intron (NM_001077259, intron 1 of 5)	3355	NM_001077259	b4galt1l
4488	chr9	54359053	54359834	0.78	0	promoter-TSS (NM_001144040)	63	NM_001144040	cog3
4491	chr2	49712418	49712845	2.12	0	exon (NM_001277094, exon 10 of 10)	-10808	NM_200301	sh3gl1a
4492	chr15	30908082	30908409	4.39	0	intron (NM_201109, intron 5 of 14)	27488	NM_201109	msi2b
4493	chr22	3735187	3735439	5.23	0	Intergenic	219710	NM_001082805	kdm4b
4494	chr7	28155310	28155676	5.23	0	Intergenic	-13520	NM_001045116	rerglb
4504	chr8	50704791	50705475	1.66	0	Intergenic	-33441	NM_001002647	egr3
4509	chr1	2564841	2565838	0.91	0	5' UTR (NM_001109719, exon 1 of 3)	177	NM_001109719	gpc6a
4512	chr24	1663376	1663852	2.98	0	Intergenic	227762	NM_001113644_3	crhr2
4515	chr11	41576076	41576426	2.89	0	Intergenic	-155214	NM_001202432	svbp
4516	chr9	50809604	50809971	5.19	0	Intergenic	-97203	NM_001020575	fign
4517	chr10	28186357	28186700	5.34	0	exon (NM_001281468, exon 4 of 30)	44047	NM_001281468	med13a
4519	chr21	18178011	18178452	5.27	0	Intergenic	60470	NM_001123389	brd3a
4525	chr16	35588802	35589283	2.97	0	Intergenic	6712	NM_200078	cited4b
4526	chr6	6813265	6813765	1.93	0	Intergenic	5423	NM_200185	tuba8l4
4532	chr12	19923798	19924072	5.18	0	Intergenic	74893	NM_001002488	ubald1a
4536	chr5	69418277	69418557	5.24	0	Intergenic	35034	NM_001003629	rgs3a
4539	chr11	39369971	39370631	2.32	0	Intergenic	-294382	NM_001002073	vamp3
4541	chr21	130222	131569	0.86	0	Intergenic	-6028	NM_001114422	tbc1d13
4544	chr4	70769325	70769880	1.64	0	Intergenic	-105851	NM_001080666	slco1f4
4545	chr14	25415487	25415891	3.03	0	Intergenic	-104674	NM_131402	glra1
4546	chr2	57126243	57126802	0.96	0	intron (NM_001245962, intron 2 of 32)	6973	NM_001245962	sbno2a
4548	chr17	25846574	25846931	5.71	0	Intergenic	31196	NM_001080656	acss1
4550	chr20	52284262	52285188	1.42	0	Intergenic	102666	NM_212701	hlx1
4552	chr6	6870196	6870509	3.54	0	intron (NM_001004602, intron 3 of 13)	24859	NM_001004602	bin1b
4553	chr5	1846315	1847166	0.83	0	intron (NM_200293, intron 3 of 3)	109226	NM_001020688	vkorc1l1
4554	chr2	49722945	49723647	0.95	0	promoter-TSS (NM_200301)	-143	NM_200301	sh3gl1a
4557	chr10	26579510	26579860	4.15	0	exon (NM_001007030, exon 17 of 30)	25401	NM_001007030	synj1
4561	chr2	49121227	49121673	1.33	0	Intergenic	176131	NM_001002688	cdc34b
4562	chr1	9951506	9951794	5.18	0	Intergenic	4863	NM_001082892	zgc:174945
4563	chr5	71623154	71624088	2.04	0	Intergenic	-17868	NM_205634	wbp1
4564	chr22	3680274	3681220	1.48	0	Intergenic	274276	NM_001082805	kdm4b
4566	chr9	12842364	12842718	4.26	0	Intergenic	-33410	NM_001122856	glb1l
4567	chr8	53900792	53901144	5.35	0	exon (NM_001130594, exon 1 of 1)	2971	NM_001130594	tlr9
4573	chr22	13066921	13067291	2.01	0	intron (NM_131264, intron 2 of 10)	-48891	NM_001024816	ahr1b
4581	chr15	31781750	31782092	3.82	0	intron (NM_001302251, intron 3 of 14)	72438	NM_001302251	b3glcta
4586	chr11	36501236	36501598	5.19	0	Intergenic	-14213	NM_001005312	parapinopsinb
4587	chr2	10964209	10964501	5.19	0	Intergenic	-18790	NM_001020776	gfi1aa
4589	chr25	1262950	1263389	1.13	0	Intergenic	-206406	NM_001301114	avpr1a
4590	chr11	7068395	7068782	3	0	Intergenic	61128	NM_131321	bmp7a
4591	chr16	46589858	46590207	4.22	0	Intergenic	16083	NM_001105700	zgc:174938
4595	chr20	38591	39041	3.48	0	Intergenic	-10599	NM_001114452	zgc:174972
4597	chr19	31739705	31740234	1.3	0	Intergenic	14568	NM_200318	arl4ab
4599	chr2	44744682	44745255	1.06	0	intron (NM_001077340, intron 5 of 7)	26766	NM_001077340	klhl24a
4600	chr7	58474897	58475569	1.44	0	Intergenic	-1511	NM_131287	sox17
4603	chr19	44180479	44180971	3.2	0	Intergenic	-4651	NM_001002139	rpl11
4604	chr10	40309258	40309655	2.33	0	Intergenic	-53361	NM_001080188	git2b
4606	chr3	26814696	26815029	5.18	0	intron (NM_001017538, intron 7 of 11)	33060	NM_001017538	nubp1
4607	chr3	22398298	22398855	1.94	0	Intergenic	102410	NM_001204250	zgc:194167
4609	chr24	8700503	8700949	3.78	0	Intergenic	-9282	NM_001005603	gcm2
4610	chr15	31851750	31852093	2.44	0	intron (NM_001302251, intron 9 of 14)	-26031	NM_001177456	rxfp2a
4611	chr13	47377810	47378340	1.82	0	Intergenic	94427	NM_205625	lhcgr
4613	chr4	18934476	18934916	3.6	0	intron (NM_199533, intron 1 of 7)	15666	NM_199533	rap1b
4614	chr3	31738565	31738840	5.19	0	Intergenic	8803	NM_001109833	zgc:171779
4615	chr18	1607028	1607724	2.66	0	promoter-TSS (NM_001177500)	79	NM_001177500	ugt5f1
4620	chr12	48175832	48176434	1.29	0	intron (NM_198811, intron 18 of 19)	29692	NM_200733	ppa1a
4621	chr21	9469299	9470014	0.85	0	promoter-TSS (NM_001089543)	-117	NM_001089543	ptpn13
4622	chr15	16202421	16202776	5.98	0	Intergenic	18183	NR_023325	--
4628	chr7	74071478	74072212	2.11	0	intron (NM_199916, intron 4 of 7)	1839	NM_199916	ppp1cbl
4629	chr18	12966342	12967016	1.54	0	Intergenic	-77315	NM_001082852	parp12a
4633	chr13	16174342	16174654	3.71	0	intron (NM_183410, intron 5 of 14)	25600	NM_183410	anxa11a
4644	chr12	21951494	21951997	2.64	0	Intergenic	165036	NM_001006087	ormdl3
4650	chr11	34561812	34562425	0.96	0	promoter-TSS (NM_001098765)	-244	NM_001098765	slc38a3a
4655	chr7	68845774	68846201	3.45	0	Intergenic	50569	NM_205546	hnf4b
4664	chr16	49445170	49445658	1.26	0	Intergenic	21971	NM_200970	rab5ab
4666	chr17	706395	706830	1.77	0	Intergenic	43179	NM_214820	adssl1
4667	chr9	6798012	6798859	1.58	0	Intergenic	-114794	NM_131150	pou3f3a
4670	chr13	51187929	51188396	1.97	0	Intergenic	33314	NM_001135784	nkx6.2
4674	chr7	22499166	22499511	3.19	0	Intergenic	-21640	NM_213317	rbm4.3
4675	chr15	31919832	31920270	1.66	0	Intergenic	42099	NM_001177456	rxfp2a
4678	chr5	6255546	6256234	1.19	0	intron (NM_001003627, intron 2 of 14)	22166	NM_001003627	me2
4680	chr2	17720687	17721863	1.11	0	intron (NM_214785, intron 1 of 10)	451	NM_214785	st3gal3b
4683	chr10	37560046	37560492	5.35	0	exon (NM_212796, exon 4 of 17)	3793	NM_212796	msi2a
4684	chr16	51349713	51350168	2.07	0	Intergenic	33040	NM_001142543	hmgn2
4685	chr4	12307705	12308063	5.44	0	exon (NM_152978, exon 8 of 8)	14448	NM_152978	mkrn1
4689	chr17	11237854	11238218	3.15	0	exon (NM_001031668, exon 21 of 21)	19559	NM_001159911	timm9
4690	chr13	19622664	19622993	4.13	0	Intergenic	45966	NM_001002536	fam204a
4693	chr16	47910901	47911263	3.2	0	Intergenic	417433	NM_001013336	slc25a32b
4697	chr3	57377029	57377540	1.45	0	Intergenic	-21849	NM_199950_1	socs3a
4699	chr24	29901896	29902633	0.89	0	Intergenic	-212287	NM_001099258	lppr5b
4701	chr11	39894506	39894721	5.16	0	Intergenic	45727	NM_001077733	znf362a
4703	chr1	1374097	1374716	1.64	0	Intergenic	-53385	NR_039328	--
4705	chr6	54672210	54673190	1.03	0	Intergenic	104288	NM_001109724	tead3b
4706	chr9	25995010	25995620	1.82	0	intron (NM_001135104, intron 2 of 9)	28914	NM_001114551	zeb2a
4710	chr5	10260933	10261449	0.83	0	Intergenic	184674	NM_203478	rtn4r
4713	chr12	24994166	24994597	3.33	0	promoter-TSS (NM_131667)	-103	NM_131667	gch2
4717	chr16	48922232	48922616	4.27	0	Intergenic	150364	NM_001110524	brd2b
4718	chr19	10593668	10594125	2.7	0	Intergenic	-23272	NM_001082891	si:dkey-211g8.1
4720	chr13	40628111	40628887	0.87	0	promoter-TSS (NM_001017559)	93	NM_001017559	morn4
4721	chr10	32523458	32523806	4.3	0	intron (NM_201069, intron 3 of 14)	26812	NM_201069	uvrag
4722	chr20	48735955	48736855	1.7	0	Intergenic	36577	NM_213427	mgst3
4724	chr2	54296902	54297190	4.05	0	intron (NM_200866, intron 10 of 15)	29007	NM_200866	ctnnbl1
4726	chr19	44444575	44445201	2.7	0	exon (NM_001045113, exon 1 of 3)	506	NM_001045113	lrrc14b
4729	chr17	26281815	26282170	5.67	0	Intergenic	304563	NM_001080665	fam149b1
4730	chr25	529716	530081	3.62	0	Intergenic	-28345	NM_001080075	nell2a
4732	chr1	8974147	8974647	1.75	0	Intergenic	-5783	NM_001177493	ugt5b1
4733	chr4	17135754	17136155	2.05	0	Intergenic	-69034	NM_001033585	sox5
4740	chr5	19418813	19419494	2.92	0	intron (NM_001126453, intron 1 of 18)	9668	NM_001126453	git2a
4741	chr16	34987570	34987921	3.62	0	intron (NM_001002299, intron 24 of 28)	389183	NM_001002299	ptprub
4744	chr25	14877915	14878254	4.36	0	Intergenic	75235	NM_131304	pax6a
4747	chr3	31083543	31083872	5.16	0	Intergenic	44575	NM_001293671	apnl
4750	chr2	10924521	10924897	5.19	0	Intergenic	-4687	NM_199756	rpl5a
4755	chr20	48746526	48746971	2.59	0	Intergenic	26234	NM_213427	mgst3
4756	chr7	7802119	7802513	5.15	0	Intergenic	-197884	NM_001020496	zgc:113057
4757	chr8	2236691	2237077	3.28	0	Intergenic	-23664	NM_001123265	ikbkb
4763	chr3	11628409	11629412	1.05	0	intron (NM_001077334, intron 2 of 3)	29019	NM_001077334	hlfa
4764	chr7	47768469	47768822	2.74	0	Intergenic	209816	NM_131427	cpeb1b
4767	chr5	11311656	11312416	1.27	0	Intergenic	-3456	NM_001128707	nf2a
4768	chr20	53133616	53134410	0.79	0	promoter-TSS (NM_001202525)	-101	NM_001202525	fdft1
4769	chr10	1610247	1611233	0.92	0	Intergenic	-2034	NM_200156	nup155
4771	chr23	16328998	16329304	5.21	0	Intergenic	-168942	NM_200736	mrgbp
4773	chr25	2107274	2107948	0.84	0	Intergenic	-30492	NM_001102567	pparab
4774	chr13	6573540	6573878	4.13	0	Intergenic	-335155	NM_001200010	aifm2
4781	chr24	29896184	29896717	2.32	0	Intergenic	-218101	NM_001099258	lppr5b
4782	chr2	35214604	35214946	3.47	0	Intergenic	-43655	NM_194383	tnr
4785	chr6	28184604	28185043	2.82	0	Intergenic	-30254	NM_131496	smx5
4786	chr19	5756217	5756818	1.19	0	promoter-TSS (NM_200996)	-143	NM_200996	pdk2b
4787	chr21	43189563	43189981	3.53	0	Intergenic	12442	NM_001089339	zcchc10
4790	chr2	25260333	25260691	3.56	0	Intergenic	-20674	NM_213510	gyg1a
4791	chr18	17329173	17329679	2.84	0	intron (NM_001039460, intron 3 of 8)	80810	NM_001039460	zfpm1
4793	chr8	38306973	38307299	4.46	0	intron (NM_001014290, intron 9 of 17)	15480	NM_001014290	sorbs3
4794	chr7	7413158	7413800	1.51	0	Intergenic	-49845	NM_001077258	ino80b
4796	chr5	20440441	20440798	2.32	0	intron (NM_001271393, intron 16 of 19)	22550	NM_001082916	si:dkey-174n20.1
4797	chr7	35005854	35006336	2.18	0	Intergenic	47834	NM_201335	tppp3
4799	chr5	26269321	26269700	3	0	TTS (NM_200371)	9639	NM_200371	zgc:64051
4801	chr4	20224474	20225032	2.29	0	Intergenic	-104896	NM_212725	fam3c
4802	chr25	3071476	3071791	5.15	0	3' UTR (NM_001004596, exon 15 of 15)	-4933	NM_001089539	hps5
4803	chr9	50163111	50163934	1	0	promoter-TSS (NM_001128258)	-157	NM_001128258	ttc21b
4804	chr17	26740414	26740871	2.86	0	Intergenic	-38061	NM_213351	calm1a
4805	chr23	46055616	46056337	2.23	0	Intergenic	-9266	NM_001042775	abcg2a
4806	chr4	9029607	9030058	1.45	0	Intergenic	18889	NM_001007343	samm50l
4807	chr14	1723108	1723644	1.53	0	intron (NM_001024178, intron 3 of 3)	62448	NM_001045338	hrh2a
4808	chr22	30392941	30393691	1.8	0	intron (NM_001308638, intron 3 of 5)	6576	NM_001308638	mxi1
4809	chr23	39090526	39091478	1.14	0	Intergenic	-136950	NM_001080609	sall4
4810	chr5	30318599	30319072	2.15	0	intron (NM_001114455, intron 1 of 1)	5184	NM_001083847	spns2
4813	chr5	15012867	15013335	4.34	0	3' UTR (NM_001003493, exon 12 of 12)	17948	NM_001003493	suds3
4816	chr14	18755210	18755580	5.13	0	Intergenic	-1103944	NM_152963	fmr1
4817	chr7	14290187	14291103	0.93	0	promoter-TSS (NM_001044797)	1	NM_001002518	mrpl46
4821	chr21	36364440	36364772	4.71	0	Intergenic	14596	NM_001007217	gpr34l
4822	chr23	36597892	36598273	2.46	0	intron (NM_001080018, intron 1 of 17)	4032	NM_001080018	agap2
4823	chr9	36608079	36608437	4.15	0	Intergenic	506335	NM_001003649	ralba
4829	chr5	67844600	67845079	3.09	0	intron (NM_001014296, intron 13 of 13)	-143145	NM_131414	ephb4a
4832	chr5	12616756	12617920	1.06	0	intron (NM_182888, intron 5 of 8)	-30939	NM_001003780	ypel1
4833	chr20	9879369	9879723	3.94	0	Intergenic	37819	NM_001020738	stxbp6l
4837	chr3	8010291	8010699	2.46	0	intron (NM_001104940, intron 1 of 14)	899	NM_001104940	ubn2b
4838	chr12	10879580	10879919	5.48	0	Intergenic	-162725	NM_131406	raraa
4839	chr13	15003588	15003948	3.77	0	Intergenic	-47451	NM_001080584	mavs
4843	chr23	23850428	23850868	3.78	0	intron (NM_001177452, intron 8 of 35)	-141222	NM_200454	ptpn11b
4846	chr3	14389568	14390074	1.63	0	Intergenic	-4406	NM_001043334	epor
4847	chr12	23446627	23446915	4.01	0	Intergenic	143857	NM_131784	bambia
4850	chr10	624404	625987	0.81	0	intron (NM_001080048, intron 1 of 16)	459	NM_001080048	rfx3
4851	chr7	7565209	7565680	2.79	0	Intergenic	-1159	NM_001077281	trmt10b
4857	chr7	26373477	26373835	4.45	0	Intergenic	-4478	NM_001013352	tp53i11a
4858	chr1	55543994	55544721	1.54	0	Intergenic	10204	NM_199975	zgc:65894
4860	chr5	40686438	40686778	5.12	0	intron (NM_001102673, intron 2 of 7)	20789	NM_001102673	npr3
4861	chr2	58945699	58945958	4.17	0	intron (NM_001017839, intron 1 of 10)	2048	NM_001017839	stk11
4862	chr19	24150763	24151120	4.83	0	Intergenic	182955	NM_199546	chtopa
4863	chr1	1371151	1371661	1.71	0	Intergenic	-56385	NR_039328	--
4866	chr20	54204369	54204953	2.2	0	Intergenic	-1186	NM_131328	hsp90aa1.1
4869	chr14	40433300	40433734	2.16	0	Intergenic	-3654	NM_131159	ef1
4870	chr17	16514479	16514828	3.67	0	intron (NM_001017812, intron 5 of 5)	-42599	NM_001045263	foxn3
4871	chr21	1636117	1636766	1.83	0	intron (NM_131631, intron 5 of 10)	14246	NM_131631	fech
4873	chr6	1467347	1467778	1.97	0	intron (NM_001110010, intron 1 of 10)	10455	NM_001110010	plxna1b
4874	chr7	17088107	17088673	3.65	0	Intergenic	-3153	NM_001005577	nitr8
4877	chr23	13777333	13778107	2.16	0	Intergenic	-70421	NR_030650	--
4878	chr23	34235824	34236247	2.8	0	intron (NM_001005584, intron 7 of 7)	115116	NM_001005584	chchd6a
4880	chr7	7538311	7539288	1.12	0	Intergenic	25486	NM_001077281	trmt10b
4881	chr15	43198695	43199211	2	0	intron (NM_199586, intron 1 of 5)	6074	NM_199586	actn4
4883	chr16	8012907	8013544	1.09	0	Intergenic	-54417	NM_001030206	ano10a
4884	chr7	32398591	32398824	4.09	0	Intergenic	-10850	NM_198062	spi1b
4885	chr7	33382691	33383031	4.57	0	intron (NM_131780, intron 12 of 19)	29752	NM_131780	tle3b
4892	chr17	38622313	38623301	1.05	0	Intergenic	-3112	NM_131525	sptb
4893	chr1	49287629	49288620	0.79	0	promoter-TSS (NM_001145564)	90	NM_001145564	cyp2u1
4897	chr7	3029444	3029799	4.04	0	Intergenic	-154119	NM_001105149	zgc:171695
4898	chr1	43011686	43012134	1.01	0	Intergenic	14481	NM_001017809	bdh2
4899	chr4	15035428	15036259	1.26	0	intron (NM_201489, intron 1 of 6)	23257	NM_201489	ube2h
4900	chr16	42983981	42984479	2.45	0	exon (NM_001045281, exon 4 of 5)	6542	NM_001045281	hfe2
4901	chr16	49431508	49431811	5.11	0	intron (NM_200970, intron 4 of 6)	8216	NM_200970	rab5ab
4906	chr6	59042228	59042804	2.17	0	Intergenic	-61740	NM_200076	mars
4908	chr7	55452347	55452999	1.02	0	Intergenic	120601	NM_001003506	trappc2l
4911	chr12	36138536	36139368	1	0	Intergenic	111321	NM_001110465	dnai2a
4913	chr8	7053957	7054569	1.05	0	Intergenic	-46255	NM_001126386	LOC556480
4916	chr16	47340838	47341598	1.19	0	Intergenic	25221	NM_201333	mios
4917	chr6	16015740	16016391	1.6	0	Intergenic	111819	NM_152964	gbx2
4918	chr1	31147536	31147888	2.65	0	Intergenic	15796	NM_131032	inab
4926	chr6	29024604	29024997	3.27	0	Intergenic	-7905	NM_201338	gfi1ab
4928	chr5	2083932	2084260	5.13	0	intron (NM_200293, intron 3 of 3)	-70052	NM_001114407	ca4a
4930	chr5	50219563	50219817	5.18	0	Intergenic	-3486	NM_001161511	nol6
4931	chr18	15977015	15977758	1.98	0	Intergenic	-34507	NM_001044999	plekhg7
4933	chr2	57997714	57997965	5.11	0	Intergenic	103622	NM_001128410	si:ch211-155e24.3
4935	chr8	51614985	51615475	2.04	0	Intergenic	-2590	NM_001013567	kctd9a
4938	chr25	8081478	8081968	5.13	0	Intergenic	-3832	NM_200135	saal1
4940	chr20	51412441	51412874	1.96	0	Intergenic	27432	NM_131310	hsp90ab1
4941	chr19	17732139	17732588	1.8	0	Intergenic	-100184	NM_131857	klf2b
4944	chr13	45630566	45630873	5.17	0	Intergenic	-138764	NM_001080635	ldlrap1b
4947	chr11	18760520	18760945	2.72	0	intron (NM_001007063, intron 1 of 21)	49961	NM_001007063	magi1b
4952	chr3	8945	9842	2.63	0	Intergenic	12531	NM_001287098	mhc1zfa
4960	chr11	179147	180018	4.24	0	promoter-TSS (NM_001077777)	-425	NM_001077777	cdk4
4965	chr5	20689183	20689896	1.5	0	intron (NM_001126404, intron 4 of 9)	12292	NM_001126404	arhgap25
4970	chr2	49247567	49248108	4.7	0	Intergenic	49744	NM_001002688	cdc34b
4972	chr7	7544540	7546631	0.86	0	Intergenic	18700	NM_001077281	trmt10b
4973	chr5	56168907	56169487	1.42	0	Intergenic	85333	NM_001007340	ppm1db
4974	chr5	30415114	30415576	2.89	0	intron (NM_001102672, intron 9 of 23)	16734	NM_001102672	ankfy1
4975	chr7	45989151	45989572	3.43	0	Intergenic	241657	NM_130995	ccne1
4981	chr22	20005639	20005987	3.59	0	Intergenic	-19187	NM_001130788	celf5a
4982	chr23	2590710	2591096	2.45	0	Intergenic	-17035	NM_130989	snai1b
4983	chr17	1985937	1986761	1.91	0	Intergenic	-36505	NM_001002412	zfyve19
4984	chr8	19945655	19946082	2.35	0	intron (NM_001123276, intron 1 of 11)	241	NM_001123276	znf692
4986	chr16	5718455	5718844	3.45	0	Intergenic	20652	NM_001002182	zgc:91890
4988	chr10	44272134	44272587	5.28	0	intron (NM_001134725, intron 2 of 20)	61655	NM_001134725	adrbk2
4992	chr20	52019031	52020068	0.95	0	Intergenic	-1496	NM_001045274	taf1a
4993	chr13	47381199	47381520	2.16	0	Intergenic	97711	NM_205625	lhcgr
4998	chr23	2211086	2211487	3.33	0	Intergenic	-184069	NM_001002301	prdm5
5002	chr3	25819221	25819589	4.69	0	Intergenic	-39784	NM_001172554	gcat
5003	chr7	38752534	38753045	2.83	0	Intergenic	126076	NM_001243038	creb3l1
5008	chr3	5157122	5158500	0.75	0	promoter-TSS (NM_001020661)	-26	NM_001020661	tefb
5010	chr10	36403670	36404345	1.58	0	Intergenic	-1468	NM_131170	or104-2
5015	chr5	24877030	24877373	3.7	0	Intergenic	-100207	NM_001082856	rorb
5018	chr2	33254827	33255166	4.22	0	Intergenic	48586	NM_001076570	rnf220a
5019	chr23	37826735	37827209	3.4	0	Intergenic	-57241	NM_131881	irx7
5020	chr16	4865488	4866270	0.99	0	promoter-TSS (NM_001017852)	82	NM_001017852	mecr
5021	chr1	2745726	2746064	3.98	0	Intergenic	129274	NM_001302236	gpc5a
5022	chr7	20483153	20483508	4.43	0	Intergenic	55005	NM_001017684	cyb5d1
5024	chr3	13074898	13075271	2.47	0	intron (NM_001018135, intron 4 of 23)	35394	NM_001018135	sun1
5025	chr18	48276924	48277593	1.08	0	Intergenic	51824	NM_001017558	ets1
5031	chr7	16854064	16854822	0.98	0	intron (NM_001017655, intron 1 of 15)	143	NM_001017655	prmt3
5034	chr6	59411946	59412723	1.16	0	Intergenic	-50798	NM_001033751	fam210b
5035	chr7	3899124	3900948	0.85	0	5' UTR (NM_001008593, exon 1 of 16)	136	NM_001008593	ndrg2
5036	chr5	30336444	30337016	3.13	0	Intergenic	-12536	NM_001114455	spns2
5037	chr12	48730040	48730514	3.33	0	Intergenic	28840	NM_212828	uros
5039	chr23	39424647	39425044	4.22	0	intron (NM_001110410, intron 1 of 2)	-29174	NM_001003837	src
5041	chr16	17184783	17185175	3.37	0	Intergenic	-20516	NM_213190	tnfrsf1a
5042	chr16	45820080	45820556	1.85	0	Intergenic	67848	NM_001301356	ntrk1
5044	chr6	9323408	9323795	3.25	0	Intergenic	22806	NM_001113337	cyp27c1
5053	chr3	7173319	7173999	0.97	0	Intergenic	224368	NM_001105127	zgc:173577
5054	chr7	5838677	5839692	0.79	0	Intergenic	-7394	NM_001089569	zgc:163040
5056	chr11	45034797	45035155	4.05	0	exon (NM_214690, exon 3 of 13)	7792	NM_214690	ankrd13c
5059	chr8	23367382	23367823	2.75	0	TTS (NM_199864)	1401	NR_104072	--
5062	chr1	20235641	20236149	0.92	0	promoter-TSS (NM_213353)	-95	NM_213353	msmo1
5066	chr18	1026389	1027167	1.03	0	intron (NM_199333, intron 1 of 10)	8103	NM_199333	pkma
[truncated: 1,865 more rows]
