# Supplementary material for: Blood stem cell-forming haemogenic endothelium in zebrafish derives from arterial endothelium
Source: Nat Commun. 2019 Aug 8;10:3577. doi: 10.1038/s41467-019-11423-2 (PMC6687740; doi:10.1038/s41467-019-11423-2)
Supplement: Supplementary file 7 — Dataset 4 [file 41467_2019_11423_MOESM7_ESM.xlsx]

## Sheet: DP-R1hi Wt vs MO
Supplementary Data 4: Differentially expressed genes between Wt-DP-R1hi and MO-DP-R1hi
geneSymbol	WT_High_rep1	WT_High_rep2	WT_High_rep3	MO_High_rep1	MO_High_rep2	MO_HIgh_rep3	logFC	logCPM	LR	PValue	FDR	putative_offTarget
angpt1	35.5782	38.7193	38.9648	2.99514	1.13767	1.33781	4.35556	3.95432	76.3804	2.33957e-18	1.6785e-15	#N/A
olfm2a	3.53117	10.0407	7.83839	0	1.5392	0.308727	3.73382	2.36047	34.2868	4.75591e-09	8.27168e-07	#N/A
mpl	9.39424	26.3568	13.4616	1.21425	1.33844	1.33781	3.60544	2.20364	30.2056	3.88578e-08	4.86313e-06	#N/A
crfb15	6.59595	6.27542	5.22559	1.05235	1.20459	0	3.44231	0.907345	11.5007	0.000695712	0.013913	#N/A
gfi1ab	35.1784	53.4038	42.2592	4.93794	5.08607	4.93962	3.17699	3.70158	28.2895	1.04459e-07	1.12064e-05	#N/A
myhz1.1	7.66197	7.5305	170.57	1.05235	0.468453	22.0225	3.00803	6.08864	12.6269	0.00038023	0.00878202	#N/A
ctssa	19.3881	27.8001	14.8816	1.69995	4.61761	5.35126	2.84079	2.7016	11.7094	0.000621851	0.0128458	#N/A
mdm1	3.8643	6.33817	6.41839	1.21425	0.33461	0.720362	2.80058	1.36667	12.9441	0.000320933	0.00782706	#N/A
col5a3a	6.52933	4.20453	4.1464	1.1333	0.736141	0.205818	2.7933	4.36306	43.3496	4.5783e-11	1.07254e-08	#N/A
cpa5	2901.42	2930.24	2698	382.488	467.985	448.683	2.71869	9.68132	101.077	8.84796e-24	1.45094e-20	#N/A
zgc:158868	28.5158	20.8971	21.4136	3.64274	5.42068	2.57272	2.58001	2.85345	18.6449	1.57464e-05	0.000691011	#N/A
mapk4	1.46577	4.58106	7.44079	0.323799	0.0669219	2.16109	2.53775	4.23978	14.665	0.000128411	0.00380887	#N/A
pigrl2.1	17.1228	16.1278	17.3808	1.53805	2.34227	6.38035	2.52668	2.37847	17.973	2.24064e-05	0.000915315	#N/A
irf1b	94.8085	81.6432	83.3255	16.2709	14.7897	13.9956	2.51911	4.73581	49.4723	2.01188e-12	7.21701e-10	#N/A
plp1a	2.13203	7.59326	2.8968	0.404749	1.07075	0.617453	2.50378	6.99927	37.1465	1.09581e-09	2.13201e-07	plp1a
selp	9.19436	13.9942	11.36	1.4571	4.55069	1.33781	2.43347	1.86507	15.2386	9.4749e-05	0.00299621	#N/A
zgc:113209	3.59779	1.88263	4.3736	0.647598	1.20459	0.102909	2.39741	2.01785	12.6382	0.000377937	0.00876281	#N/A
atp1b2a	3.39792	4.45555	2.6696	0.890447	0.0669219	1.132	2.39369	4.4128	24.9784	5.79776e-07	4.46661e-05	#N/A
zgc:152774	26.1839	39.7862	35.6704	8.25688	4.48377	8.33562	2.36155	3.38127	22.9594	1.65455e-06	0.000104931	#N/A
psma6l	13.4584	14.4335	11.3032	2.50944	2.60996	2.57272	2.34025	2.05497	19.8508	8.3726e-06	0.00040213	#N/A
cfh	42.1741	50.8936	42.6	9.47112	11.109	7.10071	2.30978	3.7997	35.4191	2.65869e-09	4.84431e-07	#N/A
eomesa	3.13141	1.38059	3.408	0.0809498	0.736141	1.132	2.27598	5.4849	15.4531	8.45785e-05	0.00274708	#N/A
mrpl28	75.3538	66.0802	68.9551	13.1139	20.1435	12.1432	2.21465	5.25184	51.145	8.57896e-13	3.28259e-10	#N/A
trove2	4.73043	3.0122	6.24799	2.34754	0.200766	0.92618	2.15717	2.78691	13.4684	0.000242614	0.00630084	#N/A
slc16a3	8.46148	6.77745	7.21359	1.78089	1.67305	1.64654	2.13343	2.50187	20.4558	6.10251e-06	0.000313465	#N/A
mtmr1a	4.26405	4.20453	5.33919	0.809498	2.07458	0.411635	2.13158	2.23308	13.4271	0.000248018	0.00638084	#N/A
ugt8	12.2591	13.5549	17.8352	2.18564	5.01914	3.19017	2.08171	2.56098	17.0003	3.73733e-05	0.00140199	#N/A
slc25a47a	3.59779	3.20046	4.99839	0.728548	1.33844	0.823271	2.05557	0.884123	9.47638	0.00208134	0.0315194	#N/A
lmf2a	6.79583	7.09122	9.08799	0.890447	1.80689	3.08727	2.03782	2.36038	13.718	0.000212414	0.00565732	#N/A
pygmb	2.86491	2.38466	3.0672	1.05235	0.401532	0.720362	1.9832	1.77327	10.86	0.000982635	0.0182519	#N/A
marcksa	8.7946	9.28762	7.83839	3.07609	2.67688	0.92618	1.96568	4.8087	27.3394	1.70695e-07	1.71877e-05	#N/A
selenbp1	120.726	116.409	127.913	28.98	38.8147	26.4476	1.94819	5.38156	45.5042	1.52308e-11	4.35003e-09	selenbp1
klhl31	1.06601	0.815804	9.42879	0.242849	1.00383	1.02909	1.90814	3.68592	8.88774	0.00287091	0.0400235	#N/A
camk1db	17.1895	25.8547	29.6496	8.90447	6.62527	4.21926	1.90741	3.09359	12.923	0.000324572	0.00789357	#N/A
scgn	5.72982	7.27949	9.48559	1.69995	3.47994	1.02909	1.902	1.93087	9.49951	0.00205527	0.0312069	#N/A
tnnc2	3.66442	3.95351	59.1287	2.34754	1.13767	10.3938	1.89718	6.15843	9.32345	0.0022624	0.0335098	#N/A
pnp5b	12.8588	13.8059	13.9728	3.15704	5.75529	2.16109	1.87786	2.87494	16.2574	5.52935e-05	0.00191179	#N/A
si:dkey-97m3.1	25.9841	59.3655	43.9632	11.1711	14.9236	8.1298	1.87087	3.88144	11.7522	0.00060772	0.012669	#N/A
bcl6a	29.7817	37.9663	26.9232	11.0092	8.76677	7.10071	1.86312	3.76031	13.5638	0.000230588	0.00608488	#N/A
aldoab	23.7854	20.5206	82.3031	6.79978	10.4398	14.8189	1.85038	6.28049	22.7502	1.84483e-06	0.000115091	#N/A
rab3ab	12.3258	22.0267	22.0952	2.42849	6.49143	7.40944	1.83084	3.18053	16.8359	4.0755e-05	0.00150912	#N/A
bcat1	15.5904	11.735	11.7576	2.83324	4.41685	3.80763	1.81607	3.16568	16.8862	3.96885e-05	0.00147438	#N/A
dnmt3bb.1	248.248	289.862	264.517	64.3551	89.6085	76.5642	1.81073	6.71537	45.9286	1.22643e-11	3.70478e-09	#N/A
aldh3a2a	15.5238	20.9599	16.6992	6.88073	6.82604	2.3669	1.80088	3.54413	20.5366	5.85023e-06	0.000306744	#N/A
dpf1	7.39546	5.58512	5.79359	2.99514	2.00766	0.617453	1.78729	2.39404	11.2398	0.00080061	0.0154198	#N/A
nat8l	9.46086	8.66008	11.644	2.10469	2.07458	4.83672	1.77762	6.09798	31.0126	2.56359e-08	3.50326e-06	#N/A
pigrl2.4	10.9266	14.6217	9.20159	2.34754	4.14916	3.80763	1.775	1.95846	9.67104	0.00187195	0.0291167	#N/A
ppp2r2bb	3.79767	3.20046	2.8968	1.21425	1.07075	0.617453	1.75654	3.57425	15.0073	0.000107095	0.00331359	#N/A
prkcbb	61.8954	80.7646	55.5503	22.8278	24.6942	11.4229	1.75494	4.65028	27.1345	1.89784e-07	1.81565e-05	#N/A
ptpro	2.66503	3.51423	7.72479	1.37615	1.07075	1.33781	1.75255	5.58993	12.6475	0.000376073	0.00873874	#N/A
dnmt3ab	49.1698	66.6449	49.5863	12.3853	10.7075	31.3872	1.75076	5.03683	22.8531	1.7487e-06	0.000109896	#N/A
mst1	41.1081	71.6653	59.6399	16.5138	16.1282	18.3178	1.72217	4.23927	24.8484	6.20195e-07	4.71472e-05	#N/A
rhbdl3	3.06479	6.7147	5.16879	2.10469	1.47228	0.823271	1.69928	4.24685	18.1982	1.99069e-05	0.000833982	#N/A
b3glcta	6.1962	7.15398	5.79359	3.56179	2.60996	0.514544	1.69097	2.42645	8.79655	0.003018	0.0414398	#N/A
rrbp1b	46.9046	79.6978	38.056	20.4803	21.7496	9.46761	1.68758	4.73487	18.602	1.61051e-05	0.000700266	#N/A
agap2	153.239	165.232	158.131	48.5699	63.5089	40.8548	1.67681	5.76495	30.1997	3.89762e-08	4.86313e-06	#N/A
rapgef1b	11.2598	18.136	9.93999	4.93794	2.7438	4.32217	1.65543	3.28888	11.1107	0.000858308	0.0163392	#N/A
zgc:195282	19.1882	21.7129	25.1624	4.45224	8.96754	8.64434	1.6527	2.9197	13.4236	0.000248474	0.00638084	#N/A
rorab	7.26221	8.15804	11.36	4.04749	4.21608	0.720362	1.63157	3.54121	10.4008	0.00125961	0.0218415	#N/A
ift80	7.52871	11.484	8.69039	4.85699	2.34227	2.05818	1.63152	3.45278	14.3608	0.000150908	0.00428779	#N/A
ccr9a	368.707	339.375	344.719	115.677	127.553	101.159	1.61502	6.86867	37.9549	7.23993e-10	1.45802e-07	#N/A
notch1b	29.1155	24.7251	18.1192	4.61414	6.82604	13.4811	1.61472	5.02641	17.0346	3.67046e-05	0.00139053	#N/A
gstr	25.1845	19.8931	24.992	10.3616	11.6444	3.08727	1.61185	4.8699	18.8239	1.43359e-05	0.000637838	gstr
gpm6aa	2.73166	1.19233	1.2496	1.1333	0.33461	0.205818	1.61054	6.47331	13.0475	0.000303693	0.00759496	#N/A
rpl22l1	256.776	228.614	169.15	65.6503	47.9161	103.526	1.60821	7.42235	20.0403	7.58264e-06	0.000375177	rpl22l1
si:ch211-222k6.3	12.9254	11.3585	11.8712	4.69509	2.94456	4.73381	1.59307	2.3976	12.6348	0.000378635	0.00876281	#N/A
mfsd2aa	17.7225	16.8809	10.792	5.42363	6.69219	2.88145	1.5919	2.77379	10.9123	0.000955298	0.0178017	#N/A
vegfab	1.66564	2.94945	2.84	1.1333	0.535375	0.823271	1.57816	3.35483	11.5402	0.000681066	0.0137577	#N/A
etnk2	3.99755	13.7432	7.15679	2.10469	2.40919	3.19017	1.5767	2.17572	8.41346	0.00372453	0.0473254	#N/A
scg3	7.72859	15.3748	21.3568	9.14732	3.68071	3.4989	1.57132	3.85163	10.7022	0.00107008	0.0193136	#N/A
rab3da	6.7292	6.7147	5.79359	2.26659	2.47611	1.74945	1.57127	2.46038	11.4882	0.000700405	0.0139825	#N/A
si:ch211-214p16.1	478.24	459.674	308.821	126.201	126.884	174.945	1.53483	7.12738	25.7696	3.84698e-07	3.13188e-05	#N/A
nucb2b	37.5769	29.0552	26.8096	8.49973	15.2582	9.46761	1.52376	3.59745	11.8039	0.000591063	0.012381	#N/A
tnnt1	1.53239	1.75712	6.02079	0.566648	0.936907	1.33781	1.52362	5.39755	10.7433	0.00104658	0.0190091	#N/A
syk	103.07	157.639	122.631	44.6843	54.6752	34.8861	1.51519	5.45163	29.2046	6.51228e-08	7.628e-06	#N/A
aqp3a	156.904	169.75	209.876	59.9028	79.5702	46.9264	1.51431	6.17681	27.2187	1.81695e-07	1.78263e-05	#N/A
fam117bb	17.5892	12.8019	12.496	5.58553	6.29066	3.39599	1.51237	3.39024	12.4831	0.00041064	0.00927901	#N/A
hsd17b12b	31.9804	31.3143	27.7184	12.1425	12.3136	8.43852	1.48355	4.10819	24.5083	7.39897e-07	5.40973e-05	#N/A
cpm	18.5886	23.9721	21.3	10.4425	6.02297	6.9978	1.47302	3.29978	10.5539	0.00115944	0.0206344	#N/A
tox	20.121	27.9884	23.9128	9.55207	9.43599	6.9978	1.46414	7.40665	31.2049	2.32174e-08	3.211e-06	#N/A
sox11a	48.3703	50.0151	56.8567	18.2946	16.5297	21.6109	1.46219	8.51764	33.7518	6.26108e-09	1.04161e-06	#N/A
si:rp71-1g18.13	18.0556	21.8385	21.0728	5.74743	7.6291	9.15889	1.45489	2.86122	8.78308	0.00304037	0.0415481	#N/A
coro1b	10.1271	6.90296	10.9056	2.26659	5.88913	2.88145	1.45171	3.88645	12.8259	0.000341852	0.00821013	#N/A
hps5	59.4302	80.6391	63.5591	26.6325	35.2009	13.9956	1.44855	4.72033	20.8687	4.91869e-06	0.000265078	#N/A
zgc:162707	22.8526	26.7333	22.3224	12.1425	8.09755	6.17453	1.44529	3.62829	14.7522	0.000122603	0.00366499	#N/A
acsl1a	60.6961	79.0075	83.7799	35.2941	25.3634	20.9934	1.43598	5.30477	24.3868	7.88086e-07	5.68958e-05	#N/A
smad3b	7.79522	10.4799	7.49759	4.04749	2.67688	2.67563	1.43597	3.61059	13.7596	0.000207758	0.00557521	#N/A
hacd3	180.822	149.983	141.659	64.1122	66.9888	46.0003	1.42332	5.98193	32.8615	9.89618e-09	1.45639e-06	#N/A
slc1a4	4.3973	9.78965	6.30479	2.91419	3.74763	1.02909	1.41864	3.74143	12.1749	0.000484377	0.0106313	#N/A
mpx	4376.05	5073.42	3465.59	1338.83	2295.76	1312.19	1.40749	10.5435	22.1505	2.5209e-06	0.000149935	mpx
ptn	17.1895	22.7798	21.3	5.74743	7.0268	10.4967	1.40342	3.19994	11.6255	0.000650552	0.0132877	#N/A
pbx2	53.0341	63.5072	47.2007	15.4614	25.7649	23.2574	1.38333	5.74848	24.1903	8.72721e-07	6.22234e-05	pbx2
atp1a3a	105.735	152.053	119.223	43.8748	63.0405	39.3112	1.37216	6.28705	32.4678	1.21186e-08	1.76088e-06	#N/A
lin7b	9.12773	6.33817	3.8056	4.37129	2.47611	0.92618	1.36487	3.64548	11.2625	0.000790898	0.0153357	#N/A
mdm4	77.2193	98.8378	86.7903	39.8273	34.3979	27.3738	1.36338	5.57284	23.7613	1.09056e-06	7.37474e-05	#N/A
nme2b.2	40.7084	32.5694	34.3072	9.14732	15.2582	18.8323	1.36189	4.57121	16.2682	5.49794e-05	0.00190667	#N/A
bag5	10.5935	17.6339	19.1416	5.42363	3.94839	9.3647	1.35281	3.58787	12.3975	0.000429899	0.00963902	#N/A
si:dkey-10p5.7	237.254	262.564	225.609	86.1306	117.582	84.3852	1.34698	6.40854	16.064	6.12387e-05	0.00207362	#N/A
cnpy1	97.5402	81.957	56.8567	23.3135	33.2602	34.989	1.33042	5.67644	16.6101	4.59048e-05	0.0016631	cnpy1
mat2ab	10.0605	11.233	17.6648	4.29034	8.56601	2.98436	1.33001	3.77609	10.8358	0.000995566	0.0183717	#N/A
myh11a	122.458	168.056	142.909	52.6174	60.7651	59.1726	1.32326	5.66459	16.3807	5.18112e-05	0.0018336	#N/A
lef1	12.5923	13.6177	14.8248	7.04263	6.75911	2.98436	1.30687	4.12535	13.3186	0.000262785	0.00670336	#N/A
brf1a	15.7237	18.7635	16.6992	10.4425	5.21991	5.65999	1.30661	3.51087	11.9457	0.000547749	0.0117476	#N/A
psme2	22.5861	21.4619	20.3912	10.6044	9.43599	6.48326	1.30128	2.98007	8.45021	0.00365001	0.0470241	#N/A
skap1	44.3062	55.8512	56.9135	20.0755	22.8204	20.6847	1.30066	4.28347	15.8987	6.68251e-05	0.0022364	#N/A
znf395	55.2328	66.5822	60.8895	21.2898	25.9657	27.3738	1.29842	5.46422	20.5613	5.7753e-06	0.000305505	#N/A
capn2b	23.852	32.8832	41.6344	16.0281	14.589	9.2618	1.29511	3.84218	10.1064	0.00147755	0.024334	#N/A
pmp22b	1206.93	1162.14	1306	543.416	507.469	458.15	1.27958	8.81632	24.5563	7.21687e-07	5.31041e-05	#N/A
plce1	7.19559	8.91109	7.21359	3.31894	2.60996	3.91054	1.27126	2.85443	9.85339	0.00169519	0.0269517	#N/A
LOC558044	30.1815	41.9198	32.4328	12.2234	16.0613	15.0247	1.2682	4.94459	23.9987	9.64011e-07	6.7066e-05	#N/A
mtss1la	4.73043	5.77339	8.23599	2.91419	2.34227	2.3669	1.25517	3.60386	9.25077	0.00235396	0.0346425	#N/A
marcksb	96.2076	110.824	90.3687	41.6082	46.1761	37.4588	1.24707	8.98804	26.6334	2.45959e-07	2.17522e-05	#N/A
si:ch73-208g10.1	150.641	171.005	156.541	66.8645	81.3101	56.394	1.24467	5.83871	9.5129	0.00204032	0.0310621	#N/A
tagapb	117.994	117.79	117.746	48.327	61.7689	43.0159	1.23854	5.41023	16.6092	4.59276e-05	0.0016631	#N/A
mthfd1l	10.0605	9.97792	10.508	4.29034	7.42833	2.05818	1.23019	3.62569	8.45733	0.00363575	0.0469457	#N/A
akt1	11.0599	15.1238	12.496	6.15218	5.68836	4.73381	1.22686	3.15805	10.9375	0.000942369	0.017618	#N/A
tmed4	18.1222	21.964	18.8008	9.87587	10.9083	5.35126	1.22225	5.51631	18.3532	1.83506e-05	0.000780173	#N/A
tmpob	46.1717	65.0133	52.3127	24.8516	28.7095	17.0829	1.21561	6.33169	22.1336	2.54322e-06	0.000150483	#N/A
b3gnt2b	55.6325	64.2603	55.4367	24.123	36.6063	16.6712	1.21215	4.44853	10.0726	0.00150495	0.0247143	#N/A
pald1a	489.633	724.748	570.101	252.887	321.961	198.408	1.21079	7.9041	23.8953	1.01718e-06	6.99173e-05	#N/A
plagl2	20.9871	29.871	16.9264	8.41878	6.89296	14.5101	1.20629	3.97263	9.5589	0.00198983	0.0304549	#N/A
pacsin1b	7.12896	3.38873	10.224	3.64274	3.41302	1.74945	1.20133	5.19989	9.15294	0.00248319	0.0359	#N/A
znf362a	9.72737	9.91516	12.3256	4.53319	5.35375	3.91054	1.19465	3.27402	8.49535	0.00356054	0.0463183	#N/A
mgat1b	35.778	58.8634	38.056	13.6805	20.4781	22.8458	1.19109	4.15525	8.83696	0.00295191	0.0409238	#N/A
pygma	46.4382	48.4462	67.7623	24.0421	25.698	21.7138	1.1838	4.57548	9.16271	0.00246997	0.0358442	#N/A
arhgap11a	100.005	122.182	132.912	53.0221	64.5127	40.5461	1.17953	6.16589	19.0893	1.24742e-05	0.000568221	#N/A
esr1	22.9193	33.0715	19.4824	11.0901	12.849	9.05598	1.17727	3.27488	8.78091	0.003044	0.0415482	#N/A
phc2b	12.7255	15.4375	15.7904	8.82352	5.55452	4.42508	1.17516	4.49518	10.061	0.00151445	0.0248347	#N/A
hmces	8.12835	9.66414	9.93999	5.34268	4.34993	2.67563	1.16859	3.36602	8.50281	0.00354599	0.0462025	#N/A
mfap2	16.5232	11.7978	15.7904	8.17593	5.95605	5.45417	1.16192	5.49744	16.6516	4.49127e-05	0.00164189	#N/A
aclya	61.4956	83.4003	74.2375	44.6033	45.1054	13.2752	1.158	5.80107	10.4452	0.0012297	0.0214199	#N/A
iqgap1	245.383	310.884	275.423	115.596	140.871	115.464	1.15638	6.7379	21.9872	2.7447e-06	0.000160747	#N/A
slc25a1a	14.1913	18.136	14.9384	5.18079	11.2429	5.8658	1.15297	4.23062	10.0346	0.00153629	0.0251212	#N/A
ankrd10a	15.7237	15.6885	14.0296	5.99028	5.82221	8.74725	1.15218	4.21652	12.8784	0.000332398	0.00806679	#N/A
pik3cd	94.2755	93.2527	91.0503	37.3988	56.8836	35.2977	1.15111	5.10376	8.64722	0.00327561	0.0437727	#N/A
mboat2b	19.7879	29.62	25.2192	14.49	16.5966	4.93962	1.14165	4.52431	9.71697	0.00182574	0.0286308	#N/A
sall4	11.5929	16.5671	14.0864	8.90447	5.55452	4.93962	1.13949	3.86417	10.7434	0.00104654	0.0190091	#N/A
myo1f	167.097	238.591	196.528	90.9875	111.76	71.3158	1.13684	6.20045	10.1869	0.00141441	0.0236677	#N/A
tkfc	52.9675	63.5072	62.7071	27.7658	29.5126	24.5952	1.12598	4.7134	14.8112	0.000118829	0.00359903	#N/A
mthfr	20.4541	15.1865	18.5168	8.01403	11.176	6.17453	1.12181	3.75731	10.3162	0.00131871	0.0225932	#N/A
uspl1	11.0599	24.9134	22.0952	8.25688	11.176	6.07162	1.11891	3.96376	9.15699	0.00247769	0.0359	#N/A
iqgap3	13.525	16.4416	17.7784	8.33783	8.43216	5.35126	1.11833	3.77049	9.7437	0.00179938	0.0283334	#N/A
2006-09-01	278.829	275.24	303.539	141.662	174.666	87.0609	1.11563	7.11735	16.9487	3.84038e-05	0.00143129	#N/A
dnajc5aa	5.99632	2.76118	3.8624	2.75229	1.33844	1.74945	1.1137	5.00421	10.2177	0.00139096	0.0234029	#N/A
parp1	153.373	177.783	180.283	71.3167	77.8302	87.4725	1.1124	7.57899	22.2521	2.39099e-06	0.000143697	#N/A
cyfip2	86.7468	114.464	89.2327	36.2655	63.6428	37.4588	1.10984	6.0048	20.2484	6.80116e-06	0.000342414	#N/A
slc27a4	42.1075	53.6548	44.8152	20.4803	21.7496	22.537	1.10983	4.51575	15.265	9.34315e-05	0.00297091	#N/A
uggt1	30.9144	42.1708	35.4432	15.6233	18.2697	16.1567	1.10685	4.28759	14.5014	0.000140059	0.00404971	#N/A
plek	485.302	483.082	449.231	232.164	219.303	209.728	1.10225	7.44225	17.7736	2.48812e-05	0.00100214	#N/A
znf296	84.9479	99.4026	86.9607	34.4846	56.549	37.6646	1.10118	5.22925	15.2716	9.31045e-05	0.00296874	#N/A
sept9b	106.934	106.117	104.512	50.8365	59.159	39.9286	1.09354	5.83793	19.0516	1.27228e-05	0.000577254	#N/A
cul1a	92.2101	112.958	111.044	58.1219	57.2852	34.4745	1.08907	6.23373	17.1992	3.36585e-05	0.00129411	#N/A
atp2a2a	35.7114	46.4381	31.6944	15.3805	24.2257	14.8189	1.08203	4.18494	14.0983	0.0001735	0.00483398	#N/A
dnmt3bb.2	53.3006	55.2864	53.1079	26.7134	27.1703	22.7429	1.07373	5.61886	17.4429	2.96071e-05	0.0011679	#N/A
cdc14b	99.5389	126.073	101.785	45.2509	61.0997	49.6021	1.07141	6.76517	19.97	7.86651e-06	0.000384254	#N/A
abat	26.9834	41.104	37.0904	16.9185	15.9943	16.6712	1.07082	4.67459	11.9279	0.000552992	0.0118208	#N/A
ccni	150.041	135.549	116.099	46.789	123.739	45.3828	1.06754	6.51329	9.39337	0.00217772	0.032592	ccni
scinlb	957.279	1042.6	1068.69	537.506	596.81	343.818	1.0663	8.59453	14.4229	0.000146016	0.00419031	#N/A
zgc:92791	45.7719	30.9378	32.7736	17.4042	22.4188	12.7607	1.06594	4.43609	12.1667	0.000486507	0.0106577	#N/A
prkab1a	39.4425	40.2254	37.4312	20.966	20.7458	14.716	1.06565	4.27505	11.4694	0.0007075	0.0140996	#N/A
zgc:91976	36.1778	33.7618	24.7648	15.9471	15.392	13.7898	1.06488	4.00023	10.672	0.00108768	0.0196004	#N/A
pik3r1	192.882	206.461	199.538	105.559	91.75	89.3249	1.06474	6.90936	19.9561	7.92419e-06	0.000384908	#N/A
sh3bgrl	240.386	261.999	247.534	104.02	167.974	91.6918	1.0634	6.82183	16.2223	5.63276e-05	0.00194169	#N/A
fkbp11	41.1747	44.3045	30.672	16.6757	21.5489	17.1858	1.06299	4.39225	11.3914	0.000737867	0.0145532	#N/A
scarb2	43.0403	68.3393	67.3079	27.2801	39.1493	18.9352	1.05941	5.27247	10.5023	0.00119226	0.021023	#N/A
tp53i11a	36.8441	29.6827	38.5672	15.2995	18.6712	17.3916	1.05629	4.37432	10.4642	0.00121707	0.0212322	#N/A
si:ch211-226m16.2	331.33	350.357	342.674	144.576	184.303	163.522	1.05434	7.04889	11.3436	0.000757066	0.0147753	#N/A
mknk2b	391.027	349.102	404.359	214.355	176.205	162.596	1.05271	7.53427	19.9002	8.1592e-06	0.000393527	#N/A
ywhah	103.67	118.103	126.323	65.9741	72.2088	35.9152	1.04029	7.56949	14.7723	0.000121304	0.00365471	#N/A
itpa	69.2242	58.2359	57.1407	27.6848	24.895	38.0763	1.03453	5.44269	12.7443	0.000357099	0.00845184	itpa
ptgs1	39.7756	37.276	50.3815	23.6373	25.0288	14.8189	1.03337	4.20517	8.6317	0.00330363	0.0440445	#N/A
dnmt3ba	681.249	762.463	725.96	304.29	375.967	383.953	1.03244	8.31579	18.6399	1.5788e-05	0.000691011	#N/A
actn1	118.394	119.609	109.397	58.6076	73.2795	40.0315	1.02569	5.77279	10.4898	0.00120032	0.0210251	#N/A
rnpep	35.8447	38.5938	32.66	21.3707	20.0766	12.6578	1.02484	4.44793	10.5466	0.00116401	0.0206837	#N/A
cbsb	61.4956	61.9384	51.5743	29.8705	39.0824	19.6556	1.02078	5.52556	14.2376	0.000161119	0.00453306	#N/A
atad5b	18.1222	21.7129	16.9264	10.4425	8.49908	9.05598	1.02004	3.65827	9.33947	0.00224271	0.0332611	#N/A
rrbp1a	82.8825	114.966	86.2791	43.0653	45.0385	53.101	1.0191	6.3277	14.6763	0.000127643	0.00379588	#N/A
lpar5a	319.671	293.878	351.876	165.461	182.028	134.605	1.01795	6.91956	8.34769	0.00386178	0.0486601	#N/A
cnn3b	21.72	17.7594	20.3912	11.0901	9.23523	9.3647	1.01634	5.0904	14.5354	0.000137553	0.00399741	#N/A
hyal3	63.0946	61.6874	52.3695	21.7755	45.44	26.1388	1.0138	4.53829	9.21636	0.00239862	0.0351196	#N/A
traf4a	33.5794	30.0593	35.1024	17.4852	14.7228	16.6712	1.01276	5.33868	14.428	0.000145621	0.00418943	#N/A
oxct1a	21.4535	24.0976	27.7184	12.4663	15.5928	8.74725	1.00451	4.97337	11.0455	0.00088903	0.0167848	#N/A
top2a	164.033	272.667	217.146	116.972	108.547	99.2041	1.00214	7.7813	14.9059	0.000113006	0.00345826	#N/A
actr2b	56.0989	82.8355	66.3991	34.5656	33.9963	32.9308	0.996796	4.93474	10.1436	0.00144801	0.0240198	#N/A
kdm6bb	156.171	198.805	133.48	85.8877	67.9927	95.1907	0.989327	6.58923	13.5656	0.000230365	0.00608488	#N/A
dnajc3b	58.7639	77.4387	55.3231	32.7037	48.1838	20.0672	0.986941	5.00092	10.3806	0.00127345	0.0220482	#N/A
gabpa	151.507	165.671	165.174	84.5925	98.576	63.8035	0.965431	6.94864	11.0983	0.000864083	0.0163947	#N/A
metrn	4.59718	5.64788	6.75919	3.39989	1.94074	3.29308	0.963874	6.05306	8.88419	0.0028765	0.0400235	#N/A
ppp5c	76.4864	79.0075	85.8247	37.8845	44.3692	42.0897	0.956793	5.98616	13.5502	0.000232269	0.00610118	#N/A
rgs13	131.919	109.506	114.679	55.5315	56.9506	70.2867	0.956763	5.49987	10.1736	0.00142469	0.0237704	#N/A
mlx	144.245	134.984	125.869	66.9455	80.4402	62.4657	0.954452	5.94647	14.5596	0.000135798	0.00395641	#N/A
stmn1a	324.468	311.637	308.083	136.077	139.867	217.138	0.948964	9.16822	9.23198	0.00237824	0.0349549	#N/A
amd1	85.4809	102.729	74.0671	32.218	46.9123	58.5551	0.945348	5.62003	10.2477	0.00136858	0.0231029	#N/A
si:ch211-133n4.4	7.12896	4.39279	6.81599	2.34754	3.47994	3.60181	0.943819	6.43834	9.3677	0.00220843	0.0329228	#N/A
ptdss1a	108	121.68	131.605	74.15	80.3063	39.0025	0.941511	6.11182	11.1019	0.000862399	0.0163899	#N/A
foxp4	3.8643	11.0447	11.076	4.20939	4.8853	3.70472	0.94097	5.82411	8.3597	0.00383633	0.0483926	#N/A
kif14	17.9223	22.0895	24.9352	11.252	13.2505	8.95307	0.94012	4.28665	9.73202	0.00181086	0.0284751	#N/A
apex1	139.048	158.768	138.649	68.0788	92.1515	68.846	0.938732	7.77033	15.5661	7.96714e-05	0.002613	#N/A
slc39a7	188.218	193.848	210.557	103.94	145.622	69.7722	0.936765	7.17415	12.3387	0.000443674	0.00988919	#N/A
brd1b	69.3574	67.2725	65.4335	28.2515	48.4515	32.5192	0.935718	5.70617	12.5771	0.000390497	0.00894714	#N/A
adh5	259.907	293.376	263.949	145.791	150.842	132.444	0.93328	8.05802	14.7437	0.000123155	0.00367195	#N/A
tfr1b	85.5475	92.6879	90.7095	51.646	49.2545	38.8995	0.930155	5.40873	10.1108	0.00147399	0.0243102	#N/A
itm2cb	80.0176	70.473	79.6335	50.7555	35.0002	37.1501	0.920266	5.8571	14.4121	0.000146857	0.00420392	#N/A
pdxka	35.0452	47.5049	37.5448	19.9946	25.698	18.112	0.91901	4.26954	8.44235	0.00366582	0.0470693	#N/A
mccc1	59.4968	60.244	73.8967	38.3702	31.3195	32.8279	0.918642	5.53659	11.2742	0.000785915	0.0152648	#N/A
hsp90b1	696.04	908.367	506.939	454.452	431.446	243.277	0.914086	8.51943	11.3467	0.000755802	0.0147753	#N/A
pdk2b	131.919	91.6211	119.507	97.6254	53.136	40.3403	0.914077	5.49203	8.5086	0.00353473	0.0461564	#N/A
wdhd1	77.619	104.486	79.0655	43.47	51.1284	43.2217	0.912513	6.01936	14.1311	0.000170498	0.00476192	#N/A
asph	101.005	141.26	91.5047	51.3222	79.704	47.1322	0.912331	6.71696	12.6972	0.000366196	0.00859624	#N/A
hmgb3a	121.392	106.745	171.025	73.5024	62.5051	74.6089	0.909579	8.79026	12.2108	0.000475124	0.0104704	#N/A
jam3b	15.7237	19.5166	25.1624	14.7329	8.83369	9.2618	0.900818	5.7057	9.07471	0.00259169	0.0370486	#N/A
stk17b	227.594	227.107	223.451	87.102	168.509	118.86	0.894918	6.62198	11.9002	0.000561265	0.011909	#N/A
polh	50.569	70.724	49.1887	29.1419	35.8032	26.3447	0.891353	5.04676	9.93298	0.00162343	0.026247	#N/A
slc17a9b	70.8232	79.0703	56.6863	29.6276	54.876	29.329	0.888387	5.01222	10.1291	0.00145948	0.0241056	#N/A
dnmt1	107.734	115.781	96.7871	54.3982	61.9697	56.394	0.887951	6.56255	14.0745	0.00017571	0.00488371	#N/A
hmgb1b	164.033	170.817	156.825	88.8019	79.0348	98.2779	0.887397	9.97021	12.1515	0.000490484	0.0107243	#N/A
ptmaa	778.389	667.014	566.863	353.589	358.835	362.754	0.886733	9.79782	10.6686	0.00108972	0.0196064	#N/A
pdia4	451.057	493.185	371.244	279.52	303.357	148.497	0.886602	7.89212	11.6433	0.000644356	0.0132081	#N/A
g3bp2	24.3184	25.3527	20.5048	11.0092	15.2582	12.0403	0.885194	5.09286	10.488	0.00120154	0.0210251	g3bp2
dtnba	60.2297	49.5131	53.2215	30.5181	35.0002	24.1836	0.877233	5.04998	10.0085	0.00155816	0.0254064	#N/A
surf4l	97.0072	104.862	99.2863	41.1225	74.0826	51.6602	0.870626	5.70579	10.7108	0.00106512	0.0192847	#N/A
mki67	296.085	433.255	332.28	238.802	157.267	207.155	0.860685	8.29189	9.29974	0.00229187	0.0338588	#N/A
tecrb	50.8355	61.7501	56.6295	30.9228	36.7401	26.2418	0.860107	5.4855	11.2366	0.00080201	0.0154209	#N/A
ets1	79.6844	70.975	82.2463	39.4225	38.9486	50.6311	0.857491	5.2082	9.21932	0.00239474	0.0351076	#N/A
mcm5	390.294	461.62	458.035	280.896	268.758	184.413	0.85619	8.37943	9.89953	0.00165321	0.0264307	#N/A
ppp2r2d	23.1191	26.6078	23.9128	13.8424	14.7897	12.2462	0.841743	5.25849	9.59061	0.00195574	0.0301747	#N/A
mogs	81.9497	89.2992	82.8711	47.3556	62.2374	35.0919	0.839139	5.61144	8.33537	0.00388806	0.0488839	#N/A
map2k6	189.817	202.822	204.65	127.253	125.813	89.222	0.829141	7.3703	11.5215	0.000687958	0.0138302	#N/A
phf8	36.8441	47.6932	54.1303	21.2088	32.3902	25.2127	0.826832	5.69667	8.65399	0.00326346	0.0437631	#N/A
coro1a	2681.89	2888.76	2477.1	1515.95	1836.61	1204.55	0.826586	10.0446	10.1455	0.00144652	0.0240198	#N/A
herpud1	209.005	236.772	200.447	135.591	159.006	78.8282	0.824559	6.5449	10.154	0.00143987	0.0239539	#N/A
xpc	24.6515	29.5572	26.696	17.5661	12.7152	15.848	0.823415	4.70972	8.84449	0.00293975	0.0408045	#N/A
phgdh	22.786	30.8751	23.7992	18.0518	20.2773	8.1298	0.802423	7.11214	8.59078	0.00337869	0.0448796	#N/A
uhrf1	160.901	235.893	203.003	124.096	109.083	108.878	0.800366	7.37688	10.5194	0.00118128	0.0208614	#N/A
papss2b	926.565	1078.12	949.354	483.351	759.296	475.748	0.79828	8.64343	9.25754	0.00234528	0.0346034	#N/A
fam107b	374.837	328.581	327.736	209.012	220.976	164.243	0.788876	7.44002	9.34826	0.00223197	0.0331446	#N/A
zgc:158604	45.6387	52.337	47.2007	24.6087	32.3902	27.4767	0.786046	5.83862	10.4954	0.00119672	0.0210251	#N/A
hmga1a	4653.01	5185.94	4761.82	2830.17	3543.32	2239.5	0.782097	12.4273	10.8546	0.000985493	0.0182754	#N/A
csk	90.0781	121.116	102.978	61.3599	65.3158	56.8057	0.776883	6.00409	9.31139	0.00227734	0.0336876	#N/A
ppm1g	246.915	305.425	281.103	156.638	189.523	143.455	0.77329	8.29981	10.2904	0.00133727	0.0227415	#N/A
igf2bp1	240.319	346.089	392.374	207.555	173.796	188.529	0.77158	8.60423	8.43282	0.00368509	0.047211	#N/A
dnajc3a	84.3483	94.4451	81.3375	56.5029	65.4496	35.2977	0.766308	5.31059	8.70272	0.00317736	0.0430105	#N/A
abcf2a	398.955	427.482	458.205	241.554	268.892	251.303	0.755874	8.22665	9.71156	0.00183112	0.0286368	#N/A
rrm1	280.495	345.274	315.296	192.58	219.571	152.614	0.748447	8.35027	9.50973	0.00204386	0.0310747	#N/A
smc3	122.192	170.378	140.807	95.3588	95.5645	67.714	0.741434	7.06037	8.60085	0.00336006	0.0446931	#N/A
mdh1aa	138.382	142.954	120.643	72.45	89.2069	77.7991	0.740632	7.75314	9.22006	0.00239377	0.0351076	#N/A
fxr1	40.3752	42.1081	46.5191	27.6848	23.958	25.5214	0.738653	5.434	8.93086	0.00280392	0.0392514	#N/A
nucks1a	215.801	225.476	220.27	119.482	143.548	135.84	0.735164	8.44464	9.67567	0.00186724	0.0290917	#N/A
ezrb	70.9565	91.7466	77.6455	43.551	47.9161	52.4835	0.730802	5.33162	8.41548	0.00372039	0.0473254	#N/A
pbrm1l	74.3544	84.1534	77.5319	43.7129	51.3291	47.441	0.729351	6.36733	9.37685	0.00219743	0.0328014	#N/A
xbp1	2851.92	2794.76	2535.89	1709.74	1572.26	1664.76	0.728141	10.2763	8.912	0.00283302	0.0396106	#N/A
fli1a	532.873	558.136	559.366	352.212	341.235	302.346	0.722642	7.87789	8.33271	0.00389375	0.0489019	#N/A
impdh1b	185.753	201.566	201.413	116.568	129.762	111.244	0.715518	7.77088	8.52324	0.0035064	0.045895	#N/A
mybbp1a	226.328	286.787	297.177	168.376	163.356	161.773	0.705266	7.39057	8.58746	0.00338487	0.0448796	#N/A
ezh2	143.845	173.076	171.138	89.2876	103.863	112.479	0.676137	7.01068	8.39555	0.0037614	0.0476568	#N/A
atp6ap2	184.753	151.3	166.537	274.015	282.745	252.641	-0.690446	7.28003	8.67775	0.00322118	0.0435011	#N/A
histh1l	1858.99	1410.27	1918.87	3030.27	2782.61	2668.22	-0.71935	10.6186	8.41365	0.00372415	0.0473254	#N/A
fdps	61.4956	36.4602	65.6607	90.9066	80.5071	93.3383	-0.729424	5.91904	8.55371	0.00344818	0.0453398	#N/A
atp2b1a	170.762	190.961	212.205	344.36	265.212	351.228	-0.73101	7.51118	8.99838	0.00270219	0.038153	#N/A
scpep1	64.5604	53.5293	62.8207	114.382	103.261	84.2823	-0.731475	5.7361	8.65033	0.00327003	0.0437727	#N/A
acss1	87.3464	90.8681	101.217	172.504	154.857	138.412	-0.734514	6.24031	9.41706	0.00214976	0.0322468	acss1
bcas2	422.607	296.263	355.965	605.504	486.188	701.53	-0.747921	8.39383	8.45491	0.0036406	0.0469555	#N/A
tuba8l2	44.9058	40.9157	55.6639	73.5024	78.2987	83.9736	-0.758086	6.13207	8.79312	0.00302368	0.0414682	#N/A
pacsin3	48.6368	47.9442	67.3079	110.982	79.704	90.4569	-0.78257	5.41067	8.58102	0.00339686	0.0449741	#N/A
chmp5b	167.031	126.324	146.998	262.925	210.068	289.174	-0.791353	7.03257	9.08213	0.00258119	0.0369445	#N/A
prdx2	1911.03	1416.8	1624.76	3196.46	2167.67	3218.47	-0.791979	10.522	9.6514	0.00189207	0.0293501	#N/A
pepd	77.1527	64.3858	75.5439	123.691	135.249	117.007	-0.794146	6.23714	10.7769	0.00102774	0.0188156	#N/A
atp6v1c1a	64.6936	64.3858	65.8879	116.972	125.947	95.911	-0.795509	5.90927	9.96843	0.00159247	0.0258123	#N/A
id2a	196.013	172.574	143.477	317.485	262.2	318.091	-0.802907	7.79716	9.57869	0.00196848	0.0302899	#N/A
aplp2	11.7261	11.4213	13.0072	16.9995	21.6158	25.4185	-0.805414	4.72446	8.88444	0.00287611	0.0400235	#N/A
ehd1b	66.9589	60.8716	110.305	149.109	134.714	125.549	-0.81195	6.11621	8.41157	0.00372841	0.0473254	#N/A
iba57	63.0946	36.9622	56.2319	106.287	73.681	92.515	-0.813739	5.48677	10.044	0.00152841	0.0250281	#N/A
itgb1bp1	68.4913	61.5619	73.7263	123.934	106.406	128.533	-0.815056	5.91871	11.2534	0.000794767	0.0153588	#N/A
akap12b	30.5146	30.122	45.6103	78.7641	31.6541	91.2801	-0.820722	7.09051	8.49413	0.00356295	0.0463183	#N/A
ap2m1a	1261.49	1169.36	1321.9	2502	2064.41	2114.57	-0.822746	10.0231	11.6175	0.000653347	0.013313	#N/A
urod	2229.77	1731.2	2452.22	4052.02	3436.31	3854.14	-0.823321	10.5559	10.7508	0.00104233	0.018992	#N/A
slc25a39	93.2095	103.293	128.936	254.101	176.674	167.021	-0.842614	6.62265	9.72619	0.00181661	0.0285265	#N/A
zgc:64072	46.2383	41.5433	44.1904	82.0831	101.454	57.4231	-0.847523	5.31694	9.45581	0.00210481	0.0318329	#N/A
zgc:152830	172.961	177.406	190.393	308.904	409.094	275.178	-0.858492	7.40805	12.5198	0.000402652	0.00911646	#N/A
arl4aa	137.915	111.891	160.63	274.986	191.932	281.147	-0.860459	6.76625	13.9801	0.000184757	0.00503758	#N/A
glrx5	568.451	417.504	540.451	928.818	669.621	1215.97	-0.866047	8.72613	9.35047	0.00222929	0.0331446	#N/A
atp6v1aa	99.6722	96.5159	115.815	205.774	240.785	133.061	-0.866542	6.80147	10.4791	0.00120733	0.0210942	#N/A
map1lc3a	27.5165	22.1522	36.6928	53.7506	43.6331	59.6871	-0.868494	5.09144	8.57458	0.00340889	0.0450814	#N/A
ucp2	982.197	917.341	1067.04	1948.78	1598.36	1888.27	-0.869331	9.55512	13.1476	0.000287883	0.00729494	#N/A
entpd1	57.1649	72.1046	72.9879	120.534	136.788	112.788	-0.87331	5.93531	11.943	0.000548544	0.0117476	#N/A
hmbsb	474.576	389.013	635.194	969.535	963.475	791.369	-0.880486	8.48873	11.161	0.000835329	0.0159546	#N/A
tpp1	51.9015	44.8692	63.5591	111.873	111.023	73.374	-0.895196	5.75083	10.2768	0.0013471	0.022841	#N/A
atp6v0e1	128.788	107.121	132.855	231.354	224.791	229.487	-0.902967	6.81462	14.3701	0.00015017	0.00427744	#N/A
appa	13.7915	14.81	9.48559	16.5947	34.6656	23.669	-0.917407	6.36459	9.00165	0.00269736	0.0381318	#N/A
foxo3b	14.9242	13.0529	19.028	37.4797	35.8032	17.5974	-0.923989	5.47591	8.41992	0.00371132	0.0473254	foxo3b
adrb3a	35.1118	37.3387	45.3831	90.4209	67.4573	68.2286	-0.925642	4.85979	8.43419	0.00368231	0.047211	#N/A
arrdc2	15.2573	12.8019	18.4032	31.5704	28.7095	28.197	-0.926384	4.32733	9.3605	0.00221712	0.0330095	#N/A
sept9a	5.9297	9.28762	14.0864	20.4803	15.0574	18.3178	-0.929247	4.57876	8.64811	0.00327401	0.0437727	#N/A
enpp1	24.918	39.0331	35.6704	65.4074	65.115	56.7028	-0.930656	4.94001	9.41785	0.00214884	0.0322468	enpp1
tal1	350.718	298.333	327.792	755.019	642.785	492.007	-0.937849	7.95406	13.0561	0.000302302	0.00757824	#N/A
ak3	77.5524	58.9889	76.9071	158.419	123.337	127.504	-0.944028	5.96221	13.5448	0.000232932	0.00610462	#N/A
zgc:165573	51.5017	43.4887	49.2455	87.7496	78.6333	115.567	-0.944117	5.58066	8.93314	0.00280042	0.0392503	#N/A
sesn1	14.9242	13.9942	20.6752	43.0653	28.1741	26.1388	-0.954462	5.22838	11.6153	0.000654112	0.013313	#N/A
abcc5	21.5868	31.0633	16.2448	34.8084	66.7212	34.989	-0.956952	4.90341	10.3419	0.00130043	0.0223468	#N/A
tmem256	39.9088	35.2679	32.6032	75.9309	57.0844	76.77	-0.957158	5.16589	12.668	0.00037197	0.00867107	#N/A
rfesd	190.417	135.8	186.758	315.057	261.196	422.647	-0.960646	6.986	12.7122	0.000363274	0.00854513	#N/A
cpn1	61.5622	42.7984	84.1207	165.785	82.0463	115.978	-0.961605	6.34027	11.4129	0.000729352	0.0144848	#N/A
tspo	421.275	347.282	401.462	794.765	618.626	872.152	-0.962772	8.22993	12.7489	0.000356214	0.00844831	#N/A
cyp26b1	3.99755	3.26322	6.70239	10.8473	6.75911	9.2618	-0.973581	5.06519	9.57353	0.00197403	0.0303345	#N/A
rbm24a	19.3215	13.9314	23.572	37.9654	32.4571	37.0472	-0.979314	4.33093	8.81946	0.00298034	0.0410579	#N/A
flcn	18.7885	25.9802	28.1728	54.1554	43.7669	46.1032	-0.984873	4.65917	10.2797	0.00134504	0.0228398	#N/A
xkrx	70.0903	56.4788	77.1343	160.766	134.446	106.408	-0.984876	5.8404	13.4247	0.000248335	0.00638084	#N/A
zgc:85789	11.8594	15.6258	16.1312	29.7895	27.9064	29.329	-0.987167	3.74781	8.30697	0.00394933	0.0494403	#N/A
rnaseka	95.4081	76.3718	70.4887	141.743	140.268	195.424	-0.989755	6.20142	13.1059	0.000294371	0.00744291	#N/A
ctsc	45.039	51.6467	43.6224	97.6254	113.031	70.3896	-0.99396	5.34946	12.9428	0.000321156	0.00782706	#N/A
psap	322.869	341.32	396.407	735.429	902.978	506.517	-0.994267	8.39767	13.0089	0.000310014	0.0077027	#N/A
atp6v1c1b	21.7866	17.5084	24.9352	49.1365	51.3291	31.6959	-0.998032	4.43118	8.41805	0.00371514	0.0473254	#N/A
alas2	879.327	717.908	909.31	1920.37	1622.99	1486.83	-1.00026	9.30901	12.6904	0.000367541	0.00861021	#N/A
si:ch211-264f5.2	43.5733	38.9703	43.5088	75.5261	87.2662	87.2667	-1.00435	4.97083	8.67983	0.00321751	0.0435011	#N/A
wdfy2	9.86062	14.7472	11.928	25.6611	20.8796	26.3447	-1.00497	3.91079	9.0549	0.00261991	0.0372702	#N/A
zgc:91860	46.5714	39.4724	59.6967	115.272	97.5052	78.6224	-1.00643	5.32233	10.8232	0.00100236	0.0184097	#N/A
snx3	186.619	139.628	146.373	312.061	276.923	350.919	-1.00651	7.13466	13.0213	0.000307964	0.00768504	#N/A
fzd7b	3.33129	4.14178	4.54399	9.55207	9.83752	4.83672	-1.00693	5.85666	10.5397	0.00116837	0.0207134	#N/A
gsta.1	34.1124	23.7211	26.7528	57.7172	49.5891	60.5104	-1.00821	5.14759	11.4046	0.000732641	0.014525	#N/A
rhd	226.061	157.325	219.191	445.305	354.954	405.667	-1.00829	7.2496	8.39273	0.00376724	0.0476783	#N/A
uros	104.602	76.0581	124.449	247.14	186.578	184.618	-1.00896	6.39171	12.5546	0.000395223	0.00900592	#N/A
lmo4a	17.3893	16.6299	17.4944	41.5272	31.721	32.5192	-1.01923	4.58893	9.16572	0.00246591	0.0358305	#N/A
alad	339.592	253.15	327.792	731.705	556.188	582.361	-1.02355	7.98915	18.4267	1.76563e-05	0.000761942	#N/A
bloc1s6	34.5788	25.8547	29.4224	64.1932	51.2622	66.8907	-1.02754	5.19015	14.3524	0.000151589	0.00429652	#N/A
prdx3	585.774	423.277	560.275	1082.78	866.438	1233.67	-1.02772	9.03883	13.7291	0.000211155	0.00563684	#N/A
atp2b4	8.66135	7.15398	10.8488	10.9282	20.612	22.9487	-1.02854	4.25906	8.50669	0.00353843	0.0461564	#N/A
si:ch211-156j16.1	83.3489	48.258	127.97	222.045	122.333	167.741	-1.03061	6.31136	11.4172	0.000727684	0.0144767	#N/A
slc40a1	6.7292	5.83614	6.87279	11.0901	16.3289	13.0694	-1.03259	4.00709	10.2157	0.00139247	0.0234029	#N/A
arl4ab	46.4382	31.1261	53.1647	111.873	82.5817	76.0496	-1.03795	5.14986	8.66214	0.00324889	0.0436698	#N/A
elovl6	7.72859	4.20453	3.5784	10.6044	8.63293	11.5258	-1.04015	4.0202	8.78996	0.00302893	0.0414906	#N/A
gb:bc139872	15.7237	13.7432	12.78	28.5753	22.4858	37.1501	-1.04292	3.9964	8.48687	0.00357718	0.0463902	#N/A
zgc:152863	27.9162	19.8931	11.928	45.2509	43.3654	29.8436	-1.04644	4.03105	9.91346	0.00164075	0.0263676	#N/A
ucp3	192.815	138.561	174.83	346.789	251.894	521.542	-1.05516	7.09392	9.15304	0.00248306	0.0359	#N/A
mycn	43.44	49.9523	35.9544	74.4738	91.9507	108.054	-1.06209	6.82949	11.258	0.000792825	0.0153471	#N/A
rnd3a	23.2524	15.3748	36.7496	61.0361	47.4476	45.5886	-1.06534	6.65342	12.5874	0.000388347	0.00891566	#N/A
fech	86.0805	83.6513	94.1175	222.936	163.156	171.961	-1.06821	6.14221	10.5699	0.00114946	0.0205204	#N/A
her6	8.99448	4.70656	13.916	24.123	12.5813	19.3469	-1.07117	6.21374	12.4767	0.000412052	0.00929263	#N/A
adssl1	39.3092	34.0755	45.7807	103.778	88.8054	64.7297	-1.07304	5.17445	10.1791	0.00142039	0.0237331	#N/A
nenf	17.2561	13.0529	11.3032	31.0038	21.1473	36.8414	-1.08045	4.43677	12.7504	0.000355928	0.00844831	#N/A
gpr84	91.877	62.8797	61.1167	162.79	174.599	114.023	-1.08218	5.80939	12.8021	0.000346235	0.00828006	#N/A
prkar2aa	36.9773	36.3974	28.2296	41.2844	99.1114	96.3227	-1.089	5.42412	11.5795	0.000666835	0.013524	#N/A
dnajb2	24.9847	24.5996	29.1384	78.6832	47.983	46.4119	-1.08926	4.56765	12.1044	0.000503018	0.0109566	#N/A
rgs3a	21.4535	18.5125	28.8544	43.1462	46.1761	54.1301	-1.09128	4.97231	14.991	0.000108027	0.00333344	#N/A
atp6v1e1b	113.93	91.7466	102.126	214.274	216.693	225.576	-1.10152	6.94086	21.2565	4.01754e-06	0.000224963	#N/A
mxi1	7.46209	7.40499	4.99839	14.1662	13.719	14.8189	-1.10619	4.31561	11.294	0.000777561	0.0151282	#N/A
podxl	44.0396	54.4079	68.2735	154.128	89.0731	116.904	-1.10903	5.94145	15.8463	6.87003e-05	0.00229247	#N/A
gdf6a	21.9199	18.0732	38.1128	65.7312	49.5891	48.3672	-1.11152	4.73999	12.948	0.000320258	0.00782706	#N/A
cthrc1a	0.999387	1.12958	1.3632	2.10469	2.60996	2.88145	-1.11298	5.46269	9.65162	0.00189185	0.0293501	#N/A
ano5b	17.989	18.0732	29.5928	48.5699	51.2622	38.0763	-1.11826	4.39001	12.7513	0.000355757	0.00844831	#N/A
palm1a	7.26221	5.33411	8.12239	20.5612	10.6406	14.9218	-1.11846	4.28157	10.2675	0.00135391	0.0229226	#N/A
hdr	173.294	149.104	211.466	431.948	328.787	415.134	-1.11867	7.16719	11.6383	0.000646075	0.0132198	#N/A
nrp2a	4.79706	7.09122	12.0416	15.8662	13.6521	19.9643	-1.11962	4.77773	11.7584	0.000605697	0.0126645	#N/A
dnase1l3	42.1741	28.6787	30.5016	73.9071	80.9086	62.3628	-1.12284	4.84132	14.7546	0.000122449	0.00366499	#N/A
nt5c2l1	140.114	110.008	160.801	340.718	297.535	276.722	-1.12667	6.81742	9.67511	0.00186781	0.0290917	#N/A
klf3	47.1711	48.1325	75.8279	135.996	95.8322	148.497	-1.12714	5.59048	14.0687	0.000176257	0.00488708	#N/A
zgc:100829	10.327	9.91516	15.6768	27.1991	24.1588	26.1388	-1.1283	4.74975	14.8256	0.000117924	0.00358107	#N/A
zgc:158257	22.3863	21.3992	26.9232	68.1597	49.723	37.8705	-1.13113	4.71513	12.7193	0.000361892	0.0085301	zgc:158257
si:ch211-51e12.7	18.0556	18.5125	13.8024	25.4992	31.1187	64.6268	-1.13348	6.02276	11.5039	0.000694503	0.013913	#N/A
tspan18a	6.59595	2.1964	7.32719	18.2137	6.49143	9.67343	-1.13879	4.09549	9.17527	0.00245307	0.0357362	tspan18a
lima1a	4.99693	3.76525	3.692	11.4949	6.62527	9.46761	-1.13904	5.34328	14.9134	0.000112563	0.00345483	#N/A
fth1a	1870.45	1458.34	1777.1	3911.49	3289.61	4022.81	-1.14066	10.6859	19.9506	7.94696e-06	0.000384908	#N/A
hoxa10b	14.5244	6.52644	12.3256	24.4468	23.2888	22.8458	-1.14192	3.80898	8.2976	0.00396975	0.0496391	#N/A
nmt1b	300.482	223.907	331.371	722.962	554.247	600.782	-1.14804	7.84453	17.2749	3.23427e-05	0.00125004	#N/A
tmem120a	34.6454	33.1342	29.9904	77.1451	59.5605	85.6202	-1.15111	4.89888	16.3402	5.293e-05	0.00185805	#N/A
tmem119b	8.06172	5.08309	15.2224	21.4517	15.3251	22.9487	-1.1531	4.76128	13.5292	0.000234875	0.00614152	#N/A
etv4	10.1271	12.2998	11.3032	20.4803	33.5948	21.8167	-1.15495	5.08167	13.4293	0.000247722	0.00638084	#N/A
zbtb16a	6.4627	14.4335	14.2	27.361	24.895	21.5079	-1.1572	5.54265	11.7192	0.0006186	0.0128175	#N/A
stom	6.66258	5.27135	4.88479	16.9995	10.7075	10.188	-1.15939	3.7883	9.78958	0.00175504	0.0277877	#N/A
spi1a	105.069	126.512	111.725	191.365	334.342	240.292	-1.15956	6.54584	10.5382	0.00116929	0.0207134	#N/A
mllt3	69.1576	48.8855	89.2327	179.466	121.396	154.775	-1.16041	5.90352	18.2103	1.97809e-05	0.000831741	#N/A
hoxc3a	3.8643	3.76525	4.71439	11.0092	6.22374	11.2171	-1.16103	4.43353	13.9363	0.000189108	0.00514402	#N/A
pik3r3a	22.9193	15.1238	20.164	64.517	39.0824	30.7697	-1.16504	5.77093	14.5868	0.000133852	0.00390963	pik3r3a
fabp11a	24.8514	19.8931	45.0424	84.9973	41.8262	78.6224	-1.17455	6.61989	13.076	0.000299108	0.00752952	#N/A
spry4	12.5256	26.3568	20.0504	48.4889	40.7555	39.7228	-1.17769	5.81418	15.4174	8.61914e-05	0.0027714	#N/A
blvrb	436.665	241.415	376.186	817.593	638.167	896.336	-1.17861	8.16734	17.7826	2.47641e-05	0.00100094	#N/A
mycb	77.4192	79.2585	103.717	228.521	189.523	169.182	-1.17873	6.71778	20.0862	7.40275e-06	0.000369134	mycb
tmem14ca	421.208	280.386	367.723	767.728	547.89	1130.25	-1.18391	8.25061	15.5208	8.1603e-05	0.00266872	#N/A
arg2	33.646	29.2435	17.9488	81.0307	54.7421	48.2642	-1.1844	4.65187	9.90044	0.00165239	0.0264307	#N/A
pmaip1	205.207	78.0662	108.942	307.447	186.645	385.497	-1.18504	6.78742	12.6155	0.000382564	0.00880051	#N/A
metrnl	21.3203	12.6136	19.4824	38.1273	39.6178	42.2955	-1.18673	6.29142	20.5115	5.92754e-06	0.000309283	#N/A
dmtn	78.3519	76.8739	79.1791	208.769	171.789	167.021	-1.20765	6.22009	23.7584	1.09217e-06	7.37474e-05	#N/A
ctsz	22.0531	30.122	21.016	57.0696	77.4956	39.1054	-1.21733	4.86152	21.1961	4.146e-06	0.000231029	#N/A
stxbp6	11.5263	7.02847	17.3808	36.3464	28.1741	17.7003	-1.21842	4.78592	10.8344	0.000996336	0.0183717	#N/A
tgfbi	42.9736	28.8669	52.3127	85.0782	129.895	80.0631	-1.22158	8.01742	16.1004	6.00724e-05	0.00204318	#N/A
atp6v1ba	222.264	189.894	227.029	506.26	599.219	399.595	-1.22458	7.87788	23.2331	1.43506e-06	9.30684e-05	#N/A
slc3a2a	80.3507	65.4526	80.0311	178.494	198.223	142.117	-1.22621	6.16713	19.3312	1.09897e-05	0.000508671	#N/A
hspb1	23.5855	7.90703	37.0904	93.9827	24.4265	38.7966	-1.22835	6.74551	8.87285	0.00289442	0.0402241	#N/A
porcnl	1.06601	1.06682	1.704	3.07609	2.60996	3.4989	-1.23356	4.17225	9.6362	0.00190779	0.0295142	#N/A
krt8	144.844	99.4026	218.85	533.864	238.443	320.355	-1.23556	8.1274	18.1769	2.01306e-05	0.000840287	#N/A
lfng	11.0599	12.1116	13.2344	32.218	27.0365	24.801	-1.23731	7.1851	14.7646	0.000121799	0.00366003	#N/A
slc16a12b	8.46148	5.39686	12.5528	18.6994	23.3558	19.6556	-1.24006	3.1856	8.80731	0.00300025	0.0412454	#N/A
hsp90aa1.1	11.5263	7.71876	13.4616	35.8607	17.5335	24.6981	-1.24749	7.05742	15.8226	6.95667e-05	0.00231465	hsp90aa1.1
ctsba	111.665	100.532	98.2639	222.612	297.066	217.241	-1.248	6.7792	25.0335	5.63436e-07	4.37005e-05	#N/A
si:dkey-42i9.6	36.3777	39.8489	38.1128	83.9449	84.5224	103.938	-1.25059	5.35888	23.6061	1.18215e-06	7.84386e-05	#N/A
sqstm1	33.9792	42.9866	47.4847	135.186	104.599	71.6246	-1.25907	5.48711	15.578	7.91694e-05	0.00260397	#N/A
hoxd9a	12.3258	7.21673	16.3584	29.5467	22.8204	28.9174	-1.26311	4.30855	14.4022	0.000147626	0.00421542	#N/A
fosl1a	29.3153	30.373	45.5535	104.668	70.8034	72.8595	-1.26313	5.65382	14.7804	0.000120783	0.00364859	fosl1a
sdc4	96.2743	75.9326	153.473	338.046	238.777	199.643	-1.26536	7.95595	16.3715	5.20616e-05	0.0018336	#N/A
gpr137ba	2.86491	1.69436	3.0672	5.90933	5.28683	7.10071	-1.2662	2.91028	9.64298	0.00190077	0.0294452	#N/A
irf2bpl	5.59657	3.13771	4.82799	7.77118	9.03446	18.3178	-1.26721	5.3588	9.71375	0.00182894	0.0286368	#N/A
aqp1a.1	411.214	310.257	545.279	1238.94	845.157	977.017	-1.27163	8.55049	17.5889	2.7418e-05	0.00109282	#N/A
ildr2	22.9193	15.061	41.0664	72.45	61.9028	49.8079	-1.27224	6.00271	15.45	8.47171e-05	0.00274708	#N/A
bloc1s1	13.3918	10.1034	14.1432	32.0561	19.742	41.3694	-1.27261	4.28642	14.0597	0.000177098	0.00489856	#N/A
hoxd11a	7.52871	3.20046	6.13439	16.109	11.5775	11.5258	-1.29463	3.03509	9.96632	0.0015943	0.0258123	#N/A
lpar1	5.79644	4.33004	10.2808	20.0755	14.8567	13.8927	-1.295	4.34486	13.9938	0.000183412	0.00502478	#N/A
bambia	8.46148	4.95758	6.07759	17.0804	12.3136	18.009	-1.29747	4.90318	19.7804	8.68691e-06	0.000415488	#N/A
fkbp9	6.32945	6.52644	11.7008	32.4609	17.1989	10.4967	-1.29824	6.37953	11.0262	0.000898349	0.0169052	#N/A
stx18	59.4968	43.4887	44.0768	150.728	100.517	111.965	-1.29871	5.98925	30.2241	3.84898e-08	4.86313e-06	stx18
tspan5b	3.13141	2.51017	2.9536	7.52833	5.35375	8.54143	-1.29946	2.41863	9.14242	0.00249751	0.0360163	#N/A
fn1a	2.46515	3.07496	4.60079	5.99028	10.9083	7.71816	-1.2997	4.23483	13.4073	0.000250644	0.00642027	#N/A
bmp3	65.16	55.0982	87.4151	177.604	168.376	153.54	-1.30256	6.04734	26.0488	3.32889e-07	2.80973e-05	#N/A
fam174b	34.179	32.3184	51.1767	100.459	65.9181	132.238	-1.30802	5.50509	18.2966	1.89046e-05	0.000800758	#N/A
gata1a	276.097	256.79	322.34	865.191	676.179	665.203	-1.31488	8.00162	8.66351	0.00324645	0.0436698	#N/A
vrk2	5.72982	2.44741	3.3512	10.8473	9.36907	7.10071	-1.31559	2.90769	9.43328	0.00213083	0.0320592	#N/A
cst14b.1	135.517	142.264	136.377	323.394	400.728	303.478	-1.31812	7.03323	17.6058	2.71761e-05	0.00108695	#N/A
chodl	3.13141	2.1964	8.51999	12.1425	8.96754	10.3938	-1.32255	4.25227	11.341	0.000758136	0.0147753	#N/A
cldn5b	12.3924	11.6723	21.0728	59.3362	23.0211	34.7832	-1.32895	3.88784	10.9557	0.000933186	0.0175033	#N/A
slit3	3.19804	1.19233	6.24799	12.1425	4.34993	8.74725	-1.32959	4.4523	10.1353	0.00145457	0.0240632	#N/A
adora2aa	27.3832	21.964	36.1248	72.2072	63.442	78.4165	-1.3335	4.73388	17.3946	3.03684e-05	0.00118976	#N/A
gpx1a	327.599	251.205	265.881	561.063	637.632	919.079	-1.33395	8.16591	18.9001	1.37749e-05	0.000617664	#N/A
zgc:163057	164.832	105.239	137.285	357.636	232.487	483.157	-1.33501	6.96133	11.5378	0.000681955	0.0137577	#N/A
cd151l	1.39914	2.44741	2.84	8.98542	3.61378	5.04253	-1.33816	5.01512	12.3938	0.000430771	0.00963902	#N/A
mat2al	10.6601	7.40499	11.8144	35.456	17.3997	25.0068	-1.34131	4.53708	20.4645	6.07485e-06	0.000313465	mat2al
hvcn1	13.3252	10.3544	14.7112	31.8133	31.6541	34.0628	-1.34708	4.23385	18.6346	1.5832e-05	0.000691011	#N/A
hif1al2	36.5109	32.3184	35.5	107.906	82.4478	72.1391	-1.35303	4.95083	13.5809	0.000228493	0.00605744	#N/A
adgrv1	8.86123	9.78965	14.2	19.4279	26.0326	39.7228	-1.3538	4.76162	20.5785	5.72352e-06	0.000304168	#N/A
parvb	10.6601	5.33411	6.36159	25.4992	11.176	20.8905	-1.35754	3.85354	13.5591	0.000231166	0.00608613	#N/A
esama	10.86	7.27949	28.1728	51.7269	21.3481	34.1657	-1.35853	3.76399	9.77386	0.0017701	0.0279876	#N/A
klf17	335.927	273.42	441.052	1121.56	763.646	839.016	-1.35972	8.30416	22.6947	1.89888e-06	0.000117823	#N/A
rgs2	27.7163	28.9297	18.9144	66.055	58.8913	79.5485	-1.36025	4.85277	12.8258	0.00034188	0.00821013	#N/A
cldnb	12.2591	9.0366	24.0832	84.7544	15.9943	31.0785	-1.36078	5.79101	9.48545	0.00207108	0.0314055	#N/A
yes1	1.99877	2.94945	3.6352	8.74258	6.55835	6.38035	-1.36125	5.20094	18.2193	1.96874e-05	0.00083085	#N/A
nelfa	4.79706	6.77745	4.2032	6.79978	16.4628	27.2708	-1.3632	3.98674	8.36174	0.00383204	0.0483916	#N/A
trim35-7	18.2555	27.6118	24.992	72.2072	57.4859	58.5551	-1.36724	4.57934	11.2131	0.000812223	0.0155912	trim35-7
gadd45ba	140.58	110.134	145.862	429.762	306.636	293.084	-1.39596	7.1594	24.8296	6.26286e-07	4.72969e-05	#N/A
si:dkey-7j14.6	20.0544	17.3829	21.6408	54.803	50.0576	50.9399	-1.40082	5.56623	28.0706	1.16968e-07	1.24322e-05	#N/A
tmod4	40.8416	29.62	50.8359	113.492	98.8437	103.938	-1.40353	5.50531	20.4807	6.02352e-06	0.000312869	#N/A
plod1a	1.59902	2.07089	3.3512	7.36643	4.283	7.10071	-1.40435	3.81128	12.6164	0.000382377	0.00880051	#N/A
gopc	4.33068	3.95351	4.4872	5.42363	13.4513	18.7294	-1.40494	2.866	9.56021	0.00198841	0.0304549	#N/A
dnajb6b	9.79399	7.40499	12.6664	30.3562	18.002	31.7988	-1.40875	3.98001	13.1889	0.00028161	0.00715177	#N/A
gnpda1	36.5776	25.0389	29.536	74.15	67.0558	101.056	-1.41033	4.94841	25.8852	3.62342e-07	2.99232e-05	#N/A
keap1b	5.79644	3.63974	3.5216	7.12358	12.2467	15.0247	-1.42071	3.07156	10.3212	0.00131508	0.0225648	#N/A
spns2	17.6558	25.0389	38.8512	65.9741	53.0691	92.2063	-1.42074	4.6864	21.8742	2.91119e-06	0.000167927	#N/A
rarga	1.86552	1.31784	3.2376	8.58068	3.61378	4.6309	-1.42225	4.55246	10.6401	0.00110663	0.0198484	#N/A
cyp1a	5.59657	1.88263	7.61119	20.2374	8.2314	11.7316	-1.42408	2.57463	8.58695	0.00338581	0.0448796	#N/A
zgc:123335	2.46515	3.20046	4.3736	11.4949	10.4398	6.17453	-1.42917	2.47652	8.94492	0.00278242	0.0390458	zgc:123335
sdprb	12.3258	7.5305	19.028	63.1408	17.3328	29.8436	-1.43335	4.93657	14.8487	0.000116491	0.00354694	#N/A
cyp46a1.1	18.522	18.3242	27.0936	75.6071	50.2584	51.1457	-1.44046	4.3276	16.3994	5.13002e-05	0.0018288	#N/A
her9	5.33006	4.70656	10.6784	29.1419	13.9198	14.716	-1.44109	7.35264	18.7436	1.49527e-05	0.000660161	#N/A
mmp2	16.1901	11.8605	25.9576	76.3356	38.0786	31.2843	-1.44181	6.37328	17.4154	3.00381e-05	0.00118085	mmp2
epha2a	1.73227	2.88669	3.1808	11.333	3.88147	6.89489	-1.4447	4.91836	15.0601	0.000104142	0.00323094	#N/A
sgk3	5.06356	2.44741	2.84	8.90447	9.03446	9.3647	-1.44524	2.39912	10.0213	0.00154738	0.0252665	#N/A
arl5c	48.9033	32.9459	46.0647	150.648	93.2892	106.408	-1.44821	5.60351	33.3804	7.57851e-09	1.20825e-06	#N/A
klf12b	2.99816	3.26322	2.272	7.44738	6.4245	9.15889	-1.45223	2.45404	8.82975	0.00296359	0.0409868	#N/A
p4ha2	2.46515	1.31784	2.6696	12.3853	4.68453	2.77854	-1.45376	3.58921	9.18858	0.0024353	0.0356112	#N/A
glula	12.3924	15.5003	32.376	69.6978	39.8185	50.4253	-1.45426	6.02529	18.3924	1.79771e-05	0.000769998	#N/A
cahz	1380.69	972	1203.25	3888.42	2907.76	3078.42	-1.47492	10.1425	32.2874	1.32972e-08	1.88443e-06	#N/A
hoxd10a	5.86307	2.00813	5.16879	14.4091	6.82604	13.8927	-1.47513	2.9308	11.5018	0.000695306	0.013913	#N/A
zgc:92326	30.1149	29.0552	26.0144	83.0545	82.1801	73.8885	-1.48842	4.83227	27.2519	1.786e-07	1.78047e-05	#N/A
st5	5.33006	9.97792	22.0952	36.5083	26.9026	33.3425	-1.49159	4.93901	13.0557	0.000302364	0.00757824	#N/A
akap2	1.7989	1.75712	4.4872	7.52833	3.88147	11.32	-1.49492	3.73098	12.3961	0.000430236	0.00963902	#N/A
il13ra1	4.1308	4.01627	3.9192	13.9234	14.0536	6.68907	-1.49674	2.38706	10.2524	0.0013651	0.0230781	#N/A
ubtd1b	8.59473	8.66008	7.15679	28.1705	17.7343	23.1545	-1.50107	3.40311	14.2231	0.000162366	0.00455696	ubtd1b
lgmn	65.5598	47.5049	86.5063	179.385	200.766	180.09	-1.5014	6.47793	30.1291	4.04219e-08	4.98928e-06	#N/A
cx43	32.8465	20.4579	47.9959	109.606	69.7326	98.5867	-1.50253	5.58782	28.3143	1.0313e-07	1.11682e-05	#N/A
serpinh1b	10.6601	6.33817	11.5304	81.3545	13.2505	16.5683	-1.50795	6.73018	15.5806	7.90601e-05	0.00260397	#N/A
nav3	0.999387	3.7025	3.8624	9.71397	5.82221	7.82107	-1.5177	2.80782	9.08532	0.00257669	0.0369261	#N/A
pmp22a	8.99448	5.89889	6.07759	22.0993	16.3959	21.1992	-1.51895	8.16454	28.8642	7.7633e-08	8.91149e-06	#N/A
txnipb	7.39546	1.38059	3.408	14.49	10.2391	6.48326	-1.52263	3.55956	10.0017	0.001564	0.025448	#N/A
frs2b	11.6595	9.91516	7.38399	19.4279	38.8147	30.0494	-1.52391	4.75374	15.145	9.95623e-05	0.00313977	#N/A
npl	13.2585	11.2958	21.9248	42.7415	36.4055	51.3515	-1.54689	4.16759	9.17437	0.00245428	0.0357362	#N/A
hbbe3	13640.8	10431.3	12415.8	39281.2	21900.5	47624.7	-1.55214	13.5832	25.5309	4.35358e-07	3.49474e-05	#N/A
slc10a4	14.2579	19.4538	13.1776	45.6557	49.7899	41.2664	-1.55352	3.94691	16.0976	6.01617e-05	0.00204318	#N/A
si:ch211-154o6.6	5.72982	4.45555	7.78159	26.6325	12.4475	14.9218	-1.56542	4.09466	19.4737	1.01997e-05	0.000475944	#N/A
cdkn1a	4.1308	5.08309	1.3064	7.93308	13.5182	9.2618	-1.57016	3.93117	12.976	0.000315504	0.00780534	cdkn1a
ezra	7.26221	10.7937	9.71279	28.8991	24.7611	28.9174	-1.57186	3.3157	8.77467	0.00305443	0.0415916	#N/A
clic2	63.6276	40.4137	59.8671	180.599	165.565	144.69	-1.5736	5.79984	26.6155	2.48239e-07	2.17522e-05	#N/A
arl4cb	1.59902	1.19233	1.0224	4.37129	3.21225	3.80763	-1.57612	4.96448	20.006	7.71984e-06	0.000378701	#N/A
bmper	1.86552	4.70656	3.4648	14.6519	7.42833	6.9978	-1.58045	2.7344	8.36354	0.00382825	0.0483916	#N/A
qkia	46.9046	41.5433	41.1232	46.9509	112.429	464.222	-1.58117	6.81925	8.77725	0.00305011	0.0415822	#N/A
wasf3b	25.6509	28.9924	41.6344	149.595	64.5797	84.2823	-1.58249	7.49728	26.3901	2.7896e-07	2.42589e-05	#N/A
klc1b	2.26528	2.13364	1.9312	2.26659	10.6406	9.67343	-1.58264	2.89871	9.58418	0.00196261	0.0302401	#N/A
nfkbiaa	64.627	44.681	28.684	213.465	87.6008	132.855	-1.59483	5.63161	20.0278	7.63249e-06	0.000376023	#N/A
cplx2l	95.7413	63.821	115.304	273.853	223.051	323.134	-1.59617	6.85632	44.4775	2.57296e-11	6.86861e-09	#N/A
csf3b	49.7028	22.1522	16.472	104.182	84.7901	60.8191	-1.59686	4.83275	22.1769	2.48646e-06	0.000148657	#N/A
serpinh1a	3.93092	2.25915	4.54399	15.2186	6.4245	11.9374	-1.60291	4.53366	18.9144	1.36717e-05	0.000615439	#N/A
cdh1	3.99755	8.72283	3.976	17.3233	13.2505	22.0225	-1.60866	4.38106	12.5537	0.000395416	0.00900592	#N/A
rxrga	5.9297	3.38873	4.54399	12.7901	23.5565	8.23271	-1.60882	3.73964	15.4188	8.61285e-05	0.0027714	#N/A
tmem176	1.06601	0.439279	2.6128	4.69509	2.67688	4.42508	-1.60885	3.36734	10.3031	0.00132809	0.0226988	#N/A
irf9	1.39914	3.38873	4.94159	7.36643	11.6444	10.0851	-1.62305	3.1782	13.8489	0.000198111	0.00536347	#N/A
slc14a2	39.7756	45.9361	47.3711	148.786	136.32	132.855	-1.63753	5.53694	14.6233	0.000131279	0.00387392	#N/A
erg	6.39608	6.40093	7.09999	9.30922	34.5317	21.8167	-1.64179	2.84449	9.05472	0.00262018	0.0372702	#N/A
fam46ba	2.39853	0.815804	4.1464	11.4139	6.22374	5.04253	-1.65262	5.19328	15.4244	8.58726e-05	0.0027714	#N/A
cxcr4a	6.92908	1.69436	3.4648	12.871	7.89679	15.2305	-1.65361	2.66273	9.17286	0.0024563	0.0357362	#N/A
tspan36	93.4094	64.6368	87.7559	247.787	234.762	282.382	-1.65513	6.91552	42.6826	6.43841e-11	1.42128e-08	#N/A
fam49a	2.86491	3.07496	1.5904	11.333	7.6291	5.04253	-1.6567	4.21343	21.8573	2.93698e-06	0.000168568	#N/A
cdkn1ca	3.79767	5.89889	6.02079	16.9995	12.3806	21.5079	-1.65993	7.19263	28.9783	7.31944e-08	8.48685e-06	#N/A
nr2e1	0.133252	1.19233	0.908799	2.42849	3.01149	1.64654	-1.66532	5.4143	16.8106	4.13011e-05	0.00152442	#N/A
msxb	1.93215	2.82394	4.77119	17.8089	6.69219	7.92398	-1.67406	5.78272	19.2511	1.14607e-05	0.00052623	#N/A
ctgfa	2.19865	1.56885	12.212	24.204	6.0899	12.2462	-1.67515	6.74846	10.7718	0.00103057	0.018826	#N/A
evla	2.0654	1.19233	3.3512	4.37129	6.02297	11.1142	-1.69514	2.70551	12.1851	0.00048174	0.0105937	#N/A
MGC173646	497.961	447.124	512.847	1662.79	1149.85	2166.33	-1.70153	9.08725	32.884	9.78273e-09	1.45639e-06	#N/A
slc7a8a	12.6589	13.2411	13.916	33.4323	67.725	35.7094	-1.70484	4.3524	29.7281	4.97097e-08	5.94394e-06	#N/A
hbae3	15279.1	11921.6	15618.6	49357.9	37608.4	52777.9	-1.7052	13.9083	42.765	6.17273e-11	1.38935e-08	#N/A
slc39a1	8.5281	7.96978	5.33919	18.6184	23.8242	28.9174	-1.70584	3.3206	18.1577	2.03341e-05	0.000845708	#N/A
fzd5	1.39914	0.75305	2.8968	6.88073	3.54686	5.7629	-1.70598	3.19414	9.75083	0.00179242	0.0282626	#N/A
hbae1	2506.06	1126.69	2093.13	10280.7	4028.83	5690.45	-1.7066	11.0832	11.7335	0.000613839	0.0127419	#N/A
bcam	5.99632	5.52237	11.1328	30.5181	16.8643	26.9621	-1.71697	5.84153	28.5142	9.30142e-08	1.02664e-05	#N/A
fxyd1	1.26589	1.69436	1.136	5.90933	3.47994	4.42508	-1.71794	4.1756	20.4513	6.11692e-06	0.000313465	#N/A
zgc:85866	1.66564	1.63161	1.704	7.69023	3.61378	5.55708	-1.7236	5.40183	12.6658	0.000372405	0.00867107	#N/A
efna1b	1.86552	0.941313	1.4768	2.26659	6.89296	5.04253	-1.73951	4.36468	16.0169	6.27801e-05	0.00211335	#N/A
tcirg1b	24.2518	31.5654	24.7648	100.135	118.92	53.9242	-1.74341	5.10938	26.8221	2.2307e-07	2.06502e-05	#N/A
mdm2	68.8911	69.5316	59.7535	306.071	220.775	155.392	-1.74615	6.94263	36.612	1.4414e-09	2.71243e-07	mdm2
grna	17.0562	14.6217	13.7456	39.7463	55.6121	61.3337	-1.75028	4.11103	21.5547	3.43879e-06	0.000196388	#N/A
lmo7a	1.39914	1.63161	3.976	11.1711	4.41685	7.82107	-1.75183	2.35002	11.0344	0.000894343	0.0168574	#N/A
gna12a	1.53239	1.06682	2.84	2.83324	7.82987	9.46761	-1.76654	2.51525	11.9108	0.00055809	0.0118635	#N/A
hbbe1.1	15376.2	11457.7	14966.4	47885.8	37577.7	56990.9	-1.76779	13.9225	34.0172	5.46276e-09	9.22162e-07	#N/A
gpd1a	0.333129	1.31784	0.965599	2.18564	3.14533	3.70472	-1.76867	3.1652	11.6513	0.000641569	0.0131745	gpd1a
hey2	10.86	5.2086	14.9952	52.2936	19.0058	36.0181	-1.77034	4.37802	19.4294	1.0439e-05	0.000485139	#N/A
pglyrp5	30.2481	10.6682	8.29279	55.6934	36.6063	51.969	-1.77694	4.00989	15.6377	7.67083e-05	0.00253756	#N/A
si:dkey-204f11.64	0.866135	1.63161	1.8744	5.50458	6.22374	3.19017	-1.77889	2.80039	12.8427	0.000338807	0.00817052	#N/A
serpine1	5.79644	4.45555	6.47519	22.3421	18.1358	14.8189	-1.7844	4.25327	22.5788	2.01701e-06	0.000123156	#N/A
fkbp10b	1.13264	0.188263	2.4992	6.23313	4.48377	1.44072	-1.78583	4.25632	8.52395	0.00350503	0.045895	#N/A
tp53bp2a	0.133252	1.44335	0.738399	2.67134	2.07458	3.08727	-1.7874	3.28034	9.91604	0.00163845	0.0263676	#N/A
irg1	48.3703	43.6142	35.3296	204.074	154.121	95.3965	-1.7881	5.61915	9.03931	0.00264235	0.037539	#N/A
cldn7b	1.66564	0.439279	1.5904	5.66648	2.47611	4.32217	-1.78967	3.00408	11.2436	0.000798983	0.0154143	#N/A
fzd7a	4.26405	2.13364	4.77119	6.79978	18.9389	21.0963	-1.78977	7.25711	15.1356	0.000100061	0.00314684	#N/A
mt2	3.66442	1.63161	3.8624	7.93308	6.35758	17.4945	-1.79185	1.89502	9.10189	0.00255346	0.0366389	#N/A
fstl1a	0.133252	0.376525	1.136	1.37615	1.5392	2.67563	-1.79373	3.81897	11.8131	0.000588152	0.0123426	#N/A
si:ch211-5k11.12	10172.7	5809.53	8112.62	37819.2	17795.4	28931.2	-1.79517	13.1641	28.7158	8.38165e-08	9.43264e-06	#N/A
slc35f6	33.113	19.4538	26.1848	92.8494	105.937	76.9758	-1.81609	5.32993	40.4336	2.03413e-10	4.16959e-08	#N/A
itga6b	0.533006	1.12958	2.556	6.55693	3.27917	3.70472	-1.82117	2.3792	8.8264	0.00296904	0.0410128	#N/A
atp6v0ca	216.467	199.809	198.686	649.379	933.962	648.634	-1.83984	8.4376	44.2217	2.93208e-11	7.31681e-09	#N/A
vegfc	2.99816	1.75712	10.2808	19.4279	8.63293	19.5527	-1.84037	3.37228	15.9019	6.6713e-05	0.0022364	#N/A
zgc:91909	8.2616	4.39279	10.2808	33.918	28.5757	19.244	-1.84447	3.70938	19.2662	1.13699e-05	0.000524159	#N/A
zgc:92380	52.0347	54.0314	64.6383	236.05	194.877	191.102	-1.85109	6.31262	49.1465	2.37542e-12	8.26286e-10	#N/A
cdr2l	0.599632	0.878559	1.136	1.21425	3.81455	5.24835	-1.85174	2.33763	12.557	0.000394731	0.00900592	#N/A
helt	13.0587	9.47588	9.54239	46.1414	31.9887	40.1344	-1.8823	5.10162	44.3443	2.75415e-11	7.02553e-09	#N/A
capn12	0.932761	0.878559	1.8176	6.63788	3.68071	3.29308	-1.88276	2.07094	11.8559	0.00057478	0.0121285	#N/A
slc7a7	17.3227	14.7472	24.6512	67.3502	106.941	57.1144	-1.88975	4.63651	20.2517	6.78915e-06	0.000342414	#N/A
hprt1l	8.46148	5.64788	12.2688	39.9082	30.3156	25.6243	-1.89231	3.8555	24.749	6.53033e-07	4.89945e-05	#N/A
efnb2b	4.33068	3.26322	11.8144	24.3659	14.0536	27.2708	-1.89368	4.17854	17.2933	3.2032e-05	0.00124221	#N/A
snai2	0.466381	3.07496	0.624799	6.88073	2.00766	5.45417	-1.89528	5.00964	10.3598	0.0012879	0.0221646	#N/A
ms4a17a.11	1.53239	0.627542	0.965599	4.29034	3.61378	3.19017	-1.89584	1.71681	10.7313	0.00105338	0.0191023	#N/A
sesn3	21.7866	17.1946	27.2072	114.463	78.9679	55.262	-1.90441	5.60349	34.1205	5.18017e-09	8.87511e-07	sesn3
ciao1	25.8508	19.0145	11.8712	19.0232	118.786	158.788	-1.91446	5.53999	12.003	0.000531138	0.0114389	#N/A
marcksl1b	48.1704	52.7763	51.6879	188.532	180.957	205.612	-1.91538	8.66141	48.2848	3.6859e-12	1.20887e-09	#N/A
col1a1b	6.66258	2.38466	1.3632	13.1948	15.1913	8.1298	-1.91695	6.62874	18.3802	1.80932e-05	0.000772088	#N/A
ca8	0.399755	1.94538	1.7608	4.77604	3.54686	5.7629	-1.94057	1.57249	8.62219	0.00332092	0.0442237	#N/A
atf5a	9.46086	6.58919	10.5648	38.2083	39.2832	27.9912	-1.94669	3.85776	25.1619	5.27141e-07	4.14456e-05	atf5a
dhrs3b	2.19865	1.69436	1.5904	12.871	3.74763	6.68907	-1.96218	3.64207	24.0971	9.15959e-07	6.4903e-05	#N/A
bbc3	3.73104	1.63161	5.45279	17.5661	12.4475	8.02689	-1.97165	3.28923	12.0615	0.000514745	0.0111486	bbc3
jun	138.049	118.354	149.895	194.603	821.734	1150.32	-1.97364	8.60898	17.5287	2.82999e-05	0.00112406	#N/A
mkks	0.666258	0.815804	2.7264	6.31408	3.41302	5.96871	-1.97676	1.75389	10.4044	0.00125713	0.0218314	#N/A
rhoub	0.999387	1.44335	0.908799	8.41878	4.283	1.132	-1.97811	3.97127	10.3625	0.00128602	0.0221646	rhoub
bloc1s4	2.66503	1.63161	2.4992	3.39989	12.1798	18.112	-1.98891	3.58221	16.0481	6.1755e-05	0.00208496	#N/A
dlc	7.12896	3.7025	13.5752	28.98	27.438	32.3134	-1.98996	4.48426	34.3555	4.59092e-09	8.10757e-07	#N/A
tnfb	124.257	84.8437	70.7159	473.151	264.475	377.984	-1.99176	6.89474	50.4966	1.19374e-12	4.42031e-10	#N/A
rorb	1.13264	0.376525	0.681599	3.64274	1.20459	4.01344	-1.99985	4.06612	14.0445	0.000178535	0.00491486	#N/A
ogn	1.39914	0.941313	1.8176	10.4425	3.01149	4.73381	-2.00159	2.84685	16.3109	5.37548e-05	0.00187554	#N/A
sox17	10.3936	6.46368	13.7456	45.089	33.8625	39.6199	-2.01158	3.62575	24.4222	7.7373e-07	5.62129e-05	#N/A
col1a1a	4.26405	1.94538	1.0224	11.8996	12.5144	4.21926	-2.03294	6.91421	20.0796	7.42835e-06	0.000369134	#N/A
rcn3	1.33252	0.313771	0.624799	4.69509	2.00766	2.46981	-2.03621	4.78472	27.1884	1.84565e-07	1.79544e-05	#N/A
epcam	11.5263	6.90296	7.44079	71.8024	20.0766	25.0068	-2.04005	5.36448	30.9556	2.63993e-08	3.52369e-06	#N/A
ctsla	51.1686	28.6159	78.4407	254.83	197.554	186.574	-2.05155	7.45196	42.3823	7.50676e-11	1.62585e-08	#N/A
ubiad1	3.59779	4.70656	5.11199	4.04749	39.417	35.5036	-2.06109	4.56394	17.3759	3.06688e-05	0.00119744	#N/A
aqp8a.1	7.06233	4.95758	29.5928	55.7744	26.9695	72.242	-2.06221	4.04695	11.209	0.000814034	0.0155998	#N/A
col1a2	9.12773	7.09122	3.8624	29.6276	31.7879	23.2574	-2.06633	8.05984	28.7643	8.17442e-08	9.29051e-06	#N/A
syngr1a	0.533006	0.313771	1.0224	2.26659	3.07841	2.46981	-2.08683	3.58242	19.717	8.9798e-06	0.00042597	#N/A
ca2	1.53239	1.06682	4.4872	10.5235	10.7744	6.79198	-2.08799	5.03712	25.0751	5.51401e-07	4.3058e-05	#N/A
hspb8	0.333129	1.38059	0.511199	1.94279	1.87381	9.2618	-2.09708	2.7285	9.85419	0.00169446	0.0269517	#N/A
abhd17c	3.66442	2.88669	0.624799	2.75229	18.7381	22.0225	-2.10733	5.09091	9.79715	0.00174782	0.0277116	#N/A
glcci1	8.72798	8.97385	8.06559	19.5089	41.6924	67.8169	-2.11992	3.90804	28.5315	9.21872e-08	1.02664e-05	#N/A
ppp1r3cb	1.39914	0.439279	1.136	4.45224	3.07841	5.14544	-2.12135	2.7266	16.7859	4.18436e-05	0.00153949	#N/A
zgc:198419	5.72982	4.20453	3.7488	20.5612	17.0651	22.7429	-2.12535	3.29105	22.63	1.96391e-06	0.000121203	#N/A
hbbe2	681.382	493.06	654.335	3357.63	1605.59	3209.32	-2.12537	9.72093	43.3962	4.47062e-11	1.06913e-08	#N/A
zgc:101810	3.26466	2.3219	2.4992	17.647	6.69219	13.1723	-2.12901	2.4995	11.6795	0.000631933	0.0129999	#N/A
atoh8	0.599632	0.439279	1.1928	1.21425	5.28683	4.01344	-2.13219	3.73642	21.0647	4.44033e-06	0.000243878	#N/A
eya2	0.266503	0.564788	1.2496	3.31894	3.27917	2.26399	-2.14164	4.03656	21.1036	4.35105e-06	0.000240124	#N/A
extl2	0.732884	0.0627542	2.4992	4.93794	3.27917	4.52799	-2.14337	3.13668	11.0218	0.000900448	0.0169169	#N/A
penkb	1.86552	4.76932	0.795199	13.1948	8.83369	8.33562	-2.16915	2.88519	15.7437	7.25274e-05	0.00240619	#N/A
tal2	3.8643	2.3219	2.3856	16.3519	15.1913	8.54143	-2.17529	3.80914	15.0657	0.000103835	0.00323013	#N/A
zgc:173594	2.39853	1.88263	1.4768	10.6854	7.76294	7.71816	-2.17681	2.49344	16.6435	4.51039e-05	0.00164364	#N/A
si:dkey-33i11.3	0.666258	1.19233	2.272	4.12844	6.22374	6.68907	-2.17774	1.18595	12.6779	0.000369996	0.00865007	#N/A
cabp2a	8.2616	7.78152	9.82639	47.1937	32.0556	39.8257	-2.17822	3.58842	29.3837	5.93751e-08	7.02646e-06	#N/A
tmem11	9.99387	7.90703	8.46319	11.8187	81.1094	144.793	-2.18143	5.19918	9.55428	0.00199483	0.0304909	#N/A
prickle1a	0.799509	0.439279	1.136	4.77604	3.3461	2.16109	-2.18527	1.97526	10.4962	0.00119622	0.0210251	#N/A
sox32	5.33006	5.39686	7.66799	32.6228	18.5374	34.3716	-2.18993	3.09315	23.6245	1.17085e-06	7.81407e-05	#N/A
phlda2	140.447	121.743	142.511	667.107	383.329	900.452	-2.19322	7.78431	45.4652	1.55372e-11	4.35003e-09	phlda2
gp1bb	4.79706	6.21266	3.9192	6.96168	35.4017	52.4835	-2.20627	3.18274	12.4717	0.000413175	0.00929967	#N/A
zgc:153284	0.599632	0.878559	1.7608	5.66648	3.61378	5.8658	-2.20898	1.91409	12.9957	0.000312213	0.00774058	#N/A
meox1	0.199877	0.502033	1.4768	3.48084	2.94456	2.98436	-2.21056	4.4309	25.5649	4.27751e-07	3.45786e-05	#N/A
cxcl12b	1.7989	3.51423	1.704	19.9136	9.23523	4.21926	-2.21309	5.76587	22.5815	2.0141e-06	0.000123156	#N/A
lmo1	2.13203	0.75305	3.1808	10.1997	7.49526	10.2909	-2.24335	3.677	23.9739	9.76508e-07	6.75261e-05	#N/A
zgc:109934	37.9101	28.1766	29.252	171.856	141.071	142.426	-2.26433	5.92921	79.3507	5.20087e-19	3.98005e-16	#N/A
apela	5.13019	4.45555	5.39599	23.4754	19.0727	31.3872	-2.27179	3.84359	27.4093	1.64641e-07	1.67971e-05	#N/A
arid3c	2.53178	3.07496	2.7832	7.93308	13.2505	28.7116	-2.30519	2.92475	15.4002	8.69781e-05	0.00278889	#N/A
pld1a	0.533006	0	1.1928	2.91419	1.47228	2.88145	-2.32904	1.59727	8.81781	0.00298304	0.0410579	#N/A
tp53	78.9516	104.988	85.3703	582.919	428.3	370.06	-2.34468	8.63271	71.3021	3.06502e-17	2.06961e-14	tp53
slc30a1a	12.992	12.8019	6.30479	33.5132	91.75	59.0697	-2.35311	4.77364	30.6378	3.10972e-08	4.05642e-06	#N/A
gsk3aa	1.26589	1.31784	0.3408	1.37615	9.97137	7.92398	-2.3601	2.02268	10.0999	0.00148274	0.0243845	#N/A
zgc:77517	37.4437	40.7902	39.8168	225.607	211.072	173.813	-2.36354	6.62182	91.8646	9.28145e-22	9.68561e-19	#N/A
cyp1d1	3.13141	2.1964	1.6472	15.5424	11.979	8.64434	-2.38614	3.00671	25.3117	4.87744e-07	3.88806e-05	#N/A
ptgs2a	2.0654	3.38873	2.4992	42.9034	9.23523	6.17453	-2.40117	3.57862	17.0171	3.70452e-05	0.00139882	#N/A
lygl1	21.2536	15.061	17.2104	73.4214	114.905	96.5285	-2.42245	4.8677	52.2178	4.9674e-13	2.03645e-10	#N/A
dennd5b	0.466381	1.06682	0.738399	3.88559	3.88147	4.42508	-2.42407	4.19118	35.2301	2.92961e-09	5.25454e-07	#N/A
oclnb	0.866135	0.564788	3.1808	8.25688	8.90062	2.98436	-2.43183	1.40079	8.41025	0.00373112	0.0473254	#N/A
fam26f	3.06479	2.38466	5.33919	10.4425	25.0288	19.141	-2.43734	2.5724	18.035	2.16884e-05	0.000895545	#N/A
si:ch211-106a19.1	4.1308	4.07902	5.33919	21.2898	30.5833	24.1836	-2.45624	2.99697	26.8985	2.14421e-07	2.0091e-05	#N/A
stk25a	2.13203	0.313771	2.4424	9.95682	7.42833	5.96871	-2.45651	2.43545	17.9069	2.31982e-05	0.000944298	#N/A
si:ch211-79k12.1	1.06601	2.38466	0.0567999	6.07123	6.35758	5.55708	-2.47277	1.39793	8.71858	0.00314982	0.0426881	#N/A
mir451a	2.46515	2.3219	2.272	16.0281	6.4245	20.7876	-2.48083	2.03228	16.9614	3.8147e-05	0.00142635	#N/A
si:dkey-226m8.7	105.735	86.9773	55.6639	410.982	353.549	562.706	-2.49825	7.04205	45.6831	1.39014e-11	4.09166e-09	#N/A
ctssb.2	6.32945	3.20046	2.9536	19.9136	26.6349	25.6243	-2.50495	2.91133	22.02	2.69821e-06	0.000158834	#N/A
zgc:92066	801.375	690.798	756.121	4635.35	4058.35	4092.07	-2.50719	10.7001	94.2902	2.72502e-22	3.12805e-19	#N/A
pdgfab	0.466381	0.376525	1.7608	4.53319	4.283	4.42508	-2.50749	2.78192	24.3121	8.19222e-07	5.87741e-05	#N/A
zgc:153184	0.732884	1.69436	1.9312	6.23313	6.75911	11.4229	-2.5301	1.41557	14.6489	0.000129508	0.0038315	#N/A
LOC100149618	6.1962	2.82394	3.7488	18.2946	29.3118	22.0225	-2.53699	2.82192	22.5204	2.07919e-06	0.000125616	#N/A
plk3	34.3123	28.7414	31.9784	253.858	125.01	190.176	-2.54511	7.17392	83.6771	5.82554e-20	4.77653e-17	#N/A
hoxb10a	0.533006	0.0627542	1.8176	5.01889	3.07841	1.23491	-2.57249	2.95638	12.0318	0.000522995	0.011306	#N/A
ptgdsb	55.0995	30.9378	65.0359	332.218	216.827	296.686	-2.57809	6.56044	23.056	1.57352e-06	0.000100907	#N/A
hoxd3a	1.33252	0.0627542	1.0224	4.61414	2.94456	6.68907	-2.62273	3.98466	30.4566	3.41415e-08	4.40348e-06	#N/A
icn	30.6479	14.6217	21.9816	156.152	63.442	212.61	-2.62326	6.27006	33.315	7.83748e-09	1.23242e-06	#N/A
ccng1	320.47	305.048	294.905	2397.89	1783.6	1581.81	-2.62482	10.4471	106.51	5.70029e-25	1.30867e-21	ccng1
zgc:110340	27.3832	22.0895	45.4967	136.481	190.393	242.145	-2.62592	5.92382	44.7992	2.18308e-11	5.96658e-09	#N/A
zgc:171687	7.19559	4.95758	4.99839	38.2892	37.0078	30.2552	-2.63556	3.36472	44.4271	2.64008e-11	6.88762e-09	#N/A
angptl7	0.333129	0.313771	1.1928	4.77604	4.61761	1.44072	-2.64173	5.22231	26.7367	2.33146e-07	2.10342e-05	#N/A
cmklr1	8.2616	6.84021	6.70239	41.0415	55.9467	38.7966	-2.64734	3.7281	23.0814	1.55282e-06	0.00010014	#N/A
zgc:194125	2.93153	1.69436	2.6696	17.2423	14.0536	13.8927	-2.65126	2.7016	32.2885	1.32899e-08	1.88443e-06	#N/A
mpeg1.1	15.1241	18.4497	24.14	108.796	168.309	89.6336	-2.65318	5.19511	57.708	3.0407e-14	1.51758e-11	#N/A
il6	6.4627	1.56885	1.5904	20.5612	27.5049	6.27744	-2.70341	2.42706	16.4528	4.9877e-05	0.00178361	#N/A
s100a10b	16.1901	10.9192	16.3584	126.848	61.5682	110.936	-2.73641	6.3372	48.6666	3.03393e-12	1.02431e-09	#N/A
spint2	1.13264	0.878559	0.0567999	6.15218	3.68071	3.39599	-2.7435	2.796	20.6684	5.46101e-06	0.000291567	#N/A
cx32.2	3.33129	1.19233	4.94159	24.6087	24.6942	19.0381	-2.76372	2.73298	15.0709	0.000103547	0.00323013	#N/A
tfec	2.19865	6.14991	5.22559	29.1419	37.6101	26.7563	-2.84591	3.47786	42.8334	5.96053e-11	1.36842e-08	#N/A
bmb	2.0654	1.94538	2.4424	19.5898	10.9083	16.0538	-2.86081	3.39547	26.1546	3.15147e-07	2.69968e-05	bmb
abcg2a	16.5898	10.2917	19.0848	128.224	157.267	77.2845	-2.8826	5.11422	57.8744	2.79405e-14	1.45786e-11	#N/A
irf8	3.19804	5.14584	6.70239	27.2801	41.7593	36.121	-2.89638	3.35098	25.9775	3.45428e-07	2.89428e-05	#N/A
mir144	3.93092	4.89483	4.94159	41.851	20.0766	51.2486	-2.93259	3.409	33.5885	6.80948e-09	1.11666e-06	#N/A
penka	4.33068	2.63568	2.1584	28.0086	19.9427	22.7429	-2.94279	3.05261	26.7647	2.29791e-07	2.09347e-05	#N/A
zgc:158343	39.7756	21.3992	18.2896	225.85	201.837	173.196	-2.94473	6.04177	48.0036	4.25441e-12	1.35657e-09	#N/A
zgc:136870	1.53239	0.815804	4.1464	13.1139	18.872	7.40944	-2.94733	2.12728	15.0699	0.000103604	0.00323013	#N/A
fam160b1	7.12896	8.53457	6.36159	67.5121	52.9352	51.0428	-2.95511	4.77159	94.7865	2.12072e-22	2.70485e-19	fam160b1
hmox1a	29.3153	16.6299	49.9839	239.773	212.076	248.628	-2.97307	6.20845	89.0222	3.90404e-21	3.44727e-18	#N/A
csf1ra	1.13264	2.1964	2.8968	12.3853	22.3519	14.5101	-3.03758	2.29849	24.7191	6.63245e-07	4.94376e-05	#N/A
entpd2a.1	5.59657	2.76118	4.94159	22.504	52.5337	40.5461	-3.08215	3.49746	36.6769	1.39422e-09	2.66738e-07	#N/A
crhbp	25.7842	14.559	22.3792	234.269	133.041	180.914	-3.12483	5.7017	31.5415	1.95222e-08	2.73287e-06	#N/A
ms4a17a.9	4.66381	4.5183	4.54399	38.2892	44.7038	37.253	-3.13162	4.38029	96.5931	8.51443e-23	1.22171e-19	#N/A
zgc:175128	0.932761	3.07496	1.4768	7.52833	9.30215	81.9154	-3.15689	4.72981	21.053	4.46761e-06	0.000244208	#N/A
cyp2k16	2.19865	0.125508	0	5.34268	4.01532	2.98436	-3.15772	1.39285	10.77	0.00103158	0.018826	#N/A
foxi1	1.06601	0.0627542	0	2.34754	1.94074	1.64654	-3.27457	3.16037	14.1968	0.000164652	0.00460985	foxi1
cd9b	2.66503	0.188263	1.0792	21.7755	11.6444	3.29308	-3.31939	4.08547	26.1238	3.20211e-07	2.72274e-05	#N/A
sema6dl	1.59902	0.251017	0.738399	8.58068	6.49143	10.188	-3.33292	4.79927	68.0389	1.60304e-16	9.98379e-14	#N/A
lgals2a	31.9804	26.9215	28.8544	199.136	310.116	394.552	-3.35509	6.42872	101.236	8.16641e-24	1.45094e-20	#N/A
mfap4	61.6955	27.8629	42.0888	459.633	459.352	415.443	-3.40644	6.95819	118.219	1.55296e-27	4.4566e-24	#N/A
zgc:92287	2.26528	0.564788	4.0328	32.5418	19.675	19.4498	-3.44617	3.44714	41.2892	1.3129e-10	2.74015e-08	zgc:92287
zgc:173915	30.981	21.7129	28.116	256.287	359.103	301.008	-3.49234	6.41177	135.309	2.82583e-31	1.62188e-27	#N/A
ccr12a	0.666258	3.32597	4.71439	21.5326	37.2755	26.1388	-3.52176	2.99271	26.2788	2.9551e-07	2.5505e-05	#N/A
ch25h	1.19926	0.627542	1.5904	13.0329	14.3882	11.32	-3.53906	1.91064	19.1136	1.23164e-05	0.000563266	#N/A
phlda3	1.86552	0.313771	0.454399	22.8278	7.22757	5.55708	-3.75649	4.99083	67.9789	1.65251e-16	9.98379e-14	phlda3
mafbb	11.9926	11.8605	3.0104	14.7329	366.933	294.628	-3.76466	6.02044	19.7169	8.9803e-06	0.00042597	#N/A
agr1	1.73227	1.94538	1.3632	56.422	30.7172	0.411635	-3.80602	3.56287	9.39061	0.00218099	0.0325984	#N/A
havcr1	11.1931	7.78152	13.9728	155.99	144.083	151.585	-3.81889	5.35877	118.708	1.21311e-27	4.4566e-24	#N/A
slc43a2b	0.266503	0.690296	1.988	13.3567	17.0651	9.98216	-3.88262	1.95648	21.9162	2.8482e-06	0.000165124	#N/A
mafba	2.53178	1.81987	1.5336	22.2612	24.6273	55.4679	-3.92148	3.70439	57.5817	3.24235e-14	1.55079e-11	#N/A
irg1l	2.0654	0.0627542	0	24.123	1.5392	1.64654	-4.0414	2.14628	27.4009	1.65351e-07	1.67971e-05	#N/A
upb1	1.33252	0.627542	0.738399	25.0135	11.9121	10.0851	-4.07063	4.04245	91.5164	1.1067e-21	1.05865e-18	upb1
ccl34a.4	14.058	8.15804	14.1432	167.809	167.439	273.635	-4.07448	5.78818	138.773	4.93904e-32	5.66952e-28	#N/A
si:ch211-117m20.5	1.46577	0.690296	0.3408	16.109	29.981	2.05818	-4.14457	2.57142	12.5408	0.000398164	0.00904463	#N/A
trpv1	0.466381	0.0627542	1.1928	6.07123	6.35758	3.60181	-4.44437	0.720359	11.55	0.000677506	0.0137162	#N/A
anxa2a	2.86491	1.25508	0.1136	68.4026	18.5374	19.3469	-4.65921	3.76559	63.9069	1.30437e-15	7.48642e-13	#N/A
lnx1	2.39853	0.376525	1.136	58.9314	24.2927	17.8032	-4.66834	5.04476	52.0942	5.28997e-13	2.09392e-10	lnx1
hamp	1.66564	0	0.0567999	6.55693	5.01914	23.4632	-4.97083	1.65834	8.9871	0.00271891	0.038342	#N/A
krt4	26.9834	7.59326	20.3344	2396.76	873.866	18.4207	-5.81461	9.75955	32.8925	9.73999e-09	1.45639e-06	#N/A
anxa1c	1.59902	0.251017	0.0567999	83.4592	45.9754	1.02909	-6.16659	4.55442	23.6562	1.15172e-06	7.73133e-05	#N/A
cyt1l	1.46577	0.251017	1.42	215.326	79.7709	0.514544	-6.581	6.20695	30.9615	2.63195e-08	3.52369e-06	#N/A

## Sheet: DN Wt vs MO
Supplementary Data 4: Differentially expressed genes between Wt-DN and MO-DN
geneSymbol	Wt DN_1	Wt DN_2	Wt DN_3	MO DN_1	MO DN_2	MO DN_3	logFC	logCPM	LR	PValue	FDR
atoh7	20.0738	14.4852	30.9458	5.44986	4.91314	2.47491	2.17907	2.7328	11.9857	0.000536112	0.033265
rpl22l1	412.474	188.064	362.632	105.566	72.2808	44.8286	2.08533	7.42235	33.0549	8.95912e-09	3.31748e-06
MGC173646	32.6872	11.8603	28.6681	5.38258	4.24921	9.2926	1.91886	9.08725	38.1518	6.54497e-10	3.41499e-07
slc4a1a	19.92	35.8241	29.9248	6.25725	11.1099	6.11724	1.87424	9.81713	35.6876	2.31633e-09	1.10788e-06
rhd	3.38409	4.18029	6.75468	2.35488	1.37214	0.466965	1.83218	7.2496	20.5759	5.73138e-06	0.000939864
tcea2	23.9194	13.9019	38.4074	4.50791	9.3394	7.23796	1.81108	3.74558	18.3381	1.84973e-05	0.00238573
cahz	38.1479	27.5607	38.486	13.1873	9.6935	7.23796	1.80317	10.1425	44.2522	2.88687e-11	1.84102e-08
ccni	120.904	163.566	82.5484	17.9644	51.8757	39.7854	1.76344	6.51329	24.7835	6.41433e-07	0.000141596
cldn5b	4.76849	2.62483	4.86965	1.34565	0.398363	2.14804	1.76102	3.88784	15.9659	6.44941e-05	0.00661007
g3bp2	73.2194	78.0158	78.8569	16.7533	27.7084	24.7024	1.75301	5.09286	41.7711	1.02608e-10	5.88921e-08
nmt1b	6.15289	4.32611	9.11096	2.62401	1.68198	1.44759	1.74809	7.84453	29.7883	4.81892e-08	1.53657e-05
cybb	3.53791	3.59699	4.16277	1.07652	1.15083	1.16741	1.73226	7.16757	24.68	6.76839e-07	0.000143878
galca	3.53791	3.25673	4.31985	1.07652	0.929514	1.3542	1.71794	2.40292	13.9256	0.00019019	0.0157064
hes2.2	137.594	85.9389	196.435	55.777	31.869	38.4779	1.70739	5.52863	22.5436	2.05425e-06	0.000393013
hbbe3	530.61	424.834	553.412	205.144	167.445	101.378	1.66068	13.5832	28.8378	7.86987e-08	2.37732e-05
zgc:173915	5.92216	6.46486	7.46156	2.22032	2.65575	1.54098	1.63062	6.41177	27.0733	1.95888e-07	4.99689e-05
hbbe1.1	479.233	441.02	653.633	208.71	189.577	104.974	1.62777	13.9225	28.47	9.51616e-08	2.80092e-05
rfesd	2.84571	1.94432	3.14171	1.27836	0.796726	0.513661	1.616	6.986	20.3062	6.59856e-06	0.00106683
zgc:163057	2.23042	2.04153	8.71825	1.27836	1.50493	0.79384	1.6086	6.96133	12.729	0.000360036	0.0248255
zgc:113363	2.23042	3.01369	5.41945	1.07652	1.85903	0.653751	1.54806	5.2041	14.3833	0.000149122	0.0130669
otpb	119.597	189.96	132.187	18.3008	86.489	87.4158	1.52675	5.73496	14.1361	0.000170049	0.0143528
mfap4	6.30671	5.15244	9.26805	2.82586	2.03608	2.33482	1.51877	6.95819	22.2422	2.40333e-06	0.000452259
hebp2	8.61405	10.1105	14.766	3.76781	3.541	4.71635	1.46044	4.40179	22.1008	2.58702e-06	0.000471372
hbae3	479.003	440.34	500.082	212.41	179.175	131.404	1.44207	13.9083	30.7673	2.90896e-08	9.82117e-06
hbbe2	35.1484	23.186	35.5013	14.7348	12.5706	6.5842	1.44175	9.72093	19.7228	8.95246e-06	0.00135944
alas2	13.6133	20.2695	21.2065	7.26649	8.14431	4.99652	1.44092	9.30901	23.5732	1.2025e-06	0.00023799
si:ch211-5k11.12	377.403	354.401	337.891	224.319	145.137	66.0288	1.39034	13.1641	17.2803	3.22513e-05	0.00398078
pbx2	86.2943	102.368	108.468	22.6068	48.8216	46.3696	1.38722	5.74848	24.9005	6.03664e-07	0.000135872
fcer1gl	6.15289	3.20813	6.51905	2.62401	2.03608	1.40089	1.34973	7.71499	13.9442	0.000188318	0.0157064
cadm3	249.5	216.743	174.365	40.4366	140.312	123.886	1.31485	6.3772	12.5665	0.000392725	0.0265182
hsd3b7	1.15367	2.18736	2.12065	1.21108	0.398363	0.700447	1.31155	7.26371	11.4974	0.000696926	0.0402337
blvrb	12.6903	11.3743	7.77573	4.64248	4.29347	3.9225	1.30583	8.16734	18.9385	1.35003e-05	0.00178626
chfr	26.6113	21.7764	32.2811	12.5818	10.7558	10.0864	1.29455	4.41197	14.2381	0.000161078	0.0137986
epb41b	2.92262	3.69421	3.8486	1.27836	1.15083	1.91456	1.28993	6.62424	17.155	3.44493e-05	0.00416256
fblim1	5.38378	4.52054	11.5458	1.74934	2.61149	4.24938	1.26993	5.54007	13.4136	0.000249806	0.0188653
gstr	64.9899	57.8921	53.8803	28.7968	32.3559	15.7834	1.26306	4.8699	12.6096	0.000383775	0.0260672
selenbp1	7.07582	9.57577	11.0745	3.90237	2.92133	4.71635	1.26026	5.38156	17.2456	3.28462e-05	0.00401108
il1b	3.07645	5.10384	7.30448	3.09498	1.72624	1.96125	1.24918	8.17036	12.3378	0.000443875	0.0291157
plp1a	346.023	381.718	321.633	134.968	203.918	129.723	1.21751	6.99927	16.268	5.4985e-05	0.00579058
hmbsb	20.9967	19.4918	20.8924	7.67018	9.29514	9.57278	1.20744	8.48873	19.3011	1.11639e-05	0.00160188
ncf2	1.53822	2.4304	2.82754	1.07652	1.01804	0.887233	1.19064	6.54884	11.6121	0.000655233	0.0389711
ptpn6	4.38393	6.076	3.06317	2.08575	2.25739	1.54098	1.18932	7.92769	15.2986	9.17826e-05	0.00885355
cnpy1	76.2958	46.2748	73.3589	35.3905	33.1084	20.0328	1.16434	5.67644	12.8564	0.00033632	0.023979
gpm6bb	117.136	136.005	83.3339	54.0277	55.8151	39.4118	1.15002	5.37191	13.6404	0.00022137	0.0170544
vps45	17.6126	20.2209	15.2373	7.40105	7.96726	8.82564	1.13779	3.64992	11.1813	0.000826245	0.0452215
sdr16c5b	13.9209	18.9571	15.7871	3.96965	10.5345	8.49876	1.12429	4.83716	13.8778	0.000195087	0.0159958
cdc25b	348.1	267.49	431.121	100.923	217.418	181.229	1.12125	7.73353	12.3132	0.000449767	0.0291689
mpx	9.76771	8.02031	13.9806	4.5752	6.28528	4.52956	1.07579	10.5435	11.5689	0.000670649	0.0396824
fabp7a	1989.69	1095.09	1776.95	904.139	866.174	522.067	1.07431	9.27565	11.1354	0.000846964	0.0458599
srgn	17.9972	11.2284	13.6664	8.07387	7.25906	5.18331	1.0636	10.6478	13.3658	0.000256249	0.0191296
tnfb	7.38347	6.61068	8.71825	5.65171	3.00985	2.84849	1.05163	6.89474	12.3658	0.000437259	0.0288465
itpa	64.067	36.2129	65.7403	33.6411	24.5215	21.3403	1.03454	5.44269	12.7559	0.000354884	0.0248255
tspo	34.6869	26.8802	37.8576	18.7718	18.3247	11.6741	1.01342	8.22993	13.363	0.000256639	0.0191296
abca1a	27.2265	26.5886	38.1718	12.2454	16.2444	17.1376	1.00886	5.62073	14.7113	0.000125293	0.0112362
tmem56b	42.8395	36.7476	46.89	20.8575	25.4952	19.7526	0.935248	5.15197	12.4235	0.000423962	0.028131
bcl7bb	59.3754	39.7613	77.5217	37.8799	23.6805	30.0258	0.933718	5.64719	11.6203	0.000652353	0.0389711
smad3a	83.1409	90.8969	94.0942	44.4736	49.6626	47.5837	0.919839	5.48769	11.997	0.000532871	0.033265
adkb	37.1481	39.8099	44.8479	79.7968	68.2971	64.9548	-0.804219	7.13509	11.1728	0.000830035	0.0452215
pdcd11	96.6004	88.1262	101.87	170.224	171.075	161.336	-0.81014	7.44301	11.4488	0.000715417	0.0404546
pwp1	60.1445	62.7043	62.8342	124.607	106.363	100.538	-0.837605	6.94041	11.6195	0.000652646	0.0389711
ssb	131.133	143.102	135.486	254.865	241.762	235.677	-0.840119	7.84927	12.7409	0.000357745	0.0248255
gnl3	89.0631	90.6539	76.265	170.493	130.176	159.982	-0.840602	7.42975	11.4789	0.000703918	0.0402337
wdr46	49.6846	59.3017	59.4569	109.603	89.5874	104.553	-0.852693	6.89027	11.545	0.000679318	0.0399892
wdr12	56.3759	55.5589	53.5662	118.417	86.8431	95.4009	-0.853012	6.48564	12.2967	0.000453752	0.0292619
traf4a	36.7635	45.3512	35.737	59.5448	72.1037	85.5947	-0.872953	5.33868	11.2036	0.000816409	0.0452215
rpf2	57.4526	66.6901	47.3613	116.937	93.9694	102.686	-0.876437	7.29865	12.7231	0.000361168	0.0248255
diexf	47.9925	53.3229	44.8479	97.3575	83.7005	88.77	-0.885935	6.31419	12.5034	0.000406214	0.0271189
mybbp1a	70.3737	93.6675	84.1978	153.942	138.852	166.987	-0.894998	7.39057	13.6709	0.000217803	0.016893
got2b	94.8314	115.59	66.6043	215.572	152.219	143.732	-0.895999	7.19865	12.5028	0.000406346	0.0271189
ppat	52.761	41.8029	29.375	80.4696	73.9185	72.7531	-0.898995	5.98221	12.1521	0.000490319	0.0314434
noc3l	36.2251	54.1493	49.4819	97.2902	70.9971	94.0934	-0.903022	6.51728	11.1702	0.000831233	0.0452215
nop58	376.019	359.067	315.506	738.288	569.217	666.546	-0.905678	9.34511	13.1777	0.000283303	0.0207251
rrp9	40.1476	38.5461	48.0682	80.335	72.2808	87.4625	-0.920251	6.12753	11.9693	0.000540855	0.0333789
dkc1	349.023	347.255	356.034	771.391	548.148	684.524	-0.921584	9.2335	13.6932	0.000215232	0.0168071
npm1a	659.744	618.147	764.457	1611.75	1135.47	1157.89	-0.924247	10.266	13.8417	0.000198869	0.0161902
acss1	21.4582	17.0614	17.358	34.4485	32.7986	38.618	-0.925938	6.24031	14.2439	0.000160581	0.0137986
nolc1	139.824	165.899	144.754	282.989	283.502	290.172	-0.931845	7.99534	14.3532	0.000151522	0.0131767
twistnb	34.6869	24.7415	43.9054	83.6992	53.2036	58.3239	-0.940634	6.13294	12.0572	0.000515929	0.0325404
riok2	29.457	37.4767	18.6932	65.062	42.8904	54.4014	-0.950597	5.76591	11.0233	0.000899744	0.0482625
aldocb	97.9079	101.882	87.4966	217.995	172.447	173.104	-0.9724	7.2996	16.375	5.19667e-05	0.00552339
nol6	48.5309	70.2385	33.145	93.7915	96.7137	99.23	-0.976908	6.75284	12.7553	0.000355003	0.0248255
pus1	13.0749	16.9156	12.9596	31.8918	26.9116	26.15	-0.978854	4.5979	10.9377	0.000942273	0.0498449
wdr36	67.2203	97.8964	61.1063	151.923	147.837	140.23	-0.979681	7.13336	13.1647	0.000285266	0.0207251
nifk	51.5305	41.2196	60.0852	126.693	89.1891	85.2678	-0.980005	6.54405	15.4228	8.59468e-05	0.00841367
ptp4a3	46.3005	43.0667	46.1831	116.667	85.2054	72.7531	-0.994914	5.82699	12.9597	0.000318265	0.0229771
nap1l4a	76.7573	73.3494	61.9702	148.223	139.117	134.906	-0.998069	7.7665	16.5191	4.81636e-05	0.00521576
tyw5	12.6134	12.0062	9.11096	28.4604	20.228	19.4724	-0.999673	5.24434	14.9598	0.000109823	0.0100853
wdr3	76.2958	104.167	73.3589	166.524	162.621	177.307	-1.0137	7.41821	15.2435	9.45025e-05	0.00896524
mycb	39.84	41.4626	55.137	112.16	79.407	86.9022	-1.02696	6.71778	15.2092	9.62352e-05	0.00905479
nle1	19.8431	33.977	22.7774	50.9327	53.6462	48.9846	-1.02737	5.85338	13.7986	0.000203491	0.0162424
supv3l1	17.0743	19.4918	8.40408	27.7203	38.9068	24.1888	-1.04518	4.97823	11.9917	0.000534381	0.033265
stx18	31.7643	24.4498	25.1337	70.9155	49.22	50.1987	-1.05474	5.98925	19.7986	8.60454e-06	0.00133475
ttc27	26.5343	34.463	26.3904	58.872	62.2332	64.9548	-1.1012	6.12542	16.9617	3.8142e-05	0.00451374
cirh1a	67.1434	77.9186	68.8035	168.744	153.148	137.334	-1.10213	7.17832	20.0293	7.6266e-06	0.00121591
wdr75	76.9111	92.0149	53.7233	148.761	153.547	165.959	-1.10313	7.53806	16.592	4.63454e-05	0.00507827
ifrd2	40.8398	89.2928	43.7483	126.289	109.107	127.435	-1.10905	7.17834	11.6778	0.000632513	0.0382137
ftsj3	34.8407	51.1842	24.741	75.8271	77.4152	80.3647	-1.11485	6.29409	14.1587	0.000168016	0.0142863
rpia	31.2259	40.6849	26.3118	90.9656	70.1562	52.767	-1.12001	5.88597	17.064	3.61401e-05	0.00432137
bop1	45.9929	68.6831	54.0374	107.584	139.825	117.675	-1.12063	6.85399	22.1163	2.56622e-06	0.000471372
dph5	13.3056	15.8462	5.26237	25.1636	21.9985	24.2822	-1.13452	4.93047	11.4881	0.000700428	0.0402337
nipsnap3a	3.30718	4.47193	4.24131	11.909	10.4902	5.13661	-1.14856	4.68001	12.0981	0.000504743	0.0321886
ctps1b	8.07567	5.83296	5.18382	14.1293	18.8116	9.57278	-1.15189	5.23444	12.9295	0.000323449	0.0232054
nat10	33.3025	46.4692	32.988	85.4485	75.1578	88.4898	-1.15668	6.37898	19.646	9.31989e-06	0.00137158
si:dkey-48p11.3	6.30671	5.24966	7.69719	20.7229	12.3935	10.6935	-1.16527	4.02903	11.2577	0.00079294	0.0441852
hk2	5.30687	9.04108	8.01136	16.9551	12.8804	20.313	-1.17924	6.14172	13.7961	0.000203755	0.0162424
slc16a9b	24.6116	37.0393	18.8503	68.4934	56.7003	53.9344	-1.18392	5.43044	16.2111	5.66605e-05	0.00591278
ddx56	61.1443	88.6123	48.618	166.86	132.876	144.386	-1.1955	7.41575	17.376	3.06681e-05	0.00382652
nmd3	49.4539	56.4825	33.5378	122.857	98.617	97.6424	-1.21054	6.88686	20.7085	5.34768e-06	0.000889652
si:ch211-235e9.8	10.4599	7.82588	7.22593	19.6464	20.1837	20.1262	-1.22667	4.20883	14.5084	0.000139533	0.0123208
shq1	4.46085	5.39548	5.18382	11.9762	12.5706	10.8336	-1.23162	4.16393	13.1683	0.000284724	0.0207251
zgc:158257	6.07598	10.6451	9.34659	22.6741	19.1657	20.1729	-1.2399	4.71513	14.7234	0.000124489	0.0112362
baxa	18.0741	14.4852	18.4575	54.7678	35.9855	35.1158	-1.27751	5.25526	24.439	7.66992e-07	0.000160078
prosc	6.61436	14.4852	6.04779	23.1451	22.3083	19.7059	-1.29471	4.36896	11.8036	0.000591166	0.0360957
osgn1	3.69173	3.54838	4.24131	11.0343	8.80825	8.63885	-1.30477	4.73577	14.8812	0.000114496	0.0104309
myca	54.6838	64.9402	46.9686	161.814	125.838	122.018	-1.31543	5.81602	19.0072	1.30225e-05	0.00175865
prmt3	25.7652	26.4913	26.7831	84.0356	54.9298	61.7795	-1.3269	5.95848	24.9664	5.83372e-07	0.000133931
azin1a	10.1523	9.42995	3.8486	14.1966	18.5903	21.7606	-1.32713	4.10282	11.1786	0.000827484	0.0452215
znf800b	8.15258	3.98585	2.59191	14.4657	10.6673	10.1331	-1.32972	3.96727	12.6163	0.000382394	0.0260672
grasp	7.46038	5.34688	3.53442	7.67018	12.5706	21.2002	-1.36047	5.20771	11.6825	0.000630894	0.0382137
oclna	2.99953	3.40256	4.47694	6.39182	9.91481	11.9543	-1.37268	4.492	16.7319	4.30516e-05	0.00494189
enpp1	5.76833	11.0826	5.81216	19.9156	16.6427	21.8073	-1.40342	4.94001	19.661	9.24698e-06	0.00137158
zgc:113054	6.30671	10.9854	10.996	23.2124	22.2641	29.8858	-1.41312	4.1027	16.8339	4.07976e-05	0.00473046
ect2	30.6106	44.6221	23.6414	100.452	81.2218	79.4307	-1.4301	5.47031	21.175	4.19192e-06	0.000729077
dnttip2	51.6843	79.5226	73.2019	204.404	158.903	189.027	-1.43682	7.2507	28.1812	1.10475e-07	3.17036e-05
ctu1	5.84525	7.24259	7.06885	21.0594	14.3411	20.313	-1.43736	4.55688	24.6953	6.71472e-07	0.000143878
tspan18a	14.4593	8.70083	19.243	38.5527	29.7444	41.6533	-1.4468	4.09549	15.7206	7.34201e-05	0.00739289
dcaf13	37.1481	31.9354	26.3904	103.615	77.8578	82.466	-1.46846	6.34298	36.7402	1.34968e-09	6.73607e-07
wdr43	135.979	153.261	174.129	446.149	390.706	457.626	-1.48	8.59706	32.0822	1.47785e-08	5.30134e-06
phlda2	29.9184	14.0963	30.0819	113.505	53.2479	50.9459	-1.57964	7.78431	23.9972	9.64783e-07	0.000194294
ryr1b	1.99969	3.79142	3.14171	11.438	9.07382	6.91108	-1.59667	2.10685	10.9527	0.000934668	0.0496715
hsp90aa1.1	85.9097	97.0215	167.139	530.521	220.162	383.845	-1.63018	7.05742	27.6166	1.47908e-07	3.94844e-05
gpd1a	8.22949	6.51347	8.16845	32.6319	16.2001	21.6672	-1.6318	3.1652	12.3132	0.000449768	0.0291689
foxo3b	26.3805	35.4352	33.3021	101.933	105.345	90.9181	-1.64389	5.47591	27.0966	1.93535e-07	4.99689e-05
trim35-7	2.84571	0.583296	3.45588	8.88126	5.00167	7.56483	-1.73248	4.57934	15.644	7.64544e-05	0.00763148
si:ch211-243g18.2	9.92154	5.88156	5.96925	36.6688	23.946	16.3905	-1.79923	3.09755	13.6969	0.00021481	0.0168071
pik3r3a	28.9955	44.3305	27.9612	135.036	115.702	108.056	-1.80853	5.77093	34.75	3.74874e-09	1.59377e-06
arhgap17b	3.92247	1.8471	2.27774	7.40105	8.54267	12.3279	-1.8216	3.81231	19.97	7.86659e-06	0.00123699
rpz5	4.61467	8.79804	10.2106	39.4947	22.8837	21.2002	-1.82239	5.3033	26.901	2.14153e-07	5.34405e-05
ubtd1b	1.46131	2.62483	3.22025	6.59366	9.29514	9.99305	-1.82724	3.40311	19.2602	1.14059e-05	0.00161639
zgc:92287	5.46069	3.01369	2.749	20.3865	10.4902	9.94635	-1.8451	3.44714	13.9374	0.000189001	0.0157064
si:ch73-52e5.1	2.38425	1.45824	0.471257	8.343	3.80658	4.10929	-1.91326	3.08226	15.8377	6.90138e-05	0.00701071
foxj1b	1.92278	3.11091	3.2988	11.7744	11.2427	11.6274	-2.0284	2.62589	19.0382	1.28127e-05	0.00175091
slc5a6b	0.384556	1.45824	1.17814	3.90237	4.64757	4.24938	-2.1154	3.00261	21.8797	2.90284e-06	0.000512641
zgc:123335	1.84587	2.09014	1.0996	8.88126	6.63938	6.72429	-2.14236	2.47652	18.9331	1.35382e-05	0.00178626
rasl11b	7.30656	7.58284	5.02674	37.8799	26.0264	28.3915	-2.16728	3.33545	20.8306	5.01759e-06	0.000847013
exo5	4.76849	4.37472	6.36196	32.9683	18.4575	23.7218	-2.23962	3.68967	23.0737	1.55905e-06	0.000303328
mmp2	41.3782	44.8165	49.9532	207.431	207.945	240.347	-2.26301	6.37328	43.0704	5.28046e-11	3.19023e-08
fsta	10.4599	16.867	16.494	69.0989	59.4889	79.8977	-2.27023	4.42941	33.5113	7.08495e-09	2.71094e-06
cited2	4.1532	1.99293	5.57654	25.0963	13.8984	18.8654	-2.32136	2.96238	15.5198	8.16446e-05	0.00807929
atf5a	1.69204	3.01369	1.88503	8.27572	16.9083	9.66617	-2.37729	3.85776	33.7407	6.29693e-09	2.58152e-06
lyrm1	8.69096	3.49977	12.881	55.777	38.8625	28.2981	-2.37763	4.36175	33.5124	7.08118e-09	2.71094e-06
rhoub	9.46007	10.9368	6.28342	17.628	58.2053	64.1143	-2.48882	3.97127	17.7636	2.50122e-05	0.0031551
lpcat2	2.7688	2.52761	1.49231	10.1596	15.4034	14.4292	-2.55972	6.81225	66.1063	4.27257e-16	4.08707e-13
mat2al	10.0754	7.48563	6.59759	61.025	38.8625	44.9687	-2.5637	4.53708	70.3681	4.92104e-17	5.64886e-14
fosl1a	10.8445	9.38134	13.5094	79.7295	31.3379	104.647	-2.58237	5.65382	55.8254	7.9202e-14	6.494e-11
stk36	0.769111	1.16659	1.02106	6.93007	4.60331	7.51813	-2.59748	2.29835	26.4091	2.76238e-07	6.74668e-05
bmb	0.6922	2.91648	6.36196	23.0778	19.9624	18.8187	-2.77691	3.39547	24.3104	8.19949e-07	0.000168075
gtpbp1l	2.53807	5.54131	5.34091	25.029	30.4084	38.3845	-2.81423	3.81752	49.2712	2.2291e-12	1.70586e-09
si:dkey-191g15.12	0.230733	0.194432	1.49231	3.90237	3.27543	4.52956	-2.84665	1.94825	16.4589	4.97152e-05	0.00533346
sesn3	7.76802	11.7145	11.7814	83.3627	74.9808	77.5162	-2.90086	5.60349	73.657	9.29427e-18	1.18543e-14
gadd45aa	1.07676	1.36102	5.18382	31.0844	17.1296	14.2891	-2.98381	3.90732	27.7122	1.40773e-07	3.84747e-05
cdkn1a	4.8454	4.37472	5.02674	28.1913	48.1134	47.8639	-3.10084	3.93117	47.9517	4.3686e-12	2.94983e-09
foxi1	10.5368	3.79142	0.235628	38.6873	22.3083	21.6672	-3.22208	3.16037	16.5877	4.64516e-05	0.00507827
fam160b1	4.8454	5.10384	2.749	45.8192	35.6756	39.3651	-3.26438	4.77159	108.794	1.80092e-25	5.16818e-22
bbc3	2.46116	0.583296	4.16277	21.1266	21.069	17.0909	-3.28543	3.28923	29.9899	4.34311e-08	1.42442e-05
igf2a	3.99938	2.62483	10.5247	72.3285	48.1134	51.0393	-3.29429	4.05876	22.049	2.65784e-06	0.000476709
ccng1	319.104	290.919	275.764	3651.21	3010.34	2519.56	-3.35996	10.4471	164.087	1.44806e-37	1.66223e-33
asic1a	0.230733	1.45824	0.549799	4.30607	8.45415	8.17189	-3.39401	1.16454	18.3462	1.84186e-05	0.00238573
phlda3	10.383	7.38841	10.6818	133.824	100.122	77.5629	-3.39764	4.99083	68.2446	1.44419e-16	1.50707e-13
upb1	7.22965	3.59699	2.51337	46.6939	41.2084	44.1282	-3.45501	4.04245	79.4634	4.91238e-19	7.04864e-16
si:ch73-359m17.9	1.23058	0.437472	0	16.0805	1.90329	1.63438	-3.4847	0.949158	13.7999	0.000203343	0.0162424
mdm2	14.0747	21.6792	12.881	227.28	148.678	170.022	-3.48661	6.94263	125.109	4.81815e-29	1.84359e-25
tp53	71.2197	85.5986	78.6999	1122.81	856.259	895.592	-3.6014	8.63271	151.976	6.41211e-35	3.68023e-31
isg15	2.61498	0	0.0785428	11.8417	5.17872	3.73572	-3.8275	1.81055	13.5567	0.000231458	0.0177127
casp8	1.30749	1.02077	3.37734	58.401	31.1608	28.7183	-4.37225	4.29997	82.8165	9.00365e-20	1.47647e-16
lnx1	2.92262	5.05523	1.80648	42.2533	100.166	135.42	-4.90899	5.04476	57.0534	4.24128e-14	3.74505e-11

## Sheet: Runx1 MO off-targets in DP-R1hi
Supplementary Data 4: List of true off-targets
runx1 MO-down	runx1 MO-up
plp1a	acss1
selenbp1	mycb
gstr	stx18
rpl22l1	zgc:158257
mpx	enpp1
pbx2	tspan18a
cnpy1	phlda2
ccni	hsp90aa1.1
itpa	gpd1a
g3bp2	foxo3b
	trim35-7
	pik3r3a
	ubtd1b
	zgc:92287
	zgc:123335
	mmp2
	atf5a
	rhoub
	mat2al
	fosl1a
	bmb
	sesn3
	cdkn1a
	foxi1
	fam160b1
	bbc3
	ccng1
	phlda3
	upb1
	mdm2
	tp53
	lnx1
