# Supplementary material for: Blood stem cell-forming haemogenic endothelium in zebrafish derives from arterial endothelium
Source: Nat Commun. 2019 Aug 8;10:3577. doi: 10.1038/s41467-019-11423-2 (PMC6687740; doi:10.1038/s41467-019-11423-2)
Supplement: Supplementary file 8 — Dataset 5 [file 41467_2019_11423_MOESM8_ESM.xlsx]

## Sheet: MO and Primers
MO name	Target region	MO sequence (5' - 3')	ng	Reference
gata2b MO	intron 3 / exon 4	TTCACGTCCTATTGGCACACGATGC	25 ng	Butko, E. et al. Gata2b is a restricted early regulator of hemogenic endothelium in the zebrafish embryo. Development 142, 1050–1061 (2015).
runx1P2 MO	exon 1 / intron 1	AGCGCTCTTACCGTATTTGGCGTCC	4 ng	Gering, M. & Patient, R. Hedgehog signaling is required for adult blood stem cell formation in zebrafish embryos. Dev. Cell 8, 389–400 (2005).
tal1b MO	ATG	GCGGACTCAACTGCACCATTCGAGT	6 ng	Zhen, F., Lan, Y., Yan, B., Zhang, W. & Wen, Z. Hemogenic endothelium specification and hematopoietic stem cell maintenance employ distinct Scl isoforms. Development 140, 3977–85 (2013).
dll4 MO-1	exon 4 / intron 4	TGATCTCTGATTGCTTACGTTCTTC	6 ng	Hogan, B. M. et al. Vegfc/Flt4 signalling is suppressed by Dll4 in developing zebrafish intersegmental arteries. Development 136, 4001–4009 (2009).
dll4 MO-2	exon 2 / intron 2	GTTCGAGCTTACCGGCCACCCAAAG	5 ng	Siekmann, A. F. & Lawson, N. D. Notch signalling limits angiogenic cell behaviour in developing zebrafish arteries. Nature 445, 781–784 (2007).
cldn5b	5'-UTR	CCAAACTCTAAATCTGTCAGAAGCA	10 ng	/
qRT-PCR
gene	forward primer sequence (5' → 3')	reverse primer sequence (5' → 3')
cmyb	AGAGGGTGAAAGAAATCGAG	ACTGAAACAACAATGCCAAC
dll4	CTTCACCGGACCCCTCTGT	TGGAAGCGGTCTTGAGTTTCTC
eef1a1l1	GAGAAGTTCGAGAAGGAAGC	CGTAGTATTTGCTGGTCTCG
efnb2a	CCCATTTCCCCCAAAGACTA	CTTCCCCATGAGGAGATGC
gfi1aa	AGCGGGTCCTACAAATGCAT	ACAGATTTCGCAGGCAAAGG
tal1	TCGAATGGTGCAGTTGAGTC	CCATACTGTTCCGCATCTCC
tbx20	CCAAGATTTCCTGCAGCCTC	ACTCCGGAAAATGACACACG
ubc	AAGAGACTCCCATACACCGC	ATTCTCAATGGTGTCGCTGG
Genotyping
Gene	Forward primer sequence (5' → 3')	Reverse primer sequence (5' → 3')
runx1_W84X	GCTCTGGTGGGCAAACTG	CATGTGTTTGGACTGTGGGG
ISH probe primers
Gene	Forward primer sequence (5' → 3')	Reverse primer sequence (5' → 3')
angpt1	AACCAGAAGATCCAGCAGCT	TCGATGTGGAAGCTGTCGTA
dnmt3ba	ATCGTGCCGGTAGATGATGT	TCCTTTTGACAAGCACGCAA
irf1b	TGGACTCATGTGGGTCAACA	GGTCTCCAGGTGTCCAGAAA
pik3cd	TGGTCGATTCAGGAGCCTTT	TAGAACCTGAACCAGCTGCA
Runx1(short)	AGAAGCCGGATGAAGCAGTA	GGTTGGGTGAGATTGGTGTT
Runx1P1	ATCTCCCGTCAACAATGCAC	AGCAAGACTGGTACGACTGG
Runx1P2	CCGGAGATTCATTCACAGCG	TGAGTTTCGGGATGGGGATC
sox17	CAAAACCCAGACCTGCACAA	ATTAAGTCAGACCCCGGCAA
BAC cloning primers
Gene	Forward primer sequence (5' → 3')	Reverse primer sequence (5' → 3')
Citrine-SV40pAFKF	AAGAGCTGTGGATCCCCATCCCGAAACTCACGGAGACAAAAACATACCAAATGGTGAGCAAGGGCGAGGAG	GTCCCGATCTGAGAAGCGCTCTTACCGTATTTGGCGTCCCAAAGAAAAACTCCAGAAGTAGTGAGGAGGCTTT
itol2-amp	TTCTCTGTTTTTGTCCGTGGAATGAACAATGGAAGTCCGAGCTCATCGCTCCCTGCTCGAGCCGGGCCCAAGTG	CCCGCCAACACCCGCTGACGCGAACCCCTTGCGGCCGCATATTATGATCCTCTAGATCAGATCT

## Sheet: taqman probes
Gene	Probe ID
angpt1	Dr03125214_m1
dll4	Dr03428642_m
dnmt3aa	Dr03096717_m1
dnmt3ab	Dr03141501_m1
dnmt3ba	Dr03083770_m1
dnmt3bb.1	Dr03090840_m1
dnmt3bb.2	Dr03105760_m1
eef1a1l	Dr03432748_m1
efnb2a	Dr03073975_m1
ephb4b	Dr03125078_m1
gfi1ab	Dr03438442_m1
irf1b	Dr03151900_g1
jag1a	Dr03093484_m1
mpl	Dr03102183_m1
pik3cd	Dr03088274_m1
rpl13a	Dr03101115_g1
sox17	Dr03105677_m1
sox32	Dr03105985_m1
syk	Dr03088634_m1
